# Supplementary material for: DAF-12 Regulates a Connected Network of Genes to Ensure Robust Developmental Decisions
Source: PLoS Genet. 2011 Jul 21;7(7):e1002179. doi: 10.1371/journal.pgen.1002179 (PMC3140985; doi:10.1371/journal.pgen.1002179)
Supplement: Table S1 — Genes within 1 Kb, 2 Kb and 5 Kb of identified DAF-12 binding sites. (XLS) [file pgen.1002179.s010.xls]

## Sheet: 5 kb window
Gene ID	Gene Name	Chromosome	Gene Start	Gene End	Gene Len	Gene Strand	# Intervals	Intervals	Interval Dists to Start	Interval Pos	1_AA86_Pool::1 Present	2_ALF4_Pool1::1 Present	3_ALF4_Pool2::1 Present	4_ALF4_Pool3::1 Present	1_AA86_Pool::1 AvgPeak	2_ALF4_Pool1::1 AvgPeak	3_ALF4_Pool2::1 AvgPeak	4_ALF4_Pool3::1 AvgPeak	Peak Value	UCSC Link
GeneID:3564797	Y48G1C.8	I	101415	107759	6344	-	3	2_ALF4_Pool1::1::2, 3_ALF4_Pool2::1::1, 4_ALF4_Pool3::1::4	-2787, -2769, -2770	upstream, upstream, upstream	0	1	1	1	1.912	4.01	4.269	5.51	5.50961	http://genome.ucsc.edu/cgi-bin/hgTracks?db=ce4&position=chrI:99415-109759
GeneID:171601	rab-11.1	I	108682	110057	1375	-	3	2_ALF4_Pool1::1::2, 3_ALF4_Pool2::1::1, 4_ALF4_Pool3::1::4	-489, -471, -472	upstream, upstream, upstream	0	1	1	1	1.912	4.01	4.269	5.51	5.50961	http://genome.ucsc.edu/cgi-bin/hgTracks?db=ce4&position=chrI:106682-112057
GeneID:171602	rpl-7	I	111036	112295	1259	+	3	2_ALF4_Pool1::1::2, 3_ALF4_Pool2::1::1, 4_ALF4_Pool3::1::4	-490, -508, -507	upstream, upstream, upstream	0	1	1	1	1.912	4.01	4.269	5.51	5.50961	http://genome.ucsc.edu/cgi-bin/hgTracks?db=ce4&position=chrI:109036-114295
GeneID:3565565	F53G12.12	I	111291	111417	126	+	3	2_ALF4_Pool1::1::2, 3_ALF4_Pool2::1::1, 4_ALF4_Pool3::1::4	-745, -763, -762	upstream, upstream, upstream	0	1	1	1	1.912	4.01	4.269	5.51	5.50961	http://genome.ucsc.edu/cgi-bin/hgTracks?db=ce4&position=chrI:109291-113417
GeneID:171603	F53G12.9	I	112365	112915	550	+	3	2_ALF4_Pool1::1::2, 3_ALF4_Pool2::1::1, 4_ALF4_Pool3::1::4	-1819, -1837, -1836	upstream, upstream, upstream	0	1	1	1	1.912	4.01	4.269	5.51	5.50961	http://genome.ucsc.edu/cgi-bin/hgTracks?db=ce4&position=chrI:110365-114915
GeneID:4926949	F53G12.13	I	113314	113661	347	+	3	2_ALF4_Pool1::1::2, 3_ALF4_Pool2::1::1, 4_ALF4_Pool3::1::4	-2768, -2786, -2785	upstream, upstream, upstream	0	1	1	1	1.912	4.01	4.269	5.51	5.50961	http://genome.ucsc.edu/cgi-bin/hgTracks?db=ce4&position=chrI:111314-115661
GeneID:171604	F53G12.8	I	113807	114681	874	+	3	2_ALF4_Pool1::1::2, 3_ALF4_Pool2::1::1, 4_ALF4_Pool3::1::4	-3261, -3279, -3278	upstream, upstream, upstream	0	1	1	1	1.912	4.01	4.269	5.51	5.50961	http://genome.ucsc.edu/cgi-bin/hgTracks?db=ce4&position=chrI:111807-116681
GeneID:171605	col-45	I	115739	117438	1699	+	3	2_ALF4_Pool1::1::2, 3_ALF4_Pool2::1::1, 4_ALF4_Pool3::1::4	-5193, -5211, -5210	upstream, upstream, upstream	0	1	1	1	1.912	4.01	4.269	5.51	5.50961	http://genome.ucsc.edu/cgi-bin/hgTracks?db=ce4&position=chrI:113739-119438
GeneID:171619	C53D5.5	I	305719	310837	5118	-	3	2_ALF4_Pool1::1::3, 3_ALF4_Pool2::1::3, 4_ALF4_Pool3::1::8	-4280, -4294, -4162	upstream, upstream, upstream	0	1	1	1	2.109	4.466	5.148	7.297	7.29728	http://genome.ucsc.edu/cgi-bin/hgTracks?db=ce4&position=chrI:303719-312837
GeneID:3565440	imb-3	I	310982	314990	4008	-	6	2_ALF4_Pool1::1::3, 2_ALF4_Pool1::1::4, 3_ALF4_Pool2::1::3, 3_ALF4_Pool2::1::4, 4_ALF4_Pool3::1::8, 4_ALF4_Pool3::1::9	-127, -1185, -141, -1352, -9, -1352	upstream, upstream, upstream, upstream, upstream, upstream	0	1	1	1	2.099	3.781	4.434	6.306	7.29728	http://genome.ucsc.edu/cgi-bin/hgTracks?db=ce4&position=chrI:308982-316990
GeneID:171621	imb-5	I	318552	323353	4801	-	7	2_ALF4_Pool1::1::3, 2_ALF4_Pool1::1::4, 3_ALF4_Pool2::1::3, 3_ALF4_Pool2::1::4, 4_ALF4_Pool3::1::8, 4_ALF4_Pool3::1::9, 4_ALF4_Pool3::1::10	8236, 7178, 8222, 7011, 8354, 7011, -295	downstream, downstream, downstream, downstream, downstream, downstream, upstream	0	1	1	1	1.918	3.208	3.71	5.202	7.29728	http://genome.ucsc.edu/cgi-bin/hgTracks?db=ce4&position=chrI:316552-325353
GeneID:266819	pqn-59	I	373592	381905	8313	-	3	2_ALF4_Pool1::1::5, 3_ALF4_Pool2::1::5, 4_ALF4_Pool3::1::11	-390, -405, -432	upstream, upstream, upstream	0	1	1	1	1.811	3.133	3.607	4.413	4.41323	http://genome.ucsc.edu/cgi-bin/hgTracks?db=ce4&position=chrI:371592-383905
GeneID:171628	R119.3	I	373636	379076	5440	-	3	2_ALF4_Pool1::1::5, 3_ALF4_Pool2::1::5, 4_ALF4_Pool3::1::11	-3219, -3234, -3261	upstream, upstream, upstream	0	1	1	1	1.811	3.133	3.607	4.413	4.41323	http://genome.ucsc.edu/cgi-bin/hgTracks?db=ce4&position=chrI:371636-381076
GeneID:171630	taf-4	I	382836	388540	5704	+	3	2_ALF4_Pool1::1::5, 3_ALF4_Pool2::1::5, 4_ALF4_Pool3::1::11	-541, -526, -499	upstream, upstream, upstream	0	1	1	1	1.811	3.133	3.607	4.413	4.41323	http://genome.ucsc.edu/cgi-bin/hgTracks?db=ce4&position=chrI:380836-390540
GeneID:171631	R119.5	I	388510	394414	5904	-	4	2_ALF4_Pool1::1::6, 3_ALF4_Pool2::1::6, 4_ALF4_Pool3::1::12, 4_ALF4_Pool3::1::13	-3365, -3392, -908, -3490	upstream, upstream, upstream, upstream	0	1	1	1	1.363	4.401	4.733	6.023	9.29953	http://genome.ucsc.edu/cgi-bin/hgTracks?db=ce4&position=chrI:386510-396414
GeneID:171633	Y50C1A.1	I	398894	412513	13619	+	4	2_ALF4_Pool1::1::6, 3_ALF4_Pool2::1::6, 4_ALF4_Pool3::1::12, 4_ALF4_Pool3::1::13	-1115, -1088, -3572, -990	upstream, upstream, upstream, upstream	0	1	1	1	1.363	4.401	4.733	6.023	9.29953	http://genome.ucsc.edu/cgi-bin/hgTracks?db=ce4&position=chrI:396894-414513
GeneID:171643	Y65B4BL.5	I	511018	516459	5441	-	3	2_ALF4_Pool1::1::7, 3_ALF4_Pool2::1::7, 4_ALF4_Pool3::1::14	-2262, -2210, -2215	upstream, upstream, upstream	0	1	1	1	1.779	3.129	3.179	3.806	3.80644	http://genome.ucsc.edu/cgi-bin/hgTracks?db=ce4&position=chrI:509018-518459
GeneID:190487	Y65B4BL.6	I	520280	520538	258	-	3	2_ALF4_Pool1::1::7, 3_ALF4_Pool2::1::7, 4_ALF4_Pool3::1::14	1817, 1869, 1864	downstream, downstream, downstream	0	1	1	1	1.779	3.129	3.179	3.806	3.80644	http://genome.ucsc.edu/cgi-bin/hgTracks?db=ce4&position=chrI:518280-522538
GeneID:171644	Y65B4BL.1	I	530569	532855	2286	+	3	2_ALF4_Pool1::1::8, 3_ALF4_Pool2::1::8, 4_ALF4_Pool3::1::15	5540, 5464, 5308	downstream, downstream, downstream	0	1	1	1	2.304	3.826	4.692	5.311	5.31054	http://genome.ucsc.edu/cgi-bin/hgTracks?db=ce4&position=chrI:528569-534855
GeneID:171645	Y65B4BR.8	I	534461	535284	823	+	3	2_ALF4_Pool1::1::8, 3_ALF4_Pool2::1::8, 4_ALF4_Pool3::1::15	1648, 1572, 1416	downstream, downstream, downstream	0	1	1	1	2.304	3.826	4.692	5.311	5.31054	http://genome.ucsc.edu/cgi-bin/hgTracks?db=ce4&position=chrI:532461-537284
GeneID:171646	Y65B4BR.5	I	535788	536881	1093	+	3	2_ALF4_Pool1::1::8, 3_ALF4_Pool2::1::8, 4_ALF4_Pool3::1::15	321, 245, 89	in gene, in gene, in gene	0	1	1	1	2.304	3.826	4.692	5.311	5.31054	http://genome.ucsc.edu/cgi-bin/hgTracks?db=ce4&position=chrI:533788-538881
GeneID:171647	wwp-1	I	537125	542192	5067	+	3	2_ALF4_Pool1::1::8, 3_ALF4_Pool2::1::8, 4_ALF4_Pool3::1::15	-1016, -1092, -1248	upstream, upstream, upstream	0	1	1	1	2.304	3.826	4.692	5.311	5.31054	http://genome.ucsc.edu/cgi-bin/hgTracks?db=ce4&position=chrI:535125-544192
GeneID:183815	C54G6.3	I	996047	997110	1063	+	3	2_ALF4_Pool1::1::12, 3_ALF4_Pool2::1::10, 4_ALF4_Pool3::1::21	3776, 3763, 3763	downstream, downstream, downstream	0	1	1	1	1.357	7.772	8.27	10.727	10.727	http://genome.ucsc.edu/cgi-bin/hgTracks?db=ce4&position=chrI:994047-999110
GeneID:183814	C54G6.2	I	1003891	1010767	6876	+	3	2_ALF4_Pool1::1::12, 3_ALF4_Pool2::1::10, 4_ALF4_Pool3::1::21	-4068, -4081, -4081	upstream, upstream, upstream	0	1	1	1	1.357	7.772	8.27	10.727	10.727	http://genome.ucsc.edu/cgi-bin/hgTracks?db=ce4&position=chrI:1001891-1012767
GeneID:189590	Y34D9A.10	I	1053923	1066901	12978	-	8	2_ALF4_Pool1::1::13, 2_ALF4_Pool1::1::14, 3_ALF4_Pool2::1::11, 3_ALF4_Pool2::1::12, 3_ALF4_Pool2::1::13, 4_ALF4_Pool3::1::22, 4_ALF4_Pool3::1::23, 4_ALF4_Pool3::1::24	-319, -2208, -474, -1743, -2954, 4772, -293, -2301	upstream, upstream, upstream, upstream, upstream, in gene, upstream, upstream	0	1	1	1	1.918	5.041	4.926	4.263	7.36614	http://genome.ucsc.edu/cgi-bin/hgTracks?db=ce4&position=chrI:1051923-1068901
GeneID:189587	Y34D9A.2	I	1062295	1065271	2976	+	8	2_ALF4_Pool1::1::13, 2_ALF4_Pool1::1::14, 3_ALF4_Pool2::1::11, 3_ALF4_Pool2::1::12, 3_ALF4_Pool2::1::13, 4_ALF4_Pool3::1::22, 4_ALF4_Pool3::1::23, 4_ALF4_Pool3::1::24	4925, 6814, 5080, 6349, 7560, -166, 4899, 6907	downstream, downstream, downstream, downstream, downstream, upstream, downstream, downstream	0	1	1	1	1.918	5.041	4.926	4.263	7.36614	http://genome.ucsc.edu/cgi-bin/hgTracks?db=ce4&position=chrI:1060295-1067271
GeneID:171687	gsa-1	I	1068593	1075012	6419	+	7	2_ALF4_Pool1::1::13, 2_ALF4_Pool1::1::14, 3_ALF4_Pool2::1::11, 3_ALF4_Pool2::1::12, 3_ALF4_Pool2::1::13, 4_ALF4_Pool3::1::23, 4_ALF4_Pool3::1::24	-1373, 516, -1218, 51, 1262, -1399, 609	upstream, in gene, upstream, in gene, in gene, upstream, in gene	0	1	1	1	2.264	6.312	6.241	5.047	7.36614	http://genome.ucsc.edu/cgi-bin/hgTracks?db=ce4&position=chrI:1066593-1077012
GeneID:190786	Y92H12BL.1	I	1348504	1359596	11092	+	3	2_ALF4_Pool1::1::15, 3_ALF4_Pool2::1::16, 4_ALF4_Pool3::1::31	12835, 12858, 12907	downstream, downstream, downstream	0	1	1	1	1.51	3.721	3.844	4.466	4.46584	http://genome.ucsc.edu/cgi-bin/hgTracks?db=ce4&position=chrI:1346504-1361596
GeneID:259365	Y92H12BL.5	I	1365311	1375691	10380	+	3	2_ALF4_Pool1::1::15, 3_ALF4_Pool2::1::16, 4_ALF4_Pool3::1::31	-3972, -3949, -3900	upstream, upstream, upstream	0	1	1	1	1.51	3.721	3.844	4.466	4.46584	http://genome.ucsc.edu/cgi-bin/hgTracks?db=ce4&position=chrI:1363311-1377691
GeneID:171719	Y92H12A.2	I	1543526	1556184	12658	+	4	2_ALF4_Pool1::1::17, 3_ALF4_Pool2::1::19, 4_ALF4_Pool3::1::35, 4_ALF4_Pool3::1::36	-2633, -2726, -2749, 15617	upstream, upstream, upstream, downstream	0	1	1	1	1.468	2.597	2.349	3.167	3.60532	http://genome.ucsc.edu/cgi-bin/hgTracks?db=ce4&position=chrI:1541526-1558184
GeneID:3565511	Y71G12B.31	I	1686217	1691612	5395	-	7	2_ALF4_Pool1::1::19, 3_ALF4_Pool2::1::21, 3_ALF4_Pool2::1::22, 4_ALF4_Pool3::1::38, 4_ALF4_Pool3::1::39, 4_ALF4_Pool3::1::40, 4_ALF4_Pool3::1::41	163, 2133, 72, 1270, 72, -1593, -3849	in gene, in gene, in gene, in gene, in gene, upstream, upstream	0	1	1	1	1.413	3.872	4.375	4.726	11.7926	http://genome.ucsc.edu/cgi-bin/hgTracks?db=ce4&position=chrI:1684217-1693612
GeneID:171734	ubc-3	I	1698095	1701129	3034	+	8	2_ALF4_Pool1::1::20, 2_ALF4_Pool1::1::21, 3_ALF4_Pool2::1::23, 3_ALF4_Pool2::1::24, 4_ALF4_Pool3::1::40, 4_ALF4_Pool3::1::41, 4_ALF4_Pool3::1::42, 4_ALF4_Pool3::1::43	-5, 3335, 113, 3471, -4890, -2634, 89, 3601	upstream, downstream, in gene, downstream, upstream, upstream, in gene, downstream	0	1	1	1	1.558	3.131	3.65	4.514	7.20954	http://genome.ucsc.edu/cgi-bin/hgTracks?db=ce4&position=chrI:1696095-1703129
GeneID:190601	lsm-6	I	1701359	1701739	380	+	6	2_ALF4_Pool1::1::20, 2_ALF4_Pool1::1::21, 3_ALF4_Pool2::1::23, 3_ALF4_Pool2::1::24, 4_ALF4_Pool3::1::42, 4_ALF4_Pool3::1::43	-3269, 71, -3151, 207, -3175, 337	upstream, in gene, upstream, in gene, upstream, in gene	0	1	1	1	1.881	3.941	4.547	5.723	7.20954	http://genome.ucsc.edu/cgi-bin/hgTracks?db=ce4&position=chrI:1699359-1703739
GeneID:190600	Y71G12B.13	I	1702124	1707891	5767	+	6	2_ALF4_Pool1::1::20, 2_ALF4_Pool1::1::21, 3_ALF4_Pool2::1::23, 3_ALF4_Pool2::1::24, 4_ALF4_Pool3::1::42, 4_ALF4_Pool3::1::43	-4034, -694, -3916, -558, -3940, -428	upstream, upstream, upstream, upstream, upstream, upstream	0	1	1	1	1.881	3.941	4.547	5.723	7.20954	http://genome.ucsc.edu/cgi-bin/hgTracks?db=ce4&position=chrI:1700124-1709891
GeneID:171748	Y71G12B.28	I	1829771	1832063	2292	+	5	2_ALF4_Pool1::1::24, 3_ALF4_Pool2::1::26, 3_ALF4_Pool2::1::27, 4_ALF4_Pool3::1::47, 4_ALF4_Pool3::1::48	6530, 3153, 6429, 3093, 6615	downstream, downstream, downstream, downstream, downstream	0	1	1	1	2.078	3.625	4.099	4.996	6.72596	http://genome.ucsc.edu/cgi-bin/hgTracks?db=ce4&position=chrI:1827771-1834063
GeneID:4363011	C53H9.3	I	1832140	1832422	282	-	5	2_ALF4_Pool1::1::24, 3_ALF4_Pool2::1::26, 3_ALF4_Pool2::1::27, 4_ALF4_Pool3::1::47, 4_ALF4_Pool3::1::48	-3879, -502, -3778, -442, -3964	upstream, upstream, upstream, upstream, upstream	0	1	1	1	2.078	3.625	4.099	4.996	6.72596	http://genome.ucsc.edu/cgi-bin/hgTracks?db=ce4&position=chrI:1830140-1834422
GeneID:171749	C53H9.2	I	1832898	1834754	1856	+	5	2_ALF4_Pool1::1::24, 3_ALF4_Pool2::1::26, 3_ALF4_Pool2::1::27, 4_ALF4_Pool3::1::47, 4_ALF4_Pool3::1::48	3403, 26, 3302, -34, 3488	downstream, in gene, downstream, upstream, downstream	0	1	1	1	2.078	3.625	4.099	4.996	6.72596	http://genome.ucsc.edu/cgi-bin/hgTracks?db=ce4&position=chrI:1830898-1836754
GeneID:171750	rpl-27	I	1834882	1835440	558	+	5	2_ALF4_Pool1::1::24, 3_ALF4_Pool2::1::26, 3_ALF4_Pool2::1::27, 4_ALF4_Pool3::1::47, 4_ALF4_Pool3::1::48	1419, -1958, 1318, -2018, 1504	downstream, upstream, downstream, upstream, downstream	0	1	1	1	2.078	3.625	4.099	4.996	6.72596	http://genome.ucsc.edu/cgi-bin/hgTracks?db=ce4&position=chrI:1832882-1837440
GeneID:171751	egl-30	I	1835680	1841201	5521	+	5	2_ALF4_Pool1::1::24, 3_ALF4_Pool2::1::26, 3_ALF4_Pool2::1::27, 4_ALF4_Pool3::1::47, 4_ALF4_Pool3::1::48	621, -2756, 520, -2816, 706	in gene, upstream, in gene, upstream, in gene	0	1	1	1	2.078	3.625	4.099	4.996	6.72596	http://genome.ucsc.edu/cgi-bin/hgTracks?db=ce4&position=chrI:1833680-1843201
GeneID:171756	scm-1	I	1862613	1872307	9694	-	3	2_ALF4_Pool1::1::25, 3_ALF4_Pool2::1::28, 4_ALF4_Pool3::1::49	-1618, -1475, -1584	upstream, upstream, upstream	0	1	1	1	1.916	2.906	2.736	3.708	3.70802	http://genome.ucsc.edu/cgi-bin/hgTracks?db=ce4&position=chrI:1860613-1874307
GeneID:171758	tag-305	I	1874148	1883473	9325	+	3	2_ALF4_Pool1::1::25, 3_ALF4_Pool2::1::28, 4_ALF4_Pool3::1::49	-223, -366, -257	upstream, upstream, upstream	0	1	1	1	1.916	2.906	2.736	3.708	3.70802	http://genome.ucsc.edu/cgi-bin/hgTracks?db=ce4&position=chrI:1872148-1885473
GeneID:260016	Y20F4.3	I	2006120	2010481	4361	-	3	2_ALF4_Pool1::1::26, 3_ALF4_Pool2::1::30, 4_ALF4_Pool3::1::51	-770, -770, -808	upstream, upstream, upstream	0	1	1	1	1.968	2.756	3.005	3.301	3.30069	http://genome.ucsc.edu/cgi-bin/hgTracks?db=ce4&position=chrI:2004120-2012481
GeneID:171784	cdk-7	I	2281513	2291184	9671	-	4	2_ALF4_Pool1::1::27, 3_ALF4_Pool2::1::32, 4_ALF4_Pool3::1::56, 4_ALF4_Pool3::1::57	-56, -122, -122, -1762	upstream, upstream, upstream, upstream	0	1	1	1	1.817	3.698	3.903	4.509	5.97199	http://genome.ucsc.edu/cgi-bin/hgTracks?db=ce4&position=chrI:2279513-2293184
GeneID:171785	Y39G10AR.11	I	2293133	2297313	4180	+	4	2_ALF4_Pool1::1::27, 3_ALF4_Pool2::1::32, 4_ALF4_Pool3::1::56, 4_ALF4_Pool3::1::57	-1893, -1827, -1827, -187	upstream, upstream, upstream, upstream	0	1	1	1	1.817	3.698	3.903	4.509	5.97199	http://genome.ucsc.edu/cgi-bin/hgTracks?db=ce4&position=chrI:2291133-2299313
GeneID:266822	K07A3.1	I	2580942	2586127	5185	-	5	2_ALF4_Pool1::1::29, 3_ALF4_Pool2::1::35, 3_ALF4_Pool2::1::36, 4_ALF4_Pool3::1::63, 4_ALF4_Pool3::1::64	-540, -528, -1310, -345, -1401	upstream, upstream, upstream, upstream, upstream	0	1	1	1	1.468	2.967	3.133	3.543	3.54802	http://genome.ucsc.edu/cgi-bin/hgTracks?db=ce4&position=chrI:2578942-2588127
GeneID:171816	ptr-12	I	2587542	2595243	7701	-	5	2_ALF4_Pool1::1::29, 3_ALF4_Pool2::1::35, 3_ALF4_Pool2::1::36, 4_ALF4_Pool3::1::63, 4_ALF4_Pool3::1::64	8576, 8588, 7806, 8771, 7715	downstream, downstream, downstream, downstream, downstream	0	1	1	1	1.468	2.967	3.133	3.543	3.54802	http://genome.ucsc.edu/cgi-bin/hgTracks?db=ce4&position=chrI:2585542-2597243
GeneID:171827	F32B5.6	I	2668161	2672435	4274	+	3	2_ALF4_Pool1::1::30, 3_ALF4_Pool2::1::38, 4_ALF4_Pool3::1::68	37, 287, 65	in gene, in gene, in gene	0	1	1	1	1.148	3.512	4.229	4.578	4.5781	http://genome.ucsc.edu/cgi-bin/hgTracks?db=ce4&position=chrI:2666161-2674435
GeneID:171828	F32B5.7	I	2672951	2682798	9847	-	3	2_ALF4_Pool1::1::30, 3_ALF4_Pool2::1::38, 4_ALF4_Pool3::1::68	14600, 14350, 14572	downstream, downstream, downstream	0	1	1	1	1.148	3.512	4.229	4.578	4.5781	http://genome.ucsc.edu/cgi-bin/hgTracks?db=ce4&position=chrI:2670951-2684798
GeneID:260184	Y71F9B.6	I	2722520	2726652	4132	-	3	2_ALF4_Pool1::1::31, 3_ALF4_Pool2::1::40, 4_ALF4_Pool3::1::70	-1250, -1250, -1030	upstream, upstream, upstream	0	1	1	1	1.959	3.502	3.535	4.345	4.34462	http://genome.ucsc.edu/cgi-bin/hgTracks?db=ce4&position=chrI:2720520-2728652
GeneID:171834	snr-7	I	2727013	2727546	533	+	3	2_ALF4_Pool1::1::31, 3_ALF4_Pool2::1::40, 4_ALF4_Pool3::1::70	889, 889, 669	downstream, downstream, downstream	0	1	1	1	1.959	3.502	3.535	4.345	4.34462	http://genome.ucsc.edu/cgi-bin/hgTracks?db=ce4&position=chrI:2725013-2729546
GeneID:171835	Y71F9B.3	I	2730003	2731455	1452	+	3	2_ALF4_Pool1::1::31, 3_ALF4_Pool2::1::40, 4_ALF4_Pool3::1::70	-2101, -2101, -2321	upstream, upstream, upstream	0	1	1	1	1.959	3.502	3.535	4.345	4.34462	http://genome.ucsc.edu/cgi-bin/hgTracks?db=ce4&position=chrI:2728003-2733455
GeneID:171836	Y71F9B.2	I	2731565	2735314	3749	+	3	2_ALF4_Pool1::1::31, 3_ALF4_Pool2::1::40, 4_ALF4_Pool3::1::70	-3663, -3663, -3883	upstream, upstream, upstream	0	1	1	1	1.959	3.502	3.535	4.345	4.34462	http://genome.ucsc.edu/cgi-bin/hgTracks?db=ce4&position=chrI:2729565-2737314
GeneID:190588	Y71F9AL.12	I	2871258	2875290	4032	-	3	2_ALF4_Pool1::1::32, 3_ALF4_Pool2::1::41, 4_ALF4_Pool3::1::72	-1403, -1308, -1273	upstream, upstream, upstream	0	1	1	1	1.905	3.911	3.846	4.558	4.55779	http://genome.ucsc.edu/cgi-bin/hgTracks?db=ce4&position=chrI:2869258-2877290
GeneID:171853	rpl-1	I	2875394	2876637	1243	-	3	2_ALF4_Pool1::1::32, 3_ALF4_Pool2::1::41, 4_ALF4_Pool3::1::72	-56, 39, 74	upstream, in gene, in gene	0	1	1	1	1.905	3.911	3.846	4.558	4.55779	http://genome.ucsc.edu/cgi-bin/hgTracks?db=ce4&position=chrI:2873394-2878637
GeneID:171854	Y71F9AL.9	I	2876931	2878514	1583	+	3	2_ALF4_Pool1::1::32, 3_ALF4_Pool2::1::41, 4_ALF4_Pool3::1::72	-238, -333, -368	upstream, upstream, upstream	0	1	1	1	1.905	3.911	3.846	4.558	4.55779	http://genome.ucsc.edu/cgi-bin/hgTracks?db=ce4&position=chrI:2874931-2880514
GeneID:171855	Y71F9AL.8	I	2878579	2880864	2285	+	3	2_ALF4_Pool1::1::32, 3_ALF4_Pool2::1::41, 4_ALF4_Pool3::1::72	-1886, -1981, -2016	upstream, upstream, upstream	0	1	1	1	1.905	3.911	3.846	4.558	4.55779	http://genome.ucsc.edu/cgi-bin/hgTracks?db=ce4&position=chrI:2876579-2882864
GeneID:171856	Y71F9AL.14	I	2880922	2883455	2533	-	3	2_ALF4_Pool1::1::32, 3_ALF4_Pool2::1::41, 4_ALF4_Pool3::1::72	6762, 6857, 6892	downstream, downstream, downstream	0	1	1	1	1.905	3.911	3.846	4.558	4.55779	http://genome.ucsc.edu/cgi-bin/hgTracks?db=ce4&position=chrI:2878922-2885455
GeneID:171884	nhr-64	I	3104364	3109608	5244	+	3	2_ALF4_Pool1::1::35, 3_ALF4_Pool2::1::44, 4_ALF4_Pool3::1::79	-2506, -2506, -2424	upstream, upstream, upstream	0	1	1	1	1.402	2.882	2.743	3.489	3.4886	http://genome.ucsc.edu/cgi-bin/hgTracks?db=ce4&position=chrI:3102364-3111608
GeneID:266825	lin-59	I	3713125	3721159	8034	-	8	2_ALF4_Pool1::1::37, 2_ALF4_Pool1::1::38, 2_ALF4_Pool1::1::39, 3_ALF4_Pool2::1::48, 3_ALF4_Pool2::1::49, 4_ALF4_Pool3::1::94, 4_ALF4_Pool3::1::95, 4_ALF4_Pool3::1::96	-415, -1388, -2276, -477, -2017, -254, -2017, -3363	upstream, upstream, upstream, upstream, upstream, upstream, upstream, upstream	0	1	1	1	1.528	3.669	3.685	4.98	6.26944	http://genome.ucsc.edu/cgi-bin/hgTracks?db=ce4&position=chrI:3711125-3723159
GeneID:171941	T12F5.3	I	3726013	3731220	5207	+	8	2_ALF4_Pool1::1::37, 2_ALF4_Pool1::1::38, 2_ALF4_Pool1::1::39, 3_ALF4_Pool2::1::48, 3_ALF4_Pool2::1::49, 4_ALF4_Pool3::1::94, 4_ALF4_Pool3::1::95, 4_ALF4_Pool3::1::96	-4439, -3466, -2578, -4377, -2837, -4600, -2837, -1491	upstream, upstream, upstream, upstream, upstream, upstream, upstream, upstream	0	1	1	1	1.528	3.669	3.685	4.98	6.26944	http://genome.ucsc.edu/cgi-bin/hgTracks?db=ce4&position=chrI:3724013-3733220
GeneID:171942	larp-2	I	3732882	3740481	7599	-	3	2_ALF4_Pool1::1::40, 3_ALF4_Pool2::1::50, 4_ALF4_Pool3::1::97	-243, -349, -268	upstream, upstream, upstream	0	1	1	1	1.431	3.918	3.3	5.289	5.28929	http://genome.ucsc.edu/cgi-bin/hgTracks?db=ce4&position=chrI:3730882-3742481
GeneID:188455	T12F5.1	I	3741470	3742539	1069	+	3	2_ALF4_Pool1::1::40, 3_ALF4_Pool2::1::50, 4_ALF4_Pool3::1::97	-746, -640, -721	upstream, upstream, upstream	0	1	1	1	1.431	3.918	3.3	5.289	5.28929	http://genome.ucsc.edu/cgi-bin/hgTracks?db=ce4&position=chrI:3739470-3744539
GeneID:189404	math-46	I	3745591	3748147	2556	+	3	2_ALF4_Pool1::1::40, 3_ALF4_Pool2::1::50, 4_ALF4_Pool3::1::97	-4867, -4761, -4842	upstream, upstream, upstream	0	1	1	1	1.431	3.918	3.3	5.289	5.28929	http://genome.ucsc.edu/cgi-bin/hgTracks?db=ce4&position=chrI:3743591-3750147
GeneID:171946	C32E8.5	I	3782120	3783262	1142	+	4	2_ALF4_Pool1::1::41, 3_ALF4_Pool2::1::51, 4_ALF4_Pool3::1::98, 4_ALF4_Pool3::1::99	3365, 5821, 3425, 5888	downstream, downstream, downstream, downstream	0	1	1	1	1.388	2.539	2.539	3.251	3.33222	http://genome.ucsc.edu/cgi-bin/hgTracks?db=ce4&position=chrI:3780120-3785262
GeneID:171947	C32E8.4	I	3783837	3784437	600	+	4	2_ALF4_Pool1::1::41, 3_ALF4_Pool2::1::51, 4_ALF4_Pool3::1::98, 4_ALF4_Pool3::1::99	1648, 4104, 1708, 4171	downstream, downstream, downstream, downstream	0	1	1	1	1.388	2.539	2.539	3.251	3.33222	http://genome.ucsc.edu/cgi-bin/hgTracks?db=ce4&position=chrI:3781837-3786437
GeneID:171948	C32E8.3	I	3786596	3787477	881	+	4	2_ALF4_Pool1::1::41, 3_ALF4_Pool2::1::51, 4_ALF4_Pool3::1::98, 4_ALF4_Pool3::1::99	-1111, 1345, -1051, 1412	upstream, downstream, upstream, downstream	0	1	1	1	1.388	2.539	2.539	3.251	3.33222	http://genome.ucsc.edu/cgi-bin/hgTracks?db=ce4&position=chrI:3784596-3789477
GeneID:171949	rpl-13	I	3787590	3788912	1322	+	4	2_ALF4_Pool1::1::41, 3_ALF4_Pool2::1::51, 4_ALF4_Pool3::1::98, 4_ALF4_Pool3::1::99	-2105, 351, -2045, 418	upstream, in gene, upstream, in gene	0	1	1	1	1.388	2.539	2.539	3.251	3.33222	http://genome.ucsc.edu/cgi-bin/hgTracks?db=ce4&position=chrI:3785590-3790912
GeneID:171950	ptr-2	I	3789321	3792799	3478	-	4	2_ALF4_Pool1::1::41, 3_ALF4_Pool2::1::51, 4_ALF4_Pool3::1::98, 4_ALF4_Pool3::1::99	7314, 4858, 7254, 4791	downstream, downstream, downstream, downstream	0	1	1	1	1.388	2.539	2.539	3.251	3.33222	http://genome.ucsc.edu/cgi-bin/hgTracks?db=ce4&position=chrI:3787321-3794799
GeneID:171952	unc-11	I	3799126	3805720	6594	-	3	2_ALF4_Pool1::1::42, 3_ALF4_Pool2::1::52, 4_ALF4_Pool3::1::100	-874, -838, -669	upstream, upstream, upstream	0	1	1	1	1.467	2.872	2.857	3.197	3.19737	http://genome.ucsc.edu/cgi-bin/hgTracks?db=ce4&position=chrI:3797126-3807720
GeneID:171953	C32E8.11	I	3807475	3816798	9323	-	3	2_ALF4_Pool1::1::42, 3_ALF4_Pool2::1::52, 4_ALF4_Pool3::1::100	10204, 10240, 10409	downstream, downstream, downstream	0	1	1	1	1.467	2.872	2.857	3.197	3.19737	http://genome.ucsc.edu/cgi-bin/hgTracks?db=ce4&position=chrI:3805475-3818798
GeneID:171954	npp-11	I	3817998	3821463	3465	+	3	2_ALF4_Pool1::1::43, 3_ALF4_Pool2::1::53, 4_ALF4_Pool3::1::101	5521, 5582, 5438	downstream, downstream, downstream	0	1	1	1	2.04	3.693	4.065	4.966	4.96569	http://genome.ucsc.edu/cgi-bin/hgTracks?db=ce4&position=chrI:3815998-3823463
GeneID:171955	F53F10.7	I	3821658	3821992	334	-	3	2_ALF4_Pool1::1::43, 3_ALF4_Pool2::1::53, 4_ALF4_Pool3::1::101	-1527, -1588, -1444	upstream, upstream, upstream	0	1	1	1	2.04	3.693	4.065	4.966	4.96569	http://genome.ucsc.edu/cgi-bin/hgTracks?db=ce4&position=chrI:3819658-3823992
GeneID:171956	unc-108	I	3824948	3826516	1568	+	6	2_ALF4_Pool1::1::43, 2_ALF4_Pool1::1::44, 3_ALF4_Pool2::1::53, 3_ALF4_Pool2::1::54, 4_ALF4_Pool3::1::101, 4_ALF4_Pool3::1::102	-1429, 4871, -1368, 4897, -1512, 4965	upstream, downstream, upstream, downstream, upstream, downstream	0	1	1	1	1.787	3.499	3.821	4.733	4.96569	http://genome.ucsc.edu/cgi-bin/hgTracks?db=ce4&position=chrI:3822948-3828516
GeneID:171957	F53F10.3	I	3827219	3828142	923	+	6	2_ALF4_Pool1::1::43, 2_ALF4_Pool1::1::44, 3_ALF4_Pool2::1::53, 3_ALF4_Pool2::1::54, 4_ALF4_Pool3::1::101, 4_ALF4_Pool3::1::102	-3700, 2600, -3639, 2626, -3783, 2694	upstream, downstream, upstream, downstream, upstream, downstream	0	1	1	1	1.787	3.499	3.821	4.733	4.96569	http://genome.ucsc.edu/cgi-bin/hgTracks?db=ce4&position=chrI:3825219-3830142
GeneID:3565720	F53F10.8	I	3828252	3828684	432	+	6	2_ALF4_Pool1::1::43, 2_ALF4_Pool1::1::44, 3_ALF4_Pool2::1::53, 3_ALF4_Pool2::1::54, 4_ALF4_Pool3::1::101, 4_ALF4_Pool3::1::102	-4733, 1567, -4672, 1593, -4816, 1661	upstream, downstream, upstream, downstream, upstream, downstream	0	1	1	1	1.787	3.499	3.821	4.733	4.96569	http://genome.ucsc.edu/cgi-bin/hgTracks?db=ce4&position=chrI:3826252-3830684
GeneID:259371	F53F10.6	I	3828845	3829315	470	+	6	2_ALF4_Pool1::1::43, 2_ALF4_Pool1::1::44, 3_ALF4_Pool2::1::53, 3_ALF4_Pool2::1::54, 4_ALF4_Pool3::1::101, 4_ALF4_Pool3::1::102	-5326, 974, -5265, 1000, -5409, 1068	upstream, downstream, upstream, downstream, upstream, downstream	0	1	1	1	1.787	3.499	3.821	4.733	4.96569	http://genome.ucsc.edu/cgi-bin/hgTracks?db=ce4&position=chrI:3826845-3831315
GeneID:171958	F53F10.2	I	3830941	3834156	3215	+	3	2_ALF4_Pool1::1::44, 3_ALF4_Pool2::1::54, 4_ALF4_Pool3::1::102	-1122, -1096, -1028	upstream, upstream, upstream	0	1	1	1	1.535	3.305	3.576	4.5	4.49959	http://genome.ucsc.edu/cgi-bin/hgTracks?db=ce4&position=chrI:3828941-3836156
GeneID:171959	F53F10.1	I	3834126	3837750	3624	-	3	2_ALF4_Pool1::1::44, 3_ALF4_Pool2::1::54, 4_ALF4_Pool3::1::102	7931, 7905, 7837	downstream, downstream, downstream	0	1	1	1	1.535	3.305	3.576	4.5	4.49959	http://genome.ucsc.edu/cgi-bin/hgTracks?db=ce4&position=chrI:3832126-3839750
GeneID:171965	pgk-1	I	3867543	3869115	1572	+	5	2_ALF4_Pool1::1::45, 3_ALF4_Pool2::1::55, 3_ALF4_Pool2::1::56, 4_ALF4_Pool3::1::103, 4_ALF4_Pool3::1::104	6394, -1126, 6482, -1245, 6625	downstream, upstream, downstream, upstream, downstream	0	1	1	1	1.779	2.826	3.587	3.884	4.31534	http://genome.ucsc.edu/cgi-bin/hgTracks?db=ce4&position=chrI:3865543-3871115
GeneID:171966	coq-4	I	3869223	3870066	843	+	5	2_ALF4_Pool1::1::45, 3_ALF4_Pool2::1::55, 3_ALF4_Pool2::1::56, 4_ALF4_Pool3::1::103, 4_ALF4_Pool3::1::104	4714, -2806, 4802, -2925, 4945	downstream, upstream, downstream, upstream, downstream	0	1	1	1	1.779	2.826	3.587	3.884	4.31534	http://genome.ucsc.edu/cgi-bin/hgTracks?db=ce4&position=chrI:3867223-3872066
GeneID:171967	clec-53	I	3871476	3873398	1922	-	5	2_ALF4_Pool1::1::45, 3_ALF4_Pool2::1::55, 3_ALF4_Pool2::1::56, 4_ALF4_Pool3::1::103, 4_ALF4_Pool3::1::104	-539, 6981, -627, 7100, -770	upstream, downstream, upstream, downstream, upstream	0	1	1	1	1.779	2.826	3.587	3.884	4.31534	http://genome.ucsc.edu/cgi-bin/hgTracks?db=ce4&position=chrI:3869476-3875398
GeneID:171968	T03F1.1	I	3874038	3875980	1942	+	3	2_ALF4_Pool1::1::45, 3_ALF4_Pool2::1::56, 4_ALF4_Pool3::1::104	-101, -13, 130	upstream, upstream, in gene	0	1	1	1	2.137	3.195	3.941	4.315	4.31534	http://genome.ucsc.edu/cgi-bin/hgTracks?db=ce4&position=chrI:3872038-3877980
GeneID:171969	T03F1.12	I	3876047	3876706	659	-	3	2_ALF4_Pool1::1::45, 3_ALF4_Pool2::1::56, 4_ALF4_Pool3::1::104	2769, 2681, 2538	downstream, downstream, downstream	0	1	1	1	2.137	3.195	3.941	4.315	4.31534	http://genome.ucsc.edu/cgi-bin/hgTracks?db=ce4&position=chrI:3874047-3878706
GeneID:171970	C50F2.3	I	3877066	3880749	3683	+	3	2_ALF4_Pool1::1::45, 3_ALF4_Pool2::1::56, 4_ALF4_Pool3::1::104	-3129, -3041, -2898	upstream, upstream, upstream	0	1	1	1	2.137	3.195	3.941	4.315	4.31534	http://genome.ucsc.edu/cgi-bin/hgTracks?db=ce4&position=chrI:3875066-3882749
GeneID:172006	inx-17	I	4165136	4167058	1922	+	3	2_ALF4_Pool1::1::47, 3_ALF4_Pool2::1::58, 4_ALF4_Pool3::1::112	7034, 7090, 7145	downstream, downstream, downstream	0	1	1	1	1.676	3.211	3.679	5.223	5.22335	http://genome.ucsc.edu/cgi-bin/hgTracks?db=ce4&position=chrI:4163136-4169058
GeneID:172007	R12E2.10	I	4169010	4171590	2580	-	3	2_ALF4_Pool1::1::47, 3_ALF4_Pool2::1::58, 4_ALF4_Pool3::1::112	-580, -636, -691	upstream, upstream, upstream	0	1	1	1	1.676	3.211	3.679	5.223	5.22335	http://genome.ucsc.edu/cgi-bin/hgTracks?db=ce4&position=chrI:4167010-4173590
GeneID:3565743	R12E2.16	I	4172207	4172316	109	+	3	2_ALF4_Pool1::1::47, 3_ALF4_Pool2::1::58, 4_ALF4_Pool3::1::112	-37, 19, 74	upstream, in gene, in gene	0	1	1	1	1.676	3.211	3.679	5.223	5.22335	http://genome.ucsc.edu/cgi-bin/hgTracks?db=ce4&position=chrI:4170207-4174316
GeneID:172008	R12E2.11	I	4172465	4173625	1160	-	4	2_ALF4_Pool1::1::47, 3_ALF4_Pool2::1::58, 4_ALF4_Pool3::1::112, 4_ALF4_Pool3::1::113	1455, 1399, 1344, -4884	downstream, downstream, downstream, upstream	0	1	1	1	1.616	2.884	3.09	4.102	5.22335	http://genome.ucsc.edu/cgi-bin/hgTracks?db=ce4&position=chrI:4170465-4175625
GeneID:187843	R12E2.12	I	4173768	4174775	1007	-	4	2_ALF4_Pool1::1::47, 3_ALF4_Pool2::1::58, 4_ALF4_Pool3::1::112, 4_ALF4_Pool3::1::113	2605, 2549, 2494, -3734	downstream, downstream, downstream, upstream	0	1	1	1	1.616	2.884	3.09	4.102	5.22335	http://genome.ucsc.edu/cgi-bin/hgTracks?db=ce4&position=chrI:4171768-4176775
GeneID:172009	rpn-8	I	4175318	4177252	1934	+	4	2_ALF4_Pool1::1::47, 3_ALF4_Pool2::1::58, 4_ALF4_Pool3::1::112, 4_ALF4_Pool3::1::113	-3148, -3092, -3037, 3191	upstream, upstream, upstream, downstream	0	1	1	1	1.616	2.884	3.09	4.102	5.22335	http://genome.ucsc.edu/cgi-bin/hgTracks?db=ce4&position=chrI:4173318-4179252
GeneID:4926892	R12E2.17	I	4175998	4176065	67	+	4	2_ALF4_Pool1::1::47, 3_ALF4_Pool2::1::58, 4_ALF4_Pool3::1::112, 4_ALF4_Pool3::1::113	-3828, -3772, -3717, 2511	upstream, upstream, upstream, downstream	0	1	1	1	1.616	2.884	3.09	4.102	5.22335	http://genome.ucsc.edu/cgi-bin/hgTracks?db=ce4&position=chrI:4173998-4178065
GeneID:172010	R12E2.13	I	4177301	4178450	1149	-	4	2_ALF4_Pool1::1::47, 3_ALF4_Pool2::1::58, 4_ALF4_Pool3::1::112, 4_ALF4_Pool3::1::113	6280, 6224, 6169, -59	downstream, downstream, downstream, upstream	0	1	1	1	1.616	2.884	3.09	4.102	5.22335	http://genome.ucsc.edu/cgi-bin/hgTracks?db=ce4&position=chrI:4175301-4180450
GeneID:172024	tufm-2	I	4247757	4249383	1626	+	4	2_ALF4_Pool1::1::49, 3_ALF4_Pool2::1::59, 4_ALF4_Pool3::1::114, 4_ALF4_Pool3::1::115	6435, 6408, -337, 6463	downstream, downstream, upstream, downstream	0	1	1	1	1.55	3.013	2.721	3.775	4.84578	http://genome.ucsc.edu/cgi-bin/hgTracks?db=ce4&position=chrI:4245757-4251383
GeneID:172025	C43E11.11	I	4249494	4253145	3651	+	4	2_ALF4_Pool1::1::49, 3_ALF4_Pool2::1::59, 4_ALF4_Pool3::1::114, 4_ALF4_Pool3::1::115	4698, 4671, -2074, 4726	downstream, downstream, upstream, downstream	0	1	1	1	1.55	3.013	2.721	3.775	4.84578	http://genome.ucsc.edu/cgi-bin/hgTracks?db=ce4&position=chrI:4247494-4255145
GeneID:259372	C43E11.12	I	4253243	4253866	623	+	3	2_ALF4_Pool1::1::49, 3_ALF4_Pool2::1::59, 4_ALF4_Pool3::1::115	949, 922, 977	downstream, downstream, downstream	0	1	1	1	1.573	4.009	3.549	4.846	4.84578	http://genome.ucsc.edu/cgi-bin/hgTracks?db=ce4&position=chrI:4251243-4255866
GeneID:172026	met-1	I	4254381	4258170	3789	+	3	2_ALF4_Pool1::1::49, 3_ALF4_Pool2::1::59, 4_ALF4_Pool3::1::115	-189, -216, -161	upstream, upstream, upstream	0	1	1	1	1.573	4.009	3.549	4.846	4.84578	http://genome.ucsc.edu/cgi-bin/hgTracks?db=ce4&position=chrI:4252381-4260170
GeneID:3564986	C43E11.13	I	4257701	4264690	6989	+	3	2_ALF4_Pool1::1::49, 3_ALF4_Pool2::1::59, 4_ALF4_Pool3::1::115	-3509, -3536, -3481	upstream, upstream, upstream	0	1	1	1	1.573	4.009	3.549	4.846	4.84578	http://genome.ucsc.edu/cgi-bin/hgTracks?db=ce4&position=chrI:4255701-4266690
GeneID:172032	Y47D9A.2	I	4298260	4302243	3983	+	4	2_ALF4_Pool1::1::50, 3_ALF4_Pool2::1::60, 4_ALF4_Pool3::1::116, 4_ALF4_Pool3::1::117	-87, -143, 131, 1196	upstream, upstream, in gene, in gene	0	1	1	1	1.384	3.452	3.005	4.743	6.03145	http://genome.ucsc.edu/cgi-bin/hgTracks?db=ce4&position=chrI:4296260-4304243
GeneID:172051	gcy-28	I	4491702	4508362	16660	+	3	2_ALF4_Pool1::1::52, 3_ALF4_Pool2::1::63, 4_ALF4_Pool3::1::124	-1155, -1170, -1373	upstream, upstream, upstream	0	1	1	1	1.531	3.214	3.316	4.152	4.15205	http://genome.ucsc.edu/cgi-bin/hgTracks?db=ce4&position=chrI:4489702-4510362
GeneID:172054	tag-332	I	4526428	4534799	8371	-	3	2_ALF4_Pool1::1::53, 3_ALF4_Pool2::1::64, 4_ALF4_Pool3::1::125	-1089, -1088, -1074	upstream, upstream, upstream	0	1	1	1	2.167	4.408	4.598	6.931	6.93089	http://genome.ucsc.edu/cgi-bin/hgTracks?db=ce4&position=chrI:4524428-4536799
GeneID:191030	Y119C1B.9	I	4537833	4539708	1875	-	3	2_ALF4_Pool1::1::53, 3_ALF4_Pool2::1::64, 4_ALF4_Pool3::1::125	3820, 3821, 3835	downstream, downstream, downstream	0	1	1	1	2.167	4.408	4.598	6.931	6.93089	http://genome.ucsc.edu/cgi-bin/hgTracks?db=ce4&position=chrI:4535833-4541708
GeneID:3565784	D1007.18	I	4578819	4579687	868	-	3	2_ALF4_Pool1::1::54, 3_ALF4_Pool2::1::65, 4_ALF4_Pool3::1::126	-5169, -5250, -5177	upstream, upstream, upstream	0	1	1	1	1.981	3.538	3.626	4.422	4.42152	http://genome.ucsc.edu/cgi-bin/hgTracks?db=ce4&position=chrI:4576819-4581687
GeneID:183887	D1007.4	I	4580023	4580585	562	-	3	2_ALF4_Pool1::1::54, 3_ALF4_Pool2::1::65, 4_ALF4_Pool3::1::126	-4271, -4352, -4279	upstream, upstream, upstream	0	1	1	1	1.981	3.538	3.626	4.422	4.42152	http://genome.ucsc.edu/cgi-bin/hgTracks?db=ce4&position=chrI:4578023-4582585
GeneID:172060	D1007.5	I	4580693	4583815	3122	-	3	2_ALF4_Pool1::1::54, 3_ALF4_Pool2::1::65, 4_ALF4_Pool3::1::126	-1041, -1122, -1049	upstream, upstream, upstream	0	1	1	1	1.981	3.538	3.626	4.422	4.42152	http://genome.ucsc.edu/cgi-bin/hgTracks?db=ce4&position=chrI:4578693-4585815
GeneID:172061	rps-10	I	4583874	4584513	639	-	3	2_ALF4_Pool1::1::54, 3_ALF4_Pool2::1::65, 4_ALF4_Pool3::1::126	-343, -424, -351	upstream, upstream, upstream	0	1	1	1	1.981	3.538	3.626	4.422	4.42152	http://genome.ucsc.edu/cgi-bin/hgTracks?db=ce4&position=chrI:4581874-4586513
GeneID:172062	rpl-24.1	I	4585116	4586184	1068	+	3	2_ALF4_Pool1::1::54, 3_ALF4_Pool2::1::65, 4_ALF4_Pool3::1::126	-260, -179, -252	upstream, upstream, upstream	0	1	1	1	1.981	3.538	3.626	4.422	4.42152	http://genome.ucsc.edu/cgi-bin/hgTracks?db=ce4&position=chrI:4583116-4588184
GeneID:4926997	D1007.20	I	4585250	4585410	160	+	3	2_ALF4_Pool1::1::54, 3_ALF4_Pool2::1::65, 4_ALF4_Pool3::1::126	-394, -313, -386	upstream, upstream, upstream	0	1	1	1	1.981	3.538	3.626	4.422	4.42152	http://genome.ucsc.edu/cgi-bin/hgTracks?db=ce4&position=chrI:4583250-4587410
GeneID:3565490	D1007.17	I	4585907	4585927	20	+	3	2_ALF4_Pool1::1::54, 3_ALF4_Pool2::1::65, 4_ALF4_Pool3::1::126	-1051, -970, -1043	upstream, upstream, upstream	0	1	1	1	1.981	3.538	3.626	4.422	4.42152	http://genome.ucsc.edu/cgi-bin/hgTracks?db=ce4&position=chrI:4583907-4587927
GeneID:183889	D1007.10	I	4586274	4589386	3112	+	3	2_ALF4_Pool1::1::54, 3_ALF4_Pool2::1::65, 4_ALF4_Pool3::1::126	-1418, -1337, -1410	upstream, upstream, upstream	0	1	1	1	1.981	3.538	3.626	4.422	4.42152	http://genome.ucsc.edu/cgi-bin/hgTracks?db=ce4&position=chrI:4584274-4591386
GeneID:4926976	D1007.19	I	4589601	4589900	299	-	3	2_ALF4_Pool1::1::54, 3_ALF4_Pool2::1::65, 4_ALF4_Pool3::1::126	5044, 4963, 5036	downstream, downstream, downstream	0	1	1	1	1.981	3.538	3.626	4.422	4.42152	http://genome.ucsc.edu/cgi-bin/hgTracks?db=ce4&position=chrI:4587601-4591900
GeneID:172075	B0041.5	I	4636951	4650771	13820	-	13	2_ALF4_Pool1::1::55, 2_ALF4_Pool1::1::56, 2_ALF4_Pool1::1::57, 2_ALF4_Pool1::1::58, 3_ALF4_Pool2::1::67, 3_ALF4_Pool2::1::68, 3_ALF4_Pool2::1::69, 3_ALF4_Pool2::1::70, 4_ALF4_Pool3::1::128, 4_ALF4_Pool3::1::129, 4_ALF4_Pool3::1::130, 4_ALF4_Pool3::1::131, 4_ALF4_Pool3::1::132	6426, 3544, -1238, -3131, 6384, 3633, -1238, -3207, 17176, 6436, 3690, -1048, -2957	in gene, in gene, upstream, upstream, in gene, in gene, upstream, upstream, downstream, in gene, in gene, upstream, upstream	0	1	1	1	1.636	2.989	3.138	4.399	5.91641	http://genome.ucsc.edu/cgi-bin/hgTracks?db=ce4&position=chrI:4634951-4652771
GeneID:172072	C44E4.3	I	4637465	4640883	3418	-	4	2_ALF4_Pool1::1::55, 3_ALF4_Pool2::1::67, 4_ALF4_Pool3::1::128, 4_ALF4_Pool3::1::129	-3462, -3504, 7288, -3452	upstream, upstream, downstream, upstream	0	1	1	1	1.77	2.62	3.106	4.173	5.3659	http://genome.ucsc.edu/cgi-bin/hgTracks?db=ce4&position=chrI:4635465-4642883
GeneID:191026	Y119C1A.1	I	4641408	4644056	2648	-	6	2_ALF4_Pool1::1::55, 2_ALF4_Pool1::1::56, 3_ALF4_Pool2::1::67, 3_ALF4_Pool2::1::68, 4_ALF4_Pool3::1::129, 4_ALF4_Pool3::1::130	-289, -3171, -331, -3082, -279, -3025	upstream, upstream, upstream, upstream, upstream, upstream	0	1	1	1	1.638	2.948	3.588	4.52	5.3659	http://genome.ucsc.edu/cgi-bin/hgTracks?db=ce4&position=chrI:4639408-4646056
GeneID:172073	B0041.3	I	4644681	4645626	945	+	6	2_ALF4_Pool1::1::55, 2_ALF4_Pool1::1::56, 3_ALF4_Pool2::1::67, 3_ALF4_Pool2::1::68, 4_ALF4_Pool3::1::129, 4_ALF4_Pool3::1::130	-336, 2546, -294, 2457, -346, 2400	upstream, downstream, upstream, downstream, upstream, downstream	0	1	1	1	1.638	2.948	3.588	4.52	5.3659	http://genome.ucsc.edu/cgi-bin/hgTracks?db=ce4&position=chrI:4642681-4647626
GeneID:172074	rpl-4	I	4645632	4646966	1334	-	9	2_ALF4_Pool1::1::55, 2_ALF4_Pool1::1::56, 2_ALF4_Pool1::1::57, 3_ALF4_Pool2::1::67, 3_ALF4_Pool2::1::68, 3_ALF4_Pool2::1::69, 4_ALF4_Pool3::1::129, 4_ALF4_Pool3::1::130, 4_ALF4_Pool3::1::131	2621, -261, -5043, 2579, -172, -5043, 2631, -115, -4853	downstream, upstream, upstream, downstream, upstream, upstream, downstream, upstream, upstream	0	1	1	1	1.621	2.954	3.241	4.366	5.3659	http://genome.ucsc.edu/cgi-bin/hgTracks?db=ce4&position=chrI:4643632-4648966
GeneID:4926903	B0041.9	I	4646727	4646780	53	-	7	2_ALF4_Pool1::1::55, 2_ALF4_Pool1::1::56, 3_ALF4_Pool2::1::67, 3_ALF4_Pool2::1::68, 4_ALF4_Pool3::1::129, 4_ALF4_Pool3::1::130, 4_ALF4_Pool3::1::131	2435, -447, 2393, -358, 2445, -301, -5039	downstream, upstream, downstream, upstream, downstream, upstream, upstream	0	1	1	1	1.621	2.954	3.241	4.366	5.3659	http://genome.ucsc.edu/cgi-bin/hgTracks?db=ce4&position=chrI:4644727-4648780
GeneID:259374	B0041.8	I	4647310	4648267	957	+	10	2_ALF4_Pool1::1::55, 2_ALF4_Pool1::1::56, 2_ALF4_Pool1::1::57, 3_ALF4_Pool2::1::67, 3_ALF4_Pool2::1::68, 3_ALF4_Pool2::1::69, 4_ALF4_Pool3::1::129, 4_ALF4_Pool3::1::130, 4_ALF4_Pool3::1::131, 4_ALF4_Pool3::1::132	-2965, -83, 4699, -2923, -172, 4699, -2975, -229, 4509, 6418	upstream, upstream, downstream, upstream, upstream, downstream, upstream, upstream, downstream, downstream	0	1	1	1	1.626	3.226	3.364	4.754	5.91641	http://genome.ucsc.edu/cgi-bin/hgTracks?db=ce4&position=chrI:4645310-4650267
GeneID:181823	ptps-1	I	4652187	4652907	720	-	9	2_ALF4_Pool1::1::56, 2_ALF4_Pool1::1::57, 2_ALF4_Pool1::1::58, 3_ALF4_Pool2::1::68, 3_ALF4_Pool2::1::69, 3_ALF4_Pool2::1::70, 4_ALF4_Pool3::1::130, 4_ALF4_Pool3::1::131, 4_ALF4_Pool3::1::132	5680, 898, -995, 5769, 898, -1071, 5826, 1088, -821	downstream, downstream, upstream, downstream, downstream, upstream, downstream, downstream, upstream	0	1	1	1	1.547	3.236	3.159	4.55	5.91641	http://genome.ucsc.edu/cgi-bin/hgTracks?db=ce4&position=chrI:4650187-4654907
GeneID:172076	B0041.2	I	4655348	4660152	4804	+	6	2_ALF4_Pool1::1::57, 2_ALF4_Pool1::1::58, 3_ALF4_Pool2::1::69, 3_ALF4_Pool2::1::70, 4_ALF4_Pool3::1::131, 4_ALF4_Pool3::1::132	-3339, -1446, -3339, -1370, -3529, -1620	upstream, upstream, upstream, upstream, upstream, upstream	0	1	1	1	1.615	3.505	3.14	4.987	5.91641	http://genome.ucsc.edu/cgi-bin/hgTracks?db=ce4&position=chrI:4653348-4662152
GeneID:172077	B0041.7	I	4665745	4671739	5994	-	3	2_ALF4_Pool1::1::59, 3_ALF4_Pool2::1::71, 4_ALF4_Pool3::1::133	-605, -659, -1273	upstream, upstream, upstream	0	1	1	1	1.724	3.398	3.212	4.531	4.53061	http://genome.ucsc.edu/cgi-bin/hgTracks?db=ce4&position=chrI:4663745-4673739
GeneID:172078	unc-57	I	4675136	4679391	4255	+	3	2_ALF4_Pool1::1::59, 3_ALF4_Pool2::1::71, 4_ALF4_Pool3::1::133	-2792, -2738, -2124	upstream, upstream, upstream	0	1	1	1	1.724	3.398	3.212	4.531	4.53061	http://genome.ucsc.edu/cgi-bin/hgTracks?db=ce4&position=chrI:4673136-4681391
GeneID:172079	T04D1.4	I	4685875	4697868	11993	-	3	2_ALF4_Pool1::1::60, 3_ALF4_Pool2::1::72, 4_ALF4_Pool3::1::134	-2865, -2683, -2776	upstream, upstream, upstream	0	1	1	1	1.994	5.114	4.526	5.937	5.93717	http://genome.ucsc.edu/cgi-bin/hgTracks?db=ce4&position=chrI:4683875-4699868
GeneID:172081	W09C3.4	I	4704623	4705803	1180	+	3	2_ALF4_Pool1::1::60, 3_ALF4_Pool2::1::72, 4_ALF4_Pool3::1::134	-3890, -4072, -3979	upstream, upstream, upstream	0	1	1	1	1.994	5.114	4.526	5.937	5.93717	http://genome.ucsc.edu/cgi-bin/hgTracks?db=ce4&position=chrI:4702623-4707803
GeneID:172094	F54D7.6	I	4789234	4789593	359	+	3	2_ALF4_Pool1::1::62, 3_ALF4_Pool2::1::74, 4_ALF4_Pool3::1::138	613, 451, 448	downstream, downstream, downstream	0	1	1	1	1.696	2.971	3.641	5.067	5.06718	http://genome.ucsc.edu/cgi-bin/hgTracks?db=ce4&position=chrI:4787234-4791593
GeneID:172095	F54D7.7	I	4790291	4790654	363	+	3	2_ALF4_Pool1::1::62, 3_ALF4_Pool2::1::74, 4_ALF4_Pool3::1::138	-444, -606, -609	upstream, upstream, upstream	0	1	1	1	1.696	2.971	3.641	5.067	5.06718	http://genome.ucsc.edu/cgi-bin/hgTracks?db=ce4&position=chrI:4788291-4792654
GeneID:172096	zig-7	I	4790664	4792502	1838	-	3	2_ALF4_Pool1::1::62, 3_ALF4_Pool2::1::74, 4_ALF4_Pool3::1::138	2655, 2817, 2820	downstream, downstream, downstream	0	1	1	1	1.696	2.971	3.641	5.067	5.06718	http://genome.ucsc.edu/cgi-bin/hgTracks?db=ce4&position=chrI:4788664-4794502
GeneID:186230	F54D7.3	I	4800099	4804172	4073	+	3	2_ALF4_Pool1::1::63, 3_ALF4_Pool2::1::75, 4_ALF4_Pool3::1::139	4690, 4719, 4694	downstream, downstream, downstream	0	1	1	1	1.601	3.569	3.349	4.308	4.30769	http://genome.ucsc.edu/cgi-bin/hgTracks?db=ce4&position=chrI:4798099-4806172
GeneID:172097	F54D7.2	I	4805608	4809675	4067	+	3	2_ALF4_Pool1::1::63, 3_ALF4_Pool2::1::75, 4_ALF4_Pool3::1::139	-819, -790, -815	upstream, upstream, upstream	0	1	1	1	1.601	3.569	3.349	4.308	4.30769	http://genome.ucsc.edu/cgi-bin/hgTracks?db=ce4&position=chrI:4803608-4811675
GeneID:172108	F21F3.1	I	4906824	4911824	5000	+	4	2_ALF4_Pool1::1::64, 3_ALF4_Pool2::1::76, 4_ALF4_Pool3::1::140, 4_ALF4_Pool3::1::141	8106, 8112, 8006, 10328	downstream, downstream, downstream, downstream	0	1	1	1	1.687	3.542	3.462	4.432	4.51192	http://genome.ucsc.edu/cgi-bin/hgTracks?db=ce4&position=chrI:4904824-4913824
GeneID:172109	F21F3.6	I	4910015	4914050	4035	-	6	2_ALF4_Pool1::1::64, 2_ALF4_Pool1::1::65, 3_ALF4_Pool2::1::76, 3_ALF4_Pool2::1::77, 4_ALF4_Pool3::1::140, 4_ALF4_Pool3::1::141	-880, -3403, -886, -3329, -780, -3102	upstream, upstream, upstream, upstream, upstream, upstream	0	1	1	1	1.687	3.542	3.462	4.432	4.51192	http://genome.ucsc.edu/cgi-bin/hgTracks?db=ce4&position=chrI:4908015-4916050
GeneID:3565133	F21F3.7	I	4918397	4920366	1969	+	6	2_ALF4_Pool1::1::64, 2_ALF4_Pool1::1::65, 3_ALF4_Pool2::1::76, 3_ALF4_Pool2::1::77, 4_ALF4_Pool3::1::140, 4_ALF4_Pool3::1::141	-3467, -944, -3461, -1018, -3567, -1245	upstream, upstream, upstream, upstream, upstream, upstream	0	1	1	1	1.687	3.542	3.462	4.432	4.51192	http://genome.ucsc.edu/cgi-bin/hgTracks?db=ce4&position=chrI:4916397-4922366
GeneID:172110	imb-1	I	4920773	4926234	5461	-	7	2_ALF4_Pool1::1::65, 2_ALF4_Pool1::1::66, 3_ALF4_Pool2::1::77, 3_ALF4_Pool2::1::78, 4_ALF4_Pool3::1::140, 4_ALF4_Pool3::1::141, 4_ALF4_Pool3::1::142	8781, -246, 8855, -253, 11404, 9082, -165	downstream, upstream, downstream, upstream, downstream, downstream, upstream	0	1	1	1	1.655	3.74	3.767	4.804	5.54752	http://genome.ucsc.edu/cgi-bin/hgTracks?db=ce4&position=chrI:4918773-4928234
GeneID:172111	F28B3.5	I	4926649	4928743	2094	+	6	2_ALF4_Pool1::1::66, 2_ALF4_Pool1::1::67, 3_ALF4_Pool2::1::78, 3_ALF4_Pool2::1::79, 4_ALF4_Pool3::1::142, 4_ALF4_Pool3::1::143	-169, 6632, -162, 6720, -250, 6551	upstream, downstream, upstream, downstream, upstream, downstream	0	1	1	1	1.42	4.06	3.715	5.304	5.54752	http://genome.ucsc.edu/cgi-bin/hgTracks?db=ce4&position=chrI:4924649-4930743
GeneID:185044	acl-11	I	4929100	4932148	3048	+	7	2_ALF4_Pool1::1::66, 2_ALF4_Pool1::1::67, 3_ALF4_Pool2::1::78, 3_ALF4_Pool2::1::79, 4_ALF4_Pool3::1::142, 4_ALF4_Pool3::1::143, 4_ALF4_Pool3::1::144	-2620, 4181, -2613, 4269, -2701, 4100, 7452	upstream, downstream, upstream, downstream, upstream, downstream, downstream	0	1	1	1	1.336	3.574	3.261	4.615	5.54752	http://genome.ucsc.edu/cgi-bin/hgTracks?db=ce4&position=chrI:4927100-4934148
GeneID:3565539	F28B3.4	I	4934119	4935477	1358	+	4	2_ALF4_Pool1::1::67, 3_ALF4_Pool2::1::79, 4_ALF4_Pool3::1::143, 4_ALF4_Pool3::1::144	-838, -750, -919, 2433	upstream, upstream, upstream, downstream	0	1	1	1	1.209	3.293	2.704	4.149	5.06076	http://genome.ucsc.edu/cgi-bin/hgTracks?db=ce4&position=chrI:4932119-4937477
GeneID:3565271	F28B3.3	I	4937771	4941027	3256	+	4	2_ALF4_Pool1::1::67, 3_ALF4_Pool2::1::79, 4_ALF4_Pool3::1::143, 4_ALF4_Pool3::1::144	-4490, -4402, -4571, -1219	upstream, upstream, upstream, upstream	0	1	1	1	1.209	3.293	2.704	4.149	5.06076	http://genome.ucsc.edu/cgi-bin/hgTracks?db=ce4&position=chrI:4935771-4943027
GeneID:172134	vha-16	I	5079918	5082284	2366	-	3	2_ALF4_Pool1::1::70, 3_ALF4_Pool2::1::82, 4_ALF4_Pool3::1::150	-255, -242, -289	upstream, upstream, upstream	0	1	1	1	1.585	3.045	3.417	4.071	4.07111	http://genome.ucsc.edu/cgi-bin/hgTracks?db=ce4&position=chrI:5077918-5084284
GeneID:172135	kin-32	I	5086313	5093796	7483	+	3	2_ALF4_Pool1::1::70, 3_ALF4_Pool2::1::82, 4_ALF4_Pool3::1::150	-3774, -3787, -3740	upstream, upstream, upstream	0	1	1	1	1.585	3.045	3.417	4.071	4.07111	http://genome.ucsc.edu/cgi-bin/hgTracks?db=ce4&position=chrI:5084313-5095796
GeneID:172167	let-363	I	5245746	5263427	17681	+	3	2_ALF4_Pool1::1::73, 3_ALF4_Pool2::1::84, 4_ALF4_Pool3::1::153	15962, 15987, 15987	in gene, in gene, in gene	0	1	1	1	1.329	3.955	4.706	4.689	4.70584	http://genome.ucsc.edu/cgi-bin/hgTracks?db=ce4&position=chrI:5243746-5265427
GeneID:172166	B0261.6	I	5255557	5256900	1343	-	3	2_ALF4_Pool1::1::73, 3_ALF4_Pool2::1::84, 4_ALF4_Pool3::1::153	-4808, -4833, -4833	upstream, upstream, upstream	0	1	1	1	1.329	3.955	4.706	4.689	4.70584	http://genome.ucsc.edu/cgi-bin/hgTracks?db=ce4&position=chrI:5253557-5258900
GeneID:172168	B0261.1	I	5263696	5268380	4684	+	3	2_ALF4_Pool1::1::73, 3_ALF4_Pool2::1::84, 4_ALF4_Pool3::1::153	-1988, -1963, -1963	upstream, upstream, upstream	0	1	1	1	1.329	3.955	4.706	4.689	4.70584	http://genome.ucsc.edu/cgi-bin/hgTracks?db=ce4&position=chrI:5261696-5270380
GeneID:3565337	lss-4	I	5300984	5310917	9933	-	8	2_ALF4_Pool1::1::74, 2_ALF4_Pool1::1::75, 2_ALF4_Pool1::1::76, 3_ALF4_Pool2::1::85, 3_ALF4_Pool2::1::86, 3_ALF4_Pool2::1::87, 4_ALF4_Pool3::1::154, 4_ALF4_Pool3::1::155	-1810, -3845, -5388, -1797, -3850, -5248, -1680, -5053	upstream, upstream, upstream, upstream, upstream, upstream, upstream, upstream	0	1	1	1	2.278	6.216	6.225	7.974	8.08931	http://genome.ucsc.edu/cgi-bin/hgTracks?db=ce4&position=chrI:5298984-5312917
GeneID:172176	F48C1.4	I	5313347	5313726	379	-	8	2_ALF4_Pool1::1::74, 2_ALF4_Pool1::1::75, 2_ALF4_Pool1::1::76, 3_ALF4_Pool2::1::85, 3_ALF4_Pool2::1::86, 3_ALF4_Pool2::1::87, 4_ALF4_Pool3::1::154, 4_ALF4_Pool3::1::155	999, -1036, -2579, 1012, -1041, -2439, 1129, -2244	downstream, upstream, upstream, downstream, upstream, upstream, downstream, upstream	0	1	1	1	2.278	6.216	6.225	7.974	8.08931	http://genome.ucsc.edu/cgi-bin/hgTracks?db=ce4&position=chrI:5311347-5315726
GeneID:185973	F48C1.3	I	5314336	5314609	273	+	8	2_ALF4_Pool1::1::74, 2_ALF4_Pool1::1::75, 2_ALF4_Pool1::1::76, 3_ALF4_Pool2::1::85, 3_ALF4_Pool2::1::86, 3_ALF4_Pool2::1::87, 4_ALF4_Pool3::1::154, 4_ALF4_Pool3::1::155	-1609, 426, 1969, -1622, 431, 1829, -1739, 1634	upstream, downstream, downstream, upstream, downstream, downstream, upstream, downstream	0	1	1	1	2.278	6.216	6.225	7.974	8.08931	http://genome.ucsc.edu/cgi-bin/hgTracks?db=ce4&position=chrI:5312336-5316609
GeneID:185975	F48C1.5	I	5317640	5318113	473	-	8	2_ALF4_Pool1::1::74, 2_ALF4_Pool1::1::75, 2_ALF4_Pool1::1::76, 3_ALF4_Pool2::1::85, 3_ALF4_Pool2::1::86, 3_ALF4_Pool2::1::87, 4_ALF4_Pool3::1::154, 4_ALF4_Pool3::1::155	5386, 3351, 1808, 5399, 3346, 1948, 5516, 2143	downstream, downstream, downstream, downstream, downstream, downstream, downstream, downstream	0	1	1	1	2.278	6.216	6.225	7.974	8.08931	http://genome.ucsc.edu/cgi-bin/hgTracks?db=ce4&position=chrI:5315640-5320113
GeneID:172177	F48C1.6	I	5318336	5319299	963	-	8	2_ALF4_Pool1::1::74, 2_ALF4_Pool1::1::75, 2_ALF4_Pool1::1::76, 3_ALF4_Pool2::1::85, 3_ALF4_Pool2::1::86, 3_ALF4_Pool2::1::87, 4_ALF4_Pool3::1::154, 4_ALF4_Pool3::1::155	6572, 4537, 2994, 6585, 4532, 3134, 6702, 3329	downstream, downstream, downstream, downstream, downstream, downstream, downstream, downstream	0	1	1	1	2.278	6.216	6.225	7.974	8.08931	http://genome.ucsc.edu/cgi-bin/hgTracks?db=ce4&position=chrI:5316336-5321299
GeneID:185972	F48C1.2	I	5319734	5321070	1336	+	5	2_ALF4_Pool1::1::75, 2_ALF4_Pool1::1::76, 3_ALF4_Pool2::1::86, 3_ALF4_Pool2::1::87, 4_ALF4_Pool3::1::155	-4972, -3429, -4967, -3569, -3764	upstream, upstream, upstream, upstream, upstream	0	1	1	1	2.17	6.209	6.444	7.858	7.85836	http://genome.ucsc.edu/cgi-bin/hgTracks?db=ce4&position=chrI:5317734-5323070
GeneID:172182	F55A12.8	I	5349276	5353770	4494	-	4	2_ALF4_Pool1::1::77, 3_ALF4_Pool2::1::88, 4_ALF4_Pool3::1::156, 4_ALF4_Pool3::1::157	-4142, -4065, 8494, -4074	upstream, upstream, downstream, upstream	0	1	1	1	1.603	2.919	3.571	4.113	5.25868	http://genome.ucsc.edu/cgi-bin/hgTracks?db=ce4&position=chrI:5347276-5355770
GeneID:172183	dhs-2	I	5354163	5357001	2838	+	3	2_ALF4_Pool1::1::77, 3_ALF4_Pool2::1::88, 4_ALF4_Pool3::1::157	3749, 3672, 3681	downstream, downstream, downstream	0	1	1	1	1.979	3.53	4.449	5.259	5.25868	http://genome.ucsc.edu/cgi-bin/hgTracks?db=ce4&position=chrI:5352163-5359001
GeneID:172184	ppk-1	I	5358523	5365173	6650	+	3	2_ALF4_Pool1::1::77, 3_ALF4_Pool2::1::88, 4_ALF4_Pool3::1::157	-611, -688, -679	upstream, upstream, upstream	0	1	1	1	1.979	3.53	4.449	5.259	5.25868	http://genome.ucsc.edu/cgi-bin/hgTracks?db=ce4&position=chrI:5356523-5367173
GeneID:186279	F55A12.1	I	5368481	5372474	3993	+	3	2_ALF4_Pool1::1::78, 3_ALF4_Pool2::1::89, 4_ALF4_Pool3::1::158	9045, 9025, 8578	downstream, downstream, downstream	0	1	1	1	2.044	3.245	3.267	3.477	3.47745	http://genome.ucsc.edu/cgi-bin/hgTracks?db=ce4&position=chrI:5366481-5374474
GeneID:172187	pqn-44	I	5372858	5384511	11653	-	6	2_ALF4_Pool1::1::78, 2_ALF4_Pool1::1::79, 3_ALF4_Pool2::1::89, 3_ALF4_Pool2::1::90, 4_ALF4_Pool3::1::158, 4_ALF4_Pool3::1::159	6985, 4594, 7005, 4550, 7452, 4754	in gene, in gene, in gene, in gene, in gene, in gene	0	1	1	1	1.872	3.239	3.42	4.017	4.55661	http://genome.ucsc.edu/cgi-bin/hgTracks?db=ce4&position=chrI:5370858-5386511
GeneID:182832	C24A11.2	I	5380163	5383032	2869	+	6	2_ALF4_Pool1::1::78, 2_ALF4_Pool1::1::79, 3_ALF4_Pool2::1::89, 3_ALF4_Pool2::1::90, 4_ALF4_Pool3::1::158, 4_ALF4_Pool3::1::159	-2637, -246, -2657, -202, -3104, -406	upstream, upstream, upstream, upstream, upstream, upstream	0	1	1	1	1.872	3.239	3.42	4.017	4.55661	http://genome.ucsc.edu/cgi-bin/hgTracks?db=ce4&position=chrI:5378163-5385032
GeneID:182833	C24A11.5	I	5384642	5385740	1098	-	3	2_ALF4_Pool1::1::79, 3_ALF4_Pool2::1::90, 4_ALF4_Pool3::1::159	5823, 5779, 5983	downstream, downstream, downstream	0	1	1	1	1.7	3.233	3.573	4.557	4.55661	http://genome.ucsc.edu/cgi-bin/hgTracks?db=ce4&position=chrI:5382642-5387740
GeneID:172190	coq-1	I	5412869	5415632	2763	-	3	2_ALF4_Pool1::1::80, 3_ALF4_Pool2::1::91, 4_ALF4_Pool3::1::160	-4819, -4792, -5084	upstream, upstream, upstream	0	1	1	1	1.599	3.194	3.478	3.967	3.96701	http://genome.ucsc.edu/cgi-bin/hgTracks?db=ce4&position=chrI:5410869-5417632
GeneID:172191	C30H7.2	I	5416653	5420734	4081	-	3	2_ALF4_Pool1::1::80, 3_ALF4_Pool2::1::91, 4_ALF4_Pool3::1::160	283, 310, 18	in gene, in gene, in gene	0	1	1	1	1.599	3.194	3.478	3.967	3.96701	http://genome.ucsc.edu/cgi-bin/hgTracks?db=ce4&position=chrI:5414653-5422734
GeneID:172192	F27C1.6	I	5421317	5428451	7134	-	6	2_ALF4_Pool1::1::80, 2_ALF4_Pool1::1::81, 3_ALF4_Pool2::1::91, 3_ALF4_Pool2::1::92, 4_ALF4_Pool3::1::160, 4_ALF4_Pool3::1::161	8000, -1565, 8027, -1508, 7735, -1404	downstream, upstream, downstream, upstream, downstream, upstream	0	1	1	1	1.584	2.978	3.328	4.044	4.12165	http://genome.ucsc.edu/cgi-bin/hgTracks?db=ce4&position=chrI:5419317-5430451
GeneID:172193	F27C1.4	I	5422786	5423267	481	+	3	2_ALF4_Pool1::1::80, 3_ALF4_Pool2::1::91, 4_ALF4_Pool3::1::160	-2335, -2362, -2070	upstream, upstream, upstream	0	1	1	1	1.599	3.194	3.478	3.967	3.96701	http://genome.ucsc.edu/cgi-bin/hgTracks?db=ce4&position=chrI:5420786-5425267
GeneID:172194	F27C1.3	I	5426360	5427319	959	+	3	2_ALF4_Pool1::1::81, 3_ALF4_Pool2::1::92, 4_ALF4_Pool3::1::161	3656, 3599, 3495	downstream, downstream, downstream	0	1	1	1	1.568	2.761	3.178	4.122	4.12165	http://genome.ucsc.edu/cgi-bin/hgTracks?db=ce4&position=chrI:5424360-5429319
GeneID:172195	atp-3	I	5428546	5429911	1365	-	3	2_ALF4_Pool1::1::81, 3_ALF4_Pool2::1::92, 4_ALF4_Pool3::1::161	-105, -48, 56	upstream, upstream, in gene	0	1	1	1	1.568	2.761	3.178	4.122	4.12165	http://genome.ucsc.edu/cgi-bin/hgTracks?db=ce4&position=chrI:5426546-5431911
GeneID:172196	F27C1.2	I	5430161	5431452	1291	+	3	2_ALF4_Pool1::1::81, 3_ALF4_Pool2::1::92, 4_ALF4_Pool3::1::161	-145, -202, -306	upstream, upstream, upstream	0	1	1	1	1.568	2.761	3.178	4.122	4.12165	http://genome.ucsc.edu/cgi-bin/hgTracks?db=ce4&position=chrI:5428161-5433452
GeneID:172197	dpy-5	I	5432176	5433059	883	-	3	2_ALF4_Pool1::1::81, 3_ALF4_Pool2::1::92, 4_ALF4_Pool3::1::161	3043, 3100, 3204	downstream, downstream, downstream	0	1	1	1	1.568	2.761	3.178	4.122	4.12165	http://genome.ucsc.edu/cgi-bin/hgTracks?db=ce4&position=chrI:5430176-5435059
GeneID:185008	F27C1.10	I	5433925	5436785	2860	-	3	2_ALF4_Pool1::1::81, 3_ALF4_Pool2::1::92, 4_ALF4_Pool3::1::161	6769, 6826, 6930	downstream, downstream, downstream	0	1	1	1	1.568	2.761	3.178	4.122	4.12165	http://genome.ucsc.edu/cgi-bin/hgTracks?db=ce4&position=chrI:5431925-5438785
GeneID:172198	F27C1.1	I	5434810	5435755	945	+	3	2_ALF4_Pool1::1::81, 3_ALF4_Pool2::1::92, 4_ALF4_Pool3::1::161	-4794, -4851, -4955	upstream, upstream, upstream	0	1	1	1	1.568	2.761	3.178	4.122	4.12165	http://genome.ucsc.edu/cgi-bin/hgTracks?db=ce4&position=chrI:5432810-5437755
GeneID:172200	C09D4.4	I	5479553	5484646	5093	-	3	2_ALF4_Pool1::1::82, 3_ALF4_Pool2::1::93, 4_ALF4_Pool3::1::162	-1350, -1325, -1249	upstream, upstream, upstream	0	1	1	1	2.111	3.255	3.646	4.116	4.11646	http://genome.ucsc.edu/cgi-bin/hgTracks?db=ce4&position=chrI:5477553-5486646
GeneID:172201	rpl-19	I	5484782	5486357	1575	-	3	2_ALF4_Pool1::1::82, 3_ALF4_Pool2::1::93, 4_ALF4_Pool3::1::162	361, 386, 462	in gene, in gene, in gene	0	1	1	1	2.111	3.255	3.646	4.116	4.11646	http://genome.ucsc.edu/cgi-bin/hgTracks?db=ce4&position=chrI:5482782-5488357
GeneID:182447	C09D4.6	I	5486461	5487153	692	-	3	2_ALF4_Pool1::1::82, 3_ALF4_Pool2::1::93, 4_ALF4_Pool3::1::162	1157, 1182, 1258	downstream, downstream, downstream	0	1	1	1	2.111	3.255	3.646	4.116	4.11646	http://genome.ucsc.edu/cgi-bin/hgTracks?db=ce4&position=chrI:5484461-5489153
GeneID:172202	C09D4.3	I	5488343	5490566	2223	+	3	2_ALF4_Pool1::1::82, 3_ALF4_Pool2::1::93, 4_ALF4_Pool3::1::162	-2347, -2372, -2448	upstream, upstream, upstream	0	1	1	1	2.111	3.255	3.646	4.116	4.11646	http://genome.ucsc.edu/cgi-bin/hgTracks?db=ce4&position=chrI:5486343-5492566
GeneID:185871	tag-83	I	5601807	5603630	1823	-	3	2_ALF4_Pool1::1::83, 3_ALF4_Pool2::1::95, 4_ALF4_Pool3::1::165	-4689, -4671, -4793	upstream, upstream, upstream	0	1	1	1	1.541	3.84	4.022	4.37	4.37011	http://genome.ucsc.edu/cgi-bin/hgTracks?db=ce4&position=chrI:5599807-5605630
GeneID:3565662	F46F11.11	I	5604878	5607520	2642	-	5	2_ALF4_Pool1::1::83, 3_ALF4_Pool2::1::95, 4_ALF4_Pool3::1::165, 4_ALF4_Pool3::1::166, 4_ALF4_Pool3::1::167	-799, -781, -903, -2420, -3113	upstream, upstream, upstream, upstream, upstream	0	1	1	1	1.341	2.751	3.061	3.436	4.37011	http://genome.ucsc.edu/cgi-bin/hgTracks?db=ce4&position=chrI:5602878-5609520
GeneID:185872	ubl-5	I	5607827	5608844	1017	-	5	2_ALF4_Pool1::1::83, 3_ALF4_Pool2::1::95, 4_ALF4_Pool3::1::165, 4_ALF4_Pool3::1::166, 4_ALF4_Pool3::1::167	525, 543, 421, -1096, -1789	in gene, in gene, in gene, upstream, upstream	0	1	1	1	1.341	2.751	3.061	3.436	4.37011	http://genome.ucsc.edu/cgi-bin/hgTracks?db=ce4&position=chrI:5605827-5610844
GeneID:172216	vha-10	I	5609313	5610741	1428	-	5	2_ALF4_Pool1::1::83, 3_ALF4_Pool2::1::95, 4_ALF4_Pool3::1::165, 4_ALF4_Pool3::1::166, 4_ALF4_Pool3::1::167	2422, 2440, 2318, 801, 108	downstream, downstream, downstream, in gene, in gene	0	1	1	1	1.341	2.751	3.061	3.436	4.37011	http://genome.ucsc.edu/cgi-bin/hgTracks?db=ce4&position=chrI:5607313-5612741
GeneID:172217	F46F11.9	I	5610397	5616405	6008	-	8	2_ALF4_Pool1::1::83, 2_ALF4_Pool1::1::84, 3_ALF4_Pool2::1::95, 3_ALF4_Pool2::1::96, 4_ALF4_Pool3::1::165, 4_ALF4_Pool3::1::166, 4_ALF4_Pool3::1::167, 4_ALF4_Pool3::1::168	8086, -2202, 8104, -2186, 7982, 6465, 5772, -2167	downstream, upstream, downstream, upstream, downstream, downstream, in gene, upstream	0	1	1	1	1.435	3.012	3.32	3.769	4.76887	http://genome.ucsc.edu/cgi-bin/hgTracks?db=ce4&position=chrI:5608397-5618405
GeneID:4926934	F46F11.12	I	5611666	5611820	154	-	5	2_ALF4_Pool1::1::83, 3_ALF4_Pool2::1::95, 4_ALF4_Pool3::1::165, 4_ALF4_Pool3::1::166, 4_ALF4_Pool3::1::167	3501, 3519, 3397, 1880, 1187	downstream, downstream, downstream, downstream, downstream	0	1	1	1	1.341	2.751	3.061	3.436	4.37011	http://genome.ucsc.edu/cgi-bin/hgTracks?db=ce4&position=chrI:5609666-5613820
GeneID:172218	F46F11.6	I	5616615	5618554	1939	-	3	2_ALF4_Pool1::1::84, 3_ALF4_Pool2::1::96, 4_ALF4_Pool3::1::168	-53, -37, -18	upstream, upstream, upstream	0	1	1	1	1.716	3.793	4.098	4.769	4.76887	http://genome.ucsc.edu/cgi-bin/hgTracks?db=ce4&position=chrI:5614615-5620554
GeneID:172219	cey-2	I	5619570	5620668	1098	+	3	2_ALF4_Pool1::1::84, 3_ALF4_Pool2::1::96, 4_ALF4_Pool3::1::168	-963, -979, -998	upstream, upstream, upstream	0	1	1	1	1.716	3.793	4.098	4.769	4.76887	http://genome.ucsc.edu/cgi-bin/hgTracks?db=ce4&position=chrI:5617570-5622668
GeneID:185873	F46F11.7	I	5620783	5622924	2141	+	5	2_ALF4_Pool1::1::84, 3_ALF4_Pool2::1::96, 3_ALF4_Pool2::1::97, 4_ALF4_Pool3::1::168, 4_ALF4_Pool3::1::169	-2176, -2192, 6213, -2211, 6179	upstream, upstream, downstream, upstream, downstream	0	1	1	1	1.576	3.633	3.591	4.257	4.76887	http://genome.ucsc.edu/cgi-bin/hgTracks?db=ce4&position=chrI:5618783-5624924
GeneID:259376	F46F11.10	I	5623147	5624478	1331	-	5	2_ALF4_Pool1::1::84, 3_ALF4_Pool2::1::96, 3_ALF4_Pool2::1::97, 4_ALF4_Pool3::1::168, 4_ALF4_Pool3::1::169	5871, 5887, -2518, 5906, -2484	downstream, downstream, upstream, downstream, upstream	0	1	1	1	1.576	3.633	3.591	4.257	4.76887	http://genome.ucsc.edu/cgi-bin/hgTracks?db=ce4&position=chrI:5621147-5626478
GeneID:172234	npp-7	I	5691841	5696691	4850	+	4	2_ALF4_Pool1::1::85, 3_ALF4_Pool2::1::99, 4_ALF4_Pool3::1::171, 4_ALF4_Pool3::1::172	7334, -201, -70, 7307	downstream, upstream, upstream, downstream	0	1	1	1	1.683	2.577	2.795	3.914	4.25127	http://genome.ucsc.edu/cgi-bin/hgTracks?db=ce4&position=chrI:5689841-5698691
GeneID:266833	T19B4.1	I	5702157	5705556	3399	+	4	2_ALF4_Pool1::1::85, 3_ALF4_Pool2::1::100, 4_ALF4_Pool3::1::172, 4_ALF4_Pool3::1::173	-2982, 5517, -3009, 5403	upstream, downstream, upstream, downstream	0	1	1	1	1.946	2.703	2.752	3.239	3.57656	http://genome.ucsc.edu/cgi-bin/hgTracks?db=ce4&position=chrI:5700157-5707556
GeneID:172257	F33D11.12	I	5862667	5866434	3767	-	3	2_ALF4_Pool1::1::87, 3_ALF4_Pool2::1::102, 4_ALF4_Pool3::1::178	-4825, -4837, -4723	upstream, upstream, upstream	0	1	1	1	1.674	4.15	4.227	4.775	4.77471	http://genome.ucsc.edu/cgi-bin/hgTracks?db=ce4&position=chrI:5860667-5868434
GeneID:172258	F33D11.10	I	5866566	5868146	1580	-	3	2_ALF4_Pool1::1::87, 3_ALF4_Pool2::1::102, 4_ALF4_Pool3::1::178	-3113, -3125, -3011	upstream, upstream, upstream	0	1	1	1	1.674	4.15	4.227	4.775	4.77471	http://genome.ucsc.edu/cgi-bin/hgTracks?db=ce4&position=chrI:5864566-5870146
GeneID:172259	F33D11.11	I	5868282	5869957	1675	-	3	2_ALF4_Pool1::1::87, 3_ALF4_Pool2::1::102, 4_ALF4_Pool3::1::178	-1302, -1314, -1200	upstream, upstream, upstream	0	1	1	1	1.674	4.15	4.227	4.775	4.77471	http://genome.ucsc.edu/cgi-bin/hgTracks?db=ce4&position=chrI:5866282-5871957
GeneID:172260	C34G6.5	I	5872177	5874285	2108	+	3	2_ALF4_Pool1::1::87, 3_ALF4_Pool2::1::102, 4_ALF4_Pool3::1::178	-918, -906, -1020	upstream, upstream, upstream	0	1	1	1	1.674	4.15	4.227	4.775	4.77471	http://genome.ucsc.edu/cgi-bin/hgTracks?db=ce4&position=chrI:5870177-5876285
GeneID:172261	noah-1	I	5874176	5878957	4781	-	3	2_ALF4_Pool1::1::87, 3_ALF4_Pool2::1::102, 4_ALF4_Pool3::1::178	7698, 7686, 7800	downstream, downstream, downstream	0	1	1	1	1.674	4.15	4.227	4.775	4.77471	http://genome.ucsc.edu/cgi-bin/hgTracks?db=ce4&position=chrI:5872176-5880957
GeneID:172263	tyr-4	I	5898306	5902446	4140	+	3	2_ALF4_Pool1::1::88, 3_ALF4_Pool2::1::103, 4_ALF4_Pool3::1::179	6286, 6401, 6475	downstream, downstream, downstream	0	1	1	1	1.809	2.999	3.09	4.28	4.28044	http://genome.ucsc.edu/cgi-bin/hgTracks?db=ce4&position=chrI:5896306-5904446
GeneID:172264	pqn-19	I	5902105	5904692	2587	-	3	2_ALF4_Pool1::1::88, 3_ALF4_Pool2::1::103, 4_ALF4_Pool3::1::179	100, -15, -89	in gene, upstream, upstream	0	1	1	1	1.809	2.999	3.09	4.28	4.28044	http://genome.ucsc.edu/cgi-bin/hgTracks?db=ce4&position=chrI:5900105-5906692
GeneID:172265	C34G6.1	I	5906714	5917784	11070	+	3	2_ALF4_Pool1::1::88, 3_ALF4_Pool2::1::103, 4_ALF4_Pool3::1::179	-2122, -2007, -1933	upstream, upstream, upstream	0	1	1	1	1.809	2.999	3.09	4.28	4.28044	http://genome.ucsc.edu/cgi-bin/hgTracks?db=ce4&position=chrI:5904714-5919784
GeneID:182282	C06A5.4	I	5980793	5981590	797	-	3	2_ALF4_Pool1::1::89, 3_ALF4_Pool2::1::104, 4_ALF4_Pool3::1::180	-4947, -4947, -4999	upstream, upstream, upstream	0	1	1	1	1.83	3.049	2.976	3.976	3.97599	http://genome.ucsc.edu/cgi-bin/hgTracks?db=ce4&position=chrI:5978793-5983590
GeneID:172272	C06A5.5	I	5981818	5982454	636	-	3	2_ALF4_Pool1::1::89, 3_ALF4_Pool2::1::104, 4_ALF4_Pool3::1::180	-4083, -4083, -4135	upstream, upstream, upstream	0	1	1	1	1.83	3.049	2.976	3.976	3.97599	http://genome.ucsc.edu/cgi-bin/hgTracks?db=ce4&position=chrI:5979818-5984454
GeneID:3564771	C06A5.10	I	5982521	5982971	450	-	3	2_ALF4_Pool1::1::89, 3_ALF4_Pool2::1::104, 4_ALF4_Pool3::1::180	-3566, -3566, -3618	upstream, upstream, upstream	0	1	1	1	1.83	3.049	2.976	3.976	3.97599	http://genome.ucsc.edu/cgi-bin/hgTracks?db=ce4&position=chrI:5980521-5984971
GeneID:172273	C06A5.6	I	5983232	5985861	2629	-	3	2_ALF4_Pool1::1::89, 3_ALF4_Pool2::1::104, 4_ALF4_Pool3::1::180	-676, -676, -728	upstream, upstream, upstream	0	1	1	1	1.83	3.049	2.976	3.976	3.97599	http://genome.ucsc.edu/cgi-bin/hgTracks?db=ce4&position=chrI:5981232-5987861
GeneID:172274	C06A5.3	I	5986494	5990581	4087	+	3	2_ALF4_Pool1::1::89, 3_ALF4_Pool2::1::104, 4_ALF4_Pool3::1::180	43, 43, 95	in gene, in gene, in gene	0	1	1	1	1.83	3.049	2.976	3.976	3.97599	http://genome.ucsc.edu/cgi-bin/hgTracks?db=ce4&position=chrI:5984494-5992581
GeneID:182284	sir-2.4	I	5991073	5992630	1557	+	5	2_ALF4_Pool1::1::89, 3_ALF4_Pool2::1::104, 3_ALF4_Pool2::1::105, 4_ALF4_Pool3::1::180, 4_ALF4_Pool3::1::181	-4536, -4536, 6267, -4484, 6398	upstream, upstream, downstream, upstream, downstream	0	1	1	1	1.654	2.912	2.801	3.459	3.97599	http://genome.ucsc.edu/cgi-bin/hgTracks?db=ce4&position=chrI:5989073-5994630
GeneID:172275	C06A5.7	I	5992672	6001101	8429	-	5	2_ALF4_Pool1::1::90, 3_ALF4_Pool2::1::105, 3_ALF4_Pool2::1::106, 4_ALF4_Pool3::1::181, 4_ALF4_Pool3::1::182	1740, 3761, 1700, 3630, 1724	in gene, in gene, in gene, in gene, in gene	0	1	1	1	1.635	2.76	2.725	3.651	4.36031	http://genome.ucsc.edu/cgi-bin/hgTracks?db=ce4&position=chrI:5990672-6003101
GeneID:172283	C27A12.7	I	6055949	6058426	2477	-	3	2_ALF4_Pool1::1::91, 3_ALF4_Pool2::1::107, 4_ALF4_Pool3::1::184	-2799, -2745, -2757	upstream, upstream, upstream	0	1	1	1	1.559	2.895	3.056	3.736	3.73554	http://genome.ucsc.edu/cgi-bin/hgTracks?db=ce4&position=chrI:6053949-6060426
GeneID:172284	ari-1	I	6058555	6061035	2480	-	3	2_ALF4_Pool1::1::91, 3_ALF4_Pool2::1::107, 4_ALF4_Pool3::1::184	-190, -136, -148	upstream, upstream, upstream	0	1	1	1	1.559	2.895	3.056	3.736	3.73554	http://genome.ucsc.edu/cgi-bin/hgTracks?db=ce4&position=chrI:6056555-6063035
GeneID:172285	C27A12.9	I	6061782	6068034	6252	-	3	2_ALF4_Pool1::1::91, 3_ALF4_Pool2::1::107, 4_ALF4_Pool3::1::184	6809, 6863, 6851	downstream, downstream, downstream	0	1	1	1	1.559	2.895	3.056	3.736	3.73554	http://genome.ucsc.edu/cgi-bin/hgTracks?db=ce4&position=chrI:6059782-6070034
GeneID:3565704	mbd-2	I	6064090	6065300	1210	+	3	2_ALF4_Pool1::1::91, 3_ALF4_Pool2::1::107, 4_ALF4_Pool3::1::184	-2865, -2919, -2907	upstream, upstream, upstream	0	1	1	1	1.559	2.895	3.056	3.736	3.73554	http://genome.ucsc.edu/cgi-bin/hgTracks?db=ce4&position=chrI:6062090-6067300
GeneID:172289	ZK484.5	I	6087371	6087766	395	-	3	2_ALF4_Pool1::1::93, 3_ALF4_Pool2::1::108, 4_ALF4_Pool3::1::186	-4232, -4299, -4263	upstream, upstream, upstream	0	1	1	1	1.675	4.992	4.69	6.617	6.61732	http://genome.ucsc.edu/cgi-bin/hgTracks?db=ce4&position=chrI:6085371-6089766
GeneID:172290	ZK484.6	I	6090077	6090897	820	-	3	2_ALF4_Pool1::1::93, 3_ALF4_Pool2::1::108, 4_ALF4_Pool3::1::186	-1101, -1168, -1132	upstream, upstream, upstream	0	1	1	1	1.675	4.992	4.69	6.617	6.61732	http://genome.ucsc.edu/cgi-bin/hgTracks?db=ce4&position=chrI:6088077-6092897
GeneID:172291	ZK484.1	I	6093304	6094422	1118	+	3	2_ALF4_Pool1::1::93, 3_ALF4_Pool2::1::108, 4_ALF4_Pool3::1::186	-1306, -1239, -1275	upstream, upstream, upstream	0	1	1	1	1.675	4.992	4.69	6.617	6.61732	http://genome.ucsc.edu/cgi-bin/hgTracks?db=ce4&position=chrI:6091304-6096422
GeneID:191327	ZK484.7	I	6095133	6096518	1385	-	3	2_ALF4_Pool1::1::93, 3_ALF4_Pool2::1::108, 4_ALF4_Pool3::1::186	4520, 4453, 4489	downstream, downstream, downstream	0	1	1	1	1.675	4.992	4.69	6.617	6.61732	http://genome.ucsc.edu/cgi-bin/hgTracks?db=ce4&position=chrI:6093133-6098518
GeneID:172292	nspd-1	I	6097498	6097895	397	-	3	2_ALF4_Pool1::1::93, 3_ALF4_Pool2::1::108, 4_ALF4_Pool3::1::186	5897, 5830, 5866	downstream, downstream, downstream	0	1	1	1	1.675	4.992	4.69	6.617	6.61732	http://genome.ucsc.edu/cgi-bin/hgTracks?db=ce4&position=chrI:6095498-6099895
GeneID:172296	T27A3.2	I	6110136	6114539	4403	+	3	2_ALF4_Pool1::1::94, 3_ALF4_Pool2::1::109, 4_ALF4_Pool3::1::187	8080, 8352, 8150	downstream, downstream, downstream	0	1	1	1	1.345	3.271	2.88	3.976	3.97589	http://genome.ucsc.edu/cgi-bin/hgTracks?db=ce4&position=chrI:6108136-6116539
GeneID:172297	T27A3.1	I	6122592	6126853	4261	+	4	2_ALF4_Pool1::1::94, 3_ALF4_Pool2::1::109, 4_ALF4_Pool3::1::187, 4_ALF4_Pool3::1::188	-4376, -4104, -4306, -26	upstream, upstream, upstream, upstream	0	1	1	1	1.297	2.905	2.761	3.361	3.97589	http://genome.ucsc.edu/cgi-bin/hgTracks?db=ce4&position=chrI:6120592-6128853
GeneID:172309	T05E7.1	I	6203899	6206918	3019	+	3	2_ALF4_Pool1::1::95, 3_ALF4_Pool2::1::110, 4_ALF4_Pool3::1::193	7151, 7139, 7164	downstream, downstream, downstream	0	1	1	1	1.713	4.836	5.996	7.408	7.4083	http://genome.ucsc.edu/cgi-bin/hgTracks?db=ce4&position=chrI:6201899-6208918
GeneID:172310	T08B2.7	I	6206957	6211157	4200	-	6	2_ALF4_Pool1::1::95, 2_ALF4_Pool1::1::96, 3_ALF4_Pool2::1::110, 3_ALF4_Pool2::1::111, 4_ALF4_Pool3::1::193, 4_ALF4_Pool3::1::194	107, -4505, 119, -4490, 94, -4438	in gene, upstream, in gene, upstream, in gene, upstream	0	1	1	1	1.859	3.937	4.569	5.788	7.4083	http://genome.ucsc.edu/cgi-bin/hgTracks?db=ce4&position=chrI:6204957-6213157
GeneID:188274	T08B2.8	I	6211271	6211887	616	-	6	2_ALF4_Pool1::1::95, 2_ALF4_Pool1::1::96, 3_ALF4_Pool2::1::110, 3_ALF4_Pool2::1::111, 4_ALF4_Pool3::1::193, 4_ALF4_Pool3::1::194	837, -3775, 849, -3760, 824, -3708	downstream, upstream, downstream, upstream, downstream, upstream	0	1	1	1	1.859	3.937	4.569	5.788	7.4083	http://genome.ucsc.edu/cgi-bin/hgTracks?db=ce4&position=chrI:6209271-6213887
GeneID:172311	frs-1	I	6211988	6214588	2600	-	6	2_ALF4_Pool1::1::95, 2_ALF4_Pool1::1::96, 3_ALF4_Pool2::1::110, 3_ALF4_Pool2::1::111, 4_ALF4_Pool3::1::193, 4_ALF4_Pool3::1::194	3538, -1074, 3550, -1059, 3525, -1007	downstream, upstream, downstream, upstream, downstream, upstream	0	1	1	1	1.859	3.937	4.569	5.788	7.4083	http://genome.ucsc.edu/cgi-bin/hgTracks?db=ce4&position=chrI:6209988-6216588
GeneID:4926950	T08B2.13	I	6212698	6212826	128	-	6	2_ALF4_Pool1::1::95, 2_ALF4_Pool1::1::96, 3_ALF4_Pool2::1::110, 3_ALF4_Pool2::1::111, 4_ALF4_Pool3::1::193, 4_ALF4_Pool3::1::194	1776, -2836, 1788, -2821, 1763, -2769	downstream, upstream, downstream, upstream, downstream, upstream	0	1	1	1	1.859	3.937	4.569	5.788	7.4083	http://genome.ucsc.edu/cgi-bin/hgTracks?db=ce4&position=chrI:6210698-6214826
GeneID:172312	T08B2.5	I	6215671	6219903	4232	+	9	2_ALF4_Pool1::1::95, 2_ALF4_Pool1::1::96, 2_ALF4_Pool1::1::97, 3_ALF4_Pool2::1::110, 3_ALF4_Pool2::1::111, 3_ALF4_Pool2::1::112, 4_ALF4_Pool3::1::193, 4_ALF4_Pool3::1::194, 4_ALF4_Pool3::1::195	-4621, -9, 5356, -4633, -24, 5391, -4608, -76, 5349	upstream, upstream, downstream, upstream, upstream, downstream, upstream, upstream, downstream	0	1	1	1	1.909	3.58	4.114	5.053	7.4083	http://genome.ucsc.edu/cgi-bin/hgTracks?db=ce4&position=chrI:6213671-6221903
GeneID:172313	rps-17	I	6219942	6220766	824	-	6	2_ALF4_Pool1::1::96, 2_ALF4_Pool1::1::97, 3_ALF4_Pool2::1::111, 3_ALF4_Pool2::1::112, 4_ALF4_Pool3::1::194, 4_ALF4_Pool3::1::195	5104, -261, 5119, -296, 5171, -254	downstream, upstream, downstream, upstream, downstream, upstream	0	1	1	1	2.007	2.952	3.172	3.875	4.1673	http://genome.ucsc.edu/cgi-bin/hgTracks?db=ce4&position=chrI:6217942-6222766
GeneID:172314	T08B2.11	I	6221287	6223117	1830	-	3	2_ALF4_Pool1::1::97, 3_ALF4_Pool2::1::112, 4_ALF4_Pool3::1::195	2090, 2055, 2097	downstream, downstream, downstream	0	1	1	1	2.009	2.866	3.204	3.582	3.58223	http://genome.ucsc.edu/cgi-bin/hgTracks?db=ce4&position=chrI:6219287-6225117
GeneID:188273	T08B2.4	I	6225560	6225966	406	+	3	2_ALF4_Pool1::1::97, 3_ALF4_Pool2::1::112, 4_ALF4_Pool3::1::195	-4533, -4498, -4540	upstream, upstream, upstream	0	1	1	1	2.009	2.866	3.204	3.582	3.58223	http://genome.ucsc.edu/cgi-bin/hgTracks?db=ce4&position=chrI:6223560-6227966
GeneID:172359	C55B7.3	I	6499843	6501362	1519	+	3	2_ALF4_Pool1::1::101, 3_ALF4_Pool2::1::121, 4_ALF4_Pool3::1::213	-5675, -5648, -5644	upstream, upstream, upstream	0	1	1	1	3.099	7.427	9.867	13.216	13.2162	http://genome.ucsc.edu/cgi-bin/hgTracks?db=ce4&position=chrI:6497843-6503362
GeneID:172368	F57B10.8	I	6548802	6550351	1549	-	3	2_ALF4_Pool1::1::102, 3_ALF4_Pool2::1::122, 4_ALF4_Pool3::1::214	-4497, -4595, -4614	upstream, upstream, upstream	0	1	1	1	2.337	3.484	4.231	5.255	5.25536	http://genome.ucsc.edu/cgi-bin/hgTracks?db=ce4&position=chrI:6546802-6552351
GeneID:172369	F57B10.9	I	6550568	6552647	2079	-	3	2_ALF4_Pool1::1::102, 3_ALF4_Pool2::1::122, 4_ALF4_Pool3::1::214	-2201, -2299, -2318	upstream, upstream, upstream	0	1	1	1	2.337	3.484	4.231	5.255	5.25536	http://genome.ucsc.edu/cgi-bin/hgTracks?db=ce4&position=chrI:6548568-6554647
GeneID:266653	F57B10.14	I	6552835	6553382	547	-	3	2_ALF4_Pool1::1::102, 3_ALF4_Pool2::1::122, 4_ALF4_Pool3::1::214	-1466, -1564, -1583	upstream, upstream, upstream	0	1	1	1	2.337	3.484	4.231	5.255	5.25536	http://genome.ucsc.edu/cgi-bin/hgTracks?db=ce4&position=chrI:6550835-6555382
GeneID:172370	dad-1	I	6553481	6554293	812	-	3	2_ALF4_Pool1::1::102, 3_ALF4_Pool2::1::122, 4_ALF4_Pool3::1::214	-555, -653, -672	upstream, upstream, upstream	0	1	1	1	2.337	3.484	4.231	5.255	5.25536	http://genome.ucsc.edu/cgi-bin/hgTracks?db=ce4&position=chrI:6551481-6556293
GeneID:172371	tre-1	I	6554730	6558594	3864	+	4	2_ALF4_Pool1::1::102, 3_ALF4_Pool2::1::122, 4_ALF4_Pool3::1::214, 4_ALF4_Pool3::1::215	118, 216, 235, 8100	in gene, in gene, in gene, downstream	0	1	1	1	1.984	2.976	3.471	4.23	5.25536	http://genome.ucsc.edu/cgi-bin/hgTracks?db=ce4&position=chrI:6552730-6560594
GeneID:266837	F57B10.1	I	6574005	6585172	11167	+	8	2_ALF4_Pool1::1::104, 3_ALF4_Pool2::1::124, 3_ALF4_Pool2::1::125, 3_ALF4_Pool2::1::126, 4_ALF4_Pool3::1::217, 4_ALF4_Pool3::1::218, 4_ALF4_Pool3::1::219, 4_ALF4_Pool3::1::220	6040, -877, 4355, 6105, -4496, -907, 5399, 7929	in gene, upstream, in gene, in gene, upstream, upstream, in gene, in gene	0	1	1	1	1.43	2.706	2.979	3.786	5.53131	http://genome.ucsc.edu/cgi-bin/hgTracks?db=ce4&position=chrI:6572005-6587172
GeneID:185959	peptidase	I	6585305	6587883	2578	+	4	2_ALF4_Pool1::1::104, 3_ALF4_Pool2::1::126, 4_ALF4_Pool3::1::219, 4_ALF4_Pool3::1::220	-5260, -5195, -5901, -3371	upstream, upstream, upstream, upstream	0	1	1	1	1.474	2.963	3.252	4.144	5.53131	http://genome.ucsc.edu/cgi-bin/hgTracks?db=ce4&position=chrI:6583305-6589883
GeneID:172392	W02D3.2	I	6736687	6741162	4475	+	3	2_ALF4_Pool1::1::107, 3_ALF4_Pool2::1::129, 4_ALF4_Pool3::1::226	9174, 9015, 9170	downstream, downstream, downstream	0	1	1	1	1.438	2.669	2.608	3.265	3.26471	http://genome.ucsc.edu/cgi-bin/hgTracks?db=ce4&position=chrI:6734687-6743162
GeneID:172393	W02D3.1	I	6741277	6741881	604	+	3	2_ALF4_Pool1::1::107, 3_ALF4_Pool2::1::129, 4_ALF4_Pool3::1::226	4584, 4425, 4580	downstream, downstream, downstream	0	1	1	1	1.438	2.669	2.608	3.265	3.26471	http://genome.ucsc.edu/cgi-bin/hgTracks?db=ce4&position=chrI:6739277-6743881
GeneID:259380	W02D3.12	I	6741985	6742386	401	+	3	2_ALF4_Pool1::1::107, 3_ALF4_Pool2::1::129, 4_ALF4_Pool3::1::226	3876, 3717, 3872	downstream, downstream, downstream	0	1	1	1	1.438	2.669	2.608	3.265	3.26471	http://genome.ucsc.edu/cgi-bin/hgTracks?db=ce4&position=chrI:6739985-6744386
GeneID:172394	unc-37	I	6742299	6745340	3041	-	3	2_ALF4_Pool1::1::107, 3_ALF4_Pool2::1::129, 4_ALF4_Pool3::1::226	-521, -362, -517	upstream, upstream, upstream	0	1	1	1	1.438	2.669	2.608	3.265	3.26471	http://genome.ucsc.edu/cgi-bin/hgTracks?db=ce4&position=chrI:6740299-6747340
GeneID:189113	W02D3.10	I	6746333	6753032	6699	-	6	2_ALF4_Pool1::1::107, 2_ALF4_Pool1::1::108, 3_ALF4_Pool2::1::129, 3_ALF4_Pool2::1::130, 4_ALF4_Pool3::1::226, 4_ALF4_Pool3::1::227	7171, -4085, 7330, -4082, 7175, -4141	downstream, upstream, downstream, upstream, downstream, upstream	0	1	1	1	1.601	3.056	3.248	3.991	4.71786	http://genome.ucsc.edu/cgi-bin/hgTracks?db=ce4&position=chrI:6744333-6755032
GeneID:172395	W02D3.11	I	6753230	6756349	3119	-	3	2_ALF4_Pool1::1::108, 3_ALF4_Pool2::1::130, 4_ALF4_Pool3::1::227	-768, -765, -824	upstream, upstream, upstream	0	1	1	1	1.765	3.443	3.887	4.718	4.71786	http://genome.ucsc.edu/cgi-bin/hgTracks?db=ce4&position=chrI:6751230-6758349
GeneID:172396	gpc-2	I	6757764	6758519	755	+	3	2_ALF4_Pool1::1::108, 3_ALF4_Pool2::1::130, 4_ALF4_Pool3::1::227	-647, -650, -591	upstream, upstream, upstream	0	1	1	1	1.765	3.443	3.887	4.718	4.71786	http://genome.ucsc.edu/cgi-bin/hgTracks?db=ce4&position=chrI:6755764-6760519
GeneID:184174	F08B6.3	I	6758239	6760168	1929	-	3	2_ALF4_Pool1::1::108, 3_ALF4_Pool2::1::130, 4_ALF4_Pool3::1::227	3051, 3054, 2995	downstream, downstream, downstream	0	1	1	1	1.765	3.443	3.887	4.718	4.71786	http://genome.ucsc.edu/cgi-bin/hgTracks?db=ce4&position=chrI:6756239-6762168
GeneID:184173	F08B6.1	I	6760433	6761353	920	+	3	2_ALF4_Pool1::1::108, 3_ALF4_Pool2::1::130, 4_ALF4_Pool3::1::227	-3316, -3319, -3260	upstream, upstream, upstream	0	1	1	1	1.765	3.443	3.887	4.718	4.71786	http://genome.ucsc.edu/cgi-bin/hgTracks?db=ce4&position=chrI:6758433-6763353
GeneID:172397	unc-87	I	6761568	6767798	6230	-	3	2_ALF4_Pool1::1::108, 3_ALF4_Pool2::1::130, 4_ALF4_Pool3::1::227	10681, 10684, 10625	downstream, downstream, downstream	0	1	1	1	1.765	3.443	3.887	4.718	4.71786	http://genome.ucsc.edu/cgi-bin/hgTracks?db=ce4&position=chrI:6759568-6769798
GeneID:172398	pqn-21	I	6773977	6779911	5934	-	3	2_ALF4_Pool1::1::109, 3_ALF4_Pool2::1::131, 4_ALF4_Pool3::1::228	-1028, -1053, -1051	upstream, upstream, upstream	0	1	1	1	1.833	3.622	3.774	5.422	5.42235	http://genome.ucsc.edu/cgi-bin/hgTracks?db=ce4&position=chrI:6771977-6781911
GeneID:172399	cye-1	I	6780807	6784360	3553	+	3	2_ALF4_Pool1::1::109, 3_ALF4_Pool2::1::131, 4_ALF4_Pool3::1::228	132, 157, 155	in gene, in gene, in gene	0	1	1	1	1.833	3.622	3.774	5.422	5.42235	http://genome.ucsc.edu/cgi-bin/hgTracks?db=ce4&position=chrI:6778807-6786360
GeneID:183285	C37A2.t1	I	6781804	6781875	71	+	3	2_ALF4_Pool1::1::109, 3_ALF4_Pool2::1::131, 4_ALF4_Pool3::1::228	-865, -840, -842	upstream, upstream, upstream	0	1	1	1	1.833	3.622	3.774	5.422	5.42235	http://genome.ucsc.edu/cgi-bin/hgTracks?db=ce4&position=chrI:6779804-6783875
GeneID:172400	C37A2.3	I	6784882	6787071	2189	+	6	2_ALF4_Pool1::1::109, 2_ALF4_Pool1::1::110, 3_ALF4_Pool2::1::131, 3_ALF4_Pool2::1::132, 4_ALF4_Pool3::1::228, 4_ALF4_Pool3::1::229	-3943, 5508, -3918, 5532, -3920, 5517	upstream, downstream, upstream, downstream, upstream, downstream	0	1	1	1	1.733	3.977	4.432	5.534	5.64477	http://genome.ucsc.edu/cgi-bin/hgTracks?db=ce4&position=chrI:6782882-6789071
GeneID:183284	C37A2.6	I	6788084	6788987	903	-	3	2_ALF4_Pool1::1::110, 3_ALF4_Pool2::1::132, 4_ALF4_Pool3::1::229	-1403, -1427, -1412	upstream, upstream, upstream	0	1	1	1	1.633	4.333	5.09	5.645	5.64477	http://genome.ucsc.edu/cgi-bin/hgTracks?db=ce4&position=chrI:6786084-6790987
GeneID:172401	C37A2.7	I	6789061	6789741	680	-	3	2_ALF4_Pool1::1::110, 3_ALF4_Pool2::1::132, 4_ALF4_Pool3::1::229	-649, -673, -658	upstream, upstream, upstream	0	1	1	1	1.633	4.333	5.09	5.645	5.64477	http://genome.ucsc.edu/cgi-bin/hgTracks?db=ce4&position=chrI:6787061-6791741
GeneID:172402	pqn-20	I	6791026	6797471	6445	+	4	2_ALF4_Pool1::1::110, 3_ALF4_Pool2::1::132, 4_ALF4_Pool3::1::229, 4_ALF4_Pool3::1::230	-636, -612, -627, 8649	upstream, upstream, upstream, downstream	0	1	1	1	1.425	3.203	3.899	4.236	5.64477	http://genome.ucsc.edu/cgi-bin/hgTracks?db=ce4&position=chrI:6789026-6799471
GeneID:172406	tag-203	I	6814529	6834677	20148	+	4	2_ALF4_Pool1::1::111, 3_ALF4_Pool2::1::133, 4_ALF4_Pool3::1::231, 4_ALF4_Pool3::1::232	21113, 21149, -191, 21056	downstream, downstream, upstream, downstream	0	1	1	1	1.677	3.072	3.835	4.47	6.03059	http://genome.ucsc.edu/cgi-bin/hgTracks?db=ce4&position=chrI:6812529-6836677
GeneID:172408	K02F2.2	I	6836462	6838138	1676	+	3	2_ALF4_Pool1::1::111, 3_ALF4_Pool2::1::133, 4_ALF4_Pool3::1::232	-820, -784, -877	upstream, upstream, upstream	0	1	1	1	1.623	3.648	4.849	6.031	6.03059	http://genome.ucsc.edu/cgi-bin/hgTracks?db=ce4&position=chrI:6834462-6840138
GeneID:172409	peptidase	I	6838353	6843342	4989	+	3	2_ALF4_Pool1::1::111, 3_ALF4_Pool2::1::133, 4_ALF4_Pool3::1::232	-2711, -2675, -2768	upstream, upstream, upstream	0	1	1	1	1.623	3.648	4.849	6.031	6.03059	http://genome.ucsc.edu/cgi-bin/hgTracks?db=ce4&position=chrI:6836353-6845342
GeneID:172433	pdi-3	I	7015907	7020799	4892	-	3	2_ALF4_Pool1::1::112, 3_ALF4_Pool2::1::135, 4_ALF4_Pool3::1::236	-642, -683, -753	upstream, upstream, upstream	0	1	1	1	2.322	4.653	4.807	5.776	5.77579	http://genome.ucsc.edu/cgi-bin/hgTracks?db=ce4&position=chrI:7013907-7022799
GeneID:172434	F15C11.2	I	7021981	7029075	7094	+	3	2_ALF4_Pool1::1::112, 3_ALF4_Pool2::1::135, 4_ALF4_Pool3::1::236	-540, -499, -429	upstream, upstream, upstream	0	1	1	1	2.322	4.653	4.807	5.776	5.77579	http://genome.ucsc.edu/cgi-bin/hgTracks?db=ce4&position=chrI:7019981-7031075
GeneID:172440	kin-14	I	7075931	7079481	3550	-	3	2_ALF4_Pool1::1::113, 3_ALF4_Pool2::1::137, 4_ALF4_Pool3::1::238	-4190, -4078, -4740	upstream, upstream, upstream	0	1	1	1	2.154	6.666	6.435	8.423	8.42289	http://genome.ucsc.edu/cgi-bin/hgTracks?db=ce4&position=chrI:7073931-7081481
GeneID:172441	F22D6.2	I	7079598	7081521	1923	-	3	2_ALF4_Pool1::1::113, 3_ALF4_Pool2::1::137, 4_ALF4_Pool3::1::238	-2150, -2038, -2700	upstream, upstream, upstream	0	1	1	1	2.154	6.666	6.435	8.423	8.42289	http://genome.ucsc.edu/cgi-bin/hgTracks?db=ce4&position=chrI:7077598-7083521
GeneID:172442	nrs-1	I	7088031	7090063	2032	-	4	2_ALF4_Pool1::1::113, 3_ALF4_Pool2::1::137, 4_ALF4_Pool3::1::238, 4_ALF4_Pool3::1::239	6392, 6504, 5842, -347	downstream, downstream, downstream, upstream	0	1	1	1	1.765	4.304	4.455	5.666	8.42289	http://genome.ucsc.edu/cgi-bin/hgTracks?db=ce4&position=chrI:7086031-7092063
GeneID:184827	F22D6.4	I	7090622	7092261	1639	+	4	2_ALF4_Pool1::1::113, 3_ALF4_Pool2::1::137, 4_ALF4_Pool3::1::238, 4_ALF4_Pool3::1::239	-6951, -7063, -6401, -212	upstream, upstream, upstream, upstream	0	1	1	1	1.765	4.304	4.455	5.666	8.42289	http://genome.ucsc.edu/cgi-bin/hgTracks?db=ce4&position=chrI:7088622-7094261
GeneID:172443	prp-4	I	7090812	7094531	3719	-	4	2_ALF4_Pool1::1::113, 3_ALF4_Pool2::1::137, 4_ALF4_Pool3::1::238, 4_ALF4_Pool3::1::239	10860, 10972, 10310, 4121	downstream, downstream, downstream, downstream	0	1	1	1	1.765	4.304	4.455	5.666	8.42289	http://genome.ucsc.edu/cgi-bin/hgTracks?db=ce4&position=chrI:7088812-7096531
GeneID:172450	unc-14	I	7122611	7128422	5811	-	5	2_ALF4_Pool1::1::114, 2_ALF4_Pool1::1::115, 3_ALF4_Pool2::1::138, 3_ALF4_Pool2::1::139, 4_ALF4_Pool3::1::240	691, -297, 730, -346, 127	in gene, upstream, in gene, upstream, in gene	0	1	1	1	1.799	4.161	4.643	5.675	5.67494	http://genome.ucsc.edu/cgi-bin/hgTracks?db=ce4&position=chrI:7120611-7130422
GeneID:172451	taf-11.2	I	7132497	7134201	1704	+	5	2_ALF4_Pool1::1::114, 2_ALF4_Pool1::1::115, 3_ALF4_Pool2::1::138, 3_ALF4_Pool2::1::139, 4_ALF4_Pool3::1::240	-4766, -3778, -4805, -3729, -4202	upstream, upstream, upstream, upstream, upstream	0	1	1	1	1.799	4.161	4.643	5.675	5.67494	http://genome.ucsc.edu/cgi-bin/hgTracks?db=ce4&position=chrI:7130497-7136201
GeneID:186807	H37N21.1	I	7140277	7147229	6952	-	5	2_ALF4_Pool1::1::116, 3_ALF4_Pool2::1::140, 3_ALF4_Pool2::1::141, 4_ALF4_Pool3::1::241, 4_ALF4_Pool3::1::242	-635, -635, -1492, -920, -2303	upstream, upstream, upstream, upstream, upstream	0	1	1	1	1.495	2.912	2.801	3.363	3.85189	http://genome.ucsc.edu/cgi-bin/hgTracks?db=ce4&position=chrI:7138277-7149229
GeneID:172454	K07G5.6	I	7149950	7151869	1919	-	6	2_ALF4_Pool1::1::116, 3_ALF4_Pool2::1::140, 3_ALF4_Pool2::1::141, 4_ALF4_Pool3::1::241, 4_ALF4_Pool3::1::242, 4_ALF4_Pool3::1::243	4005, 4005, 3148, 3720, 2337, -5285	downstream, downstream, downstream, downstream, downstream, upstream	0	1	1	1	1.616	2.733	2.695	3.209	3.85189	http://genome.ucsc.edu/cgi-bin/hgTracks?db=ce4&position=chrI:7147950-7153869
GeneID:172455	K07G5.1	I	7152470	7156784	4314	-	7	2_ALF4_Pool1::1::116, 3_ALF4_Pool2::1::140, 3_ALF4_Pool2::1::141, 4_ALF4_Pool3::1::241, 4_ALF4_Pool3::1::242, 4_ALF4_Pool3::1::243, 4_ALF4_Pool3::1::244	8920, 8920, 8063, 8635, 7252, -370, -2316	downstream, downstream, downstream, downstream, downstream, upstream, upstream	0	1	1	1	1.58	2.688	2.616	3.141	3.85189	http://genome.ucsc.edu/cgi-bin/hgTracks?db=ce4&position=chrI:7150470-7158784
GeneID:182092	C01H6.4	I	7210541	7212606	2065	+	4	2_ALF4_Pool1::1::117, 3_ALF4_Pool2::1::142, 4_ALF4_Pool3::1::245, 4_ALF4_Pool3::1::246	6618, 6591, 5150, 6446	downstream, downstream, downstream, downstream	0	1	1	1	1.322	2.658	2.644	3.547	4.35681	http://genome.ucsc.edu/cgi-bin/hgTracks?db=ce4&position=chrI:7208541-7214606
GeneID:172460	nhr-23	I	7214743	7221825	7082	+	6	2_ALF4_Pool1::1::117, 3_ALF4_Pool2::1::142, 3_ALF4_Pool2::1::143, 4_ALF4_Pool3::1::245, 4_ALF4_Pool3::1::246, 4_ALF4_Pool3::1::247	2416, 2389, 9964, 948, 2244, 9960	in gene, in gene, downstream, in gene, in gene, downstream	0	1	1	1	1.634	2.614	2.832	3.248	4.35681	http://genome.ucsc.edu/cgi-bin/hgTracks?db=ce4&position=chrI:7212743-7223825
GeneID:172473	rde-2	I	7280550	7282869	2319	-	3	2_ALF4_Pool1::1::119, 3_ALF4_Pool2::1::145, 4_ALF4_Pool3::1::249	-4832, -4783, -5028	upstream, upstream, upstream	0	1	1	1	1.17	2.924	2.796	3.354	3.35379	http://genome.ucsc.edu/cgi-bin/hgTracks?db=ce4&position=chrI:7278550-7284869
GeneID:172474	pfd-6	I	7282958	7283816	858	-	3	2_ALF4_Pool1::1::119, 3_ALF4_Pool2::1::145, 4_ALF4_Pool3::1::249	-3885, -3836, -4081	upstream, upstream, upstream	0	1	1	1	1.17	2.924	2.796	3.354	3.35379	http://genome.ucsc.edu/cgi-bin/hgTracks?db=ce4&position=chrI:7280958-7285816
GeneID:184761	F21C3.6	I	7283958	7285760	1802	-	3	2_ALF4_Pool1::1::119, 3_ALF4_Pool2::1::145, 4_ALF4_Pool3::1::249	-1941, -1892, -2137	upstream, upstream, upstream	0	1	1	1	1.17	2.924	2.796	3.354	3.35379	http://genome.ucsc.edu/cgi-bin/hgTracks?db=ce4&position=chrI:7281958-7287760
GeneID:184429	ztf-2	I	7291270	7293240	1970	+	3	2_ALF4_Pool1::1::119, 3_ALF4_Pool2::1::145, 4_ALF4_Pool3::1::249	-3569, -3618, -3373	upstream, upstream, upstream	0	1	1	1	1.17	2.924	2.796	3.354	3.35379	http://genome.ucsc.edu/cgi-bin/hgTracks?db=ce4&position=chrI:7289270-7295240
GeneID:172501	T28F4.1	I	7473049	7476941	3892	-	5	2_ALF4_Pool1::1::120, 3_ALF4_Pool2::1::146, 3_ALF4_Pool2::1::147, 4_ALF4_Pool3::1::253, 4_ALF4_Pool3::1::254	1376, 1217, -2542, 1478, -2686	in gene, in gene, upstream, in gene, upstream	0	1	1	1	1.87	4.316	4.407	5.884	8.44135	http://genome.ucsc.edu/cgi-bin/hgTracks?db=ce4&position=chrI:7471049-7478941
GeneID:189058	asic-2	I	7480130	7483387	3257	+	5	2_ALF4_Pool1::1::120, 3_ALF4_Pool2::1::146, 3_ALF4_Pool2::1::147, 4_ALF4_Pool3::1::253, 4_ALF4_Pool3::1::254	-4565, -4406, -647, -4667, -503	upstream, upstream, upstream, upstream, upstream	0	1	1	1	1.87	4.316	4.407	5.884	8.44135	http://genome.ucsc.edu/cgi-bin/hgTracks?db=ce4&position=chrI:7478130-7485387
GeneID:172502	T28F4.4	I	7486678	7490169	3491	-	7	2_ALF4_Pool1::1::121, 2_ALF4_Pool1::1::122, 2_ALF4_Pool1::1::123, 3_ALF4_Pool2::1::148, 3_ALF4_Pool2::1::149, 4_ALF4_Pool3::1::255, 4_ALF4_Pool3::1::256	-1904, -3621, -4423, -1788, -4240, -1782, -4240	upstream, upstream, upstream, upstream, upstream, upstream, upstream	0	1	1	1	1.71	3.957	4.164	5.667	6.35651	http://genome.ucsc.edu/cgi-bin/hgTracks?db=ce4&position=chrI:7484678-7492169
GeneID:172503	T28F4.5	I	7492331	7493264	933	+	7	2_ALF4_Pool1::1::121, 2_ALF4_Pool1::1::122, 2_ALF4_Pool1::1::123, 3_ALF4_Pool2::1::148, 3_ALF4_Pool2::1::149, 4_ALF4_Pool3::1::255, 4_ALF4_Pool3::1::256	-258, 1459, 2261, -374, 2078, -380, 2078	upstream, downstream, downstream, upstream, downstream, upstream, downstream	0	1	1	1	1.71	3.957	4.164	5.667	6.35651	http://genome.ucsc.edu/cgi-bin/hgTracks?db=ce4&position=chrI:7490331-7495264
GeneID:3565863	T28F4.6	I	7492383	7494695	2312	-	7	2_ALF4_Pool1::1::121, 2_ALF4_Pool1::1::122, 2_ALF4_Pool1::1::123, 3_ALF4_Pool2::1::148, 3_ALF4_Pool2::1::149, 4_ALF4_Pool3::1::255, 4_ALF4_Pool3::1::256	2622, 905, 103, 2738, 286, 2744, 286	downstream, in gene, in gene, downstream, in gene, downstream, in gene	0	1	1	1	1.71	3.957	4.164	5.667	6.35651	http://genome.ucsc.edu/cgi-bin/hgTracks?db=ce4&position=chrI:7490383-7496695
GeneID:172504	tag-185	I	7495432	7503572	8140	+	10	2_ALF4_Pool1::1::121, 2_ALF4_Pool1::1::122, 2_ALF4_Pool1::1::123, 2_ALF4_Pool1::1::124, 3_ALF4_Pool2::1::148, 3_ALF4_Pool2::1::149, 3_ALF4_Pool2::1::150, 4_ALF4_Pool3::1::255, 4_ALF4_Pool3::1::256, 4_ALF4_Pool3::1::257	-3359, -1642, -840, 5001, -3475, -1023, 4957, -3481, -1023, 5145	upstream, upstream, upstream, in gene, upstream, upstream, in gene, upstream, upstream, in gene	0	1	1	1	1.904	4.428	4.56	6.215	7.31174	http://genome.ucsc.edu/cgi-bin/hgTracks?db=ce4&position=chrI:7493432-7505572
GeneID:182936	C26C6.8	I	7503571	7505575	2004	-	3	2_ALF4_Pool1::1::124, 3_ALF4_Pool2::1::150, 4_ALF4_Pool3::1::257	5142, 5186, 4998	downstream, downstream, downstream	0	1	1	1	2.292	5.371	5.352	7.312	7.31174	http://genome.ucsc.edu/cgi-bin/hgTracks?db=ce4&position=chrI:7501571-7507575
GeneID:259317	C26C6.9	I	7514142	7515103	961	-	3	2_ALF4_Pool1::1::125, 3_ALF4_Pool2::1::151, 4_ALF4_Pool3::1::258	-3796, -3589, -3629	upstream, upstream, upstream	0	1	1	1	2.356	4.171	4.307	5.358	5.35781	http://genome.ucsc.edu/cgi-bin/hgTracks?db=ce4&position=chrI:7512142-7517103
GeneID:172505	goa-1	I	7522111	7526709	4598	+	3	2_ALF4_Pool1::1::125, 3_ALF4_Pool2::1::151, 4_ALF4_Pool3::1::258	-3212, -3419, -3379	upstream, upstream, upstream	0	1	1	1	2.356	4.171	4.307	5.358	5.35781	http://genome.ucsc.edu/cgi-bin/hgTracks?db=ce4&position=chrI:7520111-7528709
GeneID:172508	chs-1	I	7554995	7559910	4915	+	4	2_ALF4_Pool1::1::127, 3_ALF4_Pool2::1::153, 4_ALF4_Pool3::1::262, 4_ALF4_Pool3::1::263	8169, 8198, -5116, 8302	downstream, downstream, upstream, downstream	0	1	1	1	1.502	2.996	2.847	3.872	4.74287	http://genome.ucsc.edu/cgi-bin/hgTracks?db=ce4&position=chrI:7552995-7561910
GeneID:3565801	T25G3.3	I	7559831	7562343	2512	+	3	2_ALF4_Pool1::1::127, 3_ALF4_Pool2::1::153, 4_ALF4_Pool3::1::263	3333, 3362, 3466	downstream, downstream, downstream	0	1	1	1	1.634	3.517	3.079	4.743	4.74287	http://genome.ucsc.edu/cgi-bin/hgTracks?db=ce4&position=chrI:7557831-7564343
GeneID:172509	T25G3.4	I	7564578	7567710	3132	+	5	2_ALF4_Pool1::1::127, 2_ALF4_Pool1::1::128, 3_ALF4_Pool2::1::153, 4_ALF4_Pool3::1::263, 4_ALF4_Pool3::1::264	-1414, 6204, -1385, -1281, 6374	upstream, downstream, upstream, upstream, downstream	0	1	1	1	1.439	3.086	2.865	4.007	4.74287	http://genome.ucsc.edu/cgi-bin/hgTracks?db=ce4&position=chrI:7562578-7569710
GeneID:172510	D2030.1	I	7567827	7571244	3417	-	6	2_ALF4_Pool1::1::127, 2_ALF4_Pool1::1::128, 3_ALF4_Pool2::1::153, 4_ALF4_Pool3::1::263, 4_ALF4_Pool3::1::264, 4_ALF4_Pool3::1::265	8080, 462, 8051, 7947, 292, -4182	downstream, in gene, downstream, downstream, in gene, upstream	0	1	1	1	1.403	2.771	2.733	3.711	4.74287	http://genome.ucsc.edu/cgi-bin/hgTracks?db=ce4&position=chrI:7565827-7573244
GeneID:172511	D2030.2	I	7574189	7578557	4368	+	5	2_ALF4_Pool1::1::128, 3_ALF4_Pool2::1::154, 4_ALF4_Pool3::1::264, 4_ALF4_Pool3::1::265, 4_ALF4_Pool3::1::266	-3407, 7857, -3237, 1237, 7894	upstream, downstream, upstream, in gene, downstream	0	1	1	1	1.368	2.537	2.598	3.371	3.72368	http://genome.ucsc.edu/cgi-bin/hgTracks?db=ce4&position=chrI:7572189-7580557
GeneID:172516	D2030.7	I	7588647	7590703	2056	+	3	2_ALF4_Pool1::1::129, 3_ALF4_Pool2::1::155, 4_ALF4_Pool3::1::267	7771, 7771, 8021	downstream, downstream, downstream	0	1	1	1	1.583	3.545	3.643	4.432	4.4317	http://genome.ucsc.edu/cgi-bin/hgTracks?db=ce4&position=chrI:7586647-7592703
GeneID:266841	D2030.11	I	7590651	7591198	547	+	3	2_ALF4_Pool1::1::129, 3_ALF4_Pool2::1::155, 4_ALF4_Pool3::1::267	5767, 5767, 6017	downstream, downstream, downstream	0	1	1	1	1.583	3.545	3.643	4.432	4.4317	http://genome.ucsc.edu/cgi-bin/hgTracks?db=ce4&position=chrI:7588651-7593198
GeneID:172517	D2030.8	I	7591293	7595192	3899	+	3	2_ALF4_Pool1::1::129, 3_ALF4_Pool2::1::155, 4_ALF4_Pool3::1::267	5125, 5125, 5375	downstream, downstream, downstream	0	1	1	1	1.583	3.545	3.643	4.432	4.4317	http://genome.ucsc.edu/cgi-bin/hgTracks?db=ce4&position=chrI:7589293-7597192
GeneID:172518	D2030.9	I	7596499	7602193	5694	+	3	2_ALF4_Pool1::1::129, 3_ALF4_Pool2::1::155, 4_ALF4_Pool3::1::267	-81, -81, 169	upstream, upstream, in gene	0	1	1	1	1.583	3.545	3.643	4.432	4.4317	http://genome.ucsc.edu/cgi-bin/hgTracks?db=ce4&position=chrI:7594499-7604193
GeneID:172524	ego-1	I	7650416	7656330	5914	-	3	2_ALF4_Pool1::1::130, 3_ALF4_Pool2::1::156, 4_ALF4_Pool3::1::268	-3499, -3682, -4064	upstream, upstream, upstream	0	1	1	1	1.579	4.068	3.681	5.282	5.28202	http://genome.ucsc.edu/cgi-bin/hgTracks?db=ce4&position=chrI:7648416-7658330
GeneID:172525	F26A3.4	I	7656979	7658287	1308	-	4	2_ALF4_Pool1::1::130, 3_ALF4_Pool2::1::156, 3_ALF4_Pool2::1::157, 4_ALF4_Pool3::1::268	-1542, -1725, -3882, -2107	upstream, upstream, upstream, upstream	0	1	1	1	1.579	4.068	3.681	5.282	5.28202	http://genome.ucsc.edu/cgi-bin/hgTracks?db=ce4&position=chrI:7654979-7660287
GeneID:184955	F26A3.6	I	7670320	7672707	2387	-	3	2_ALF4_Pool1::1::131, 3_ALF4_Pool2::1::158, 4_ALF4_Pool3::1::269	-3732, -3722, -3787	upstream, upstream, upstream	0	1	1	1	1.703	3.191	3.095	4.254	4.2539	http://genome.ucsc.edu/cgi-bin/hgTracks?db=ce4&position=chrI:7668320-7674707
GeneID:172526	F26A3.7	I	7674749	7676114	1365	-	3	2_ALF4_Pool1::1::131, 3_ALF4_Pool2::1::158, 4_ALF4_Pool3::1::269	-325, -315, -380	upstream, upstream, upstream	0	1	1	1	1.703	3.191	3.095	4.254	4.2539	http://genome.ucsc.edu/cgi-bin/hgTracks?db=ce4&position=chrI:7672749-7678114
GeneID:172527	T24B1.1	I	7676662	7679055	2393	+	3	2_ALF4_Pool1::1::131, 3_ALF4_Pool2::1::158, 4_ALF4_Pool3::1::269	-223, -233, -168	upstream, upstream, upstream	0	1	1	1	1.703	3.191	3.095	4.254	4.2539	http://genome.ucsc.edu/cgi-bin/hgTracks?db=ce4&position=chrI:7674662-7681055
GeneID:172528	T23G11.7	I	7679448	7682778	3330	+	3	2_ALF4_Pool1::1::131, 3_ALF4_Pool2::1::158, 4_ALF4_Pool3::1::269	-3009, -3019, -2954	upstream, upstream, upstream	0	1	1	1	1.703	3.191	3.095	4.254	4.2539	http://genome.ucsc.edu/cgi-bin/hgTracks?db=ce4&position=chrI:7677448-7684778
GeneID:172553	apb-3	I	7853743	7857827	4084	+	4	2_ALF4_Pool1::1::138, 3_ALF4_Pool2::1::162, 4_ALF4_Pool3::1::277, 4_ALF4_Pool3::1::278	8147, 8204, -4410, 7687	downstream, downstream, upstream, downstream	0	1	1	1	1.635	3.566	3.672	4.94	7.02654	http://genome.ucsc.edu/cgi-bin/hgTracks?db=ce4&position=chrI:7851743-7859827
GeneID:172554	nud-2	I	7857815	7859410	1595	-	3	2_ALF4_Pool1::1::138, 3_ALF4_Pool2::1::162, 4_ALF4_Pool3::1::278	-2480, -2537, -2020	upstream, upstream, upstream	0	1	1	1	1.732	4.778	5.255	7.027	7.02654	http://genome.ucsc.edu/cgi-bin/hgTracks?db=ce4&position=chrI:7855815-7861410
GeneID:172555	R11A5.3	I	7862835	7863546	711	-	7	2_ALF4_Pool1::1::138, 2_ALF4_Pool1::1::139, 2_ALF4_Pool1::1::140, 3_ALF4_Pool2::1::162, 3_ALF4_Pool2::1::163, 4_ALF4_Pool3::1::278, 4_ALF4_Pool3::1::279	1656, -3229, -3952, 1599, -3216, 2116, -3630	downstream, upstream, upstream, downstream, upstream, downstream, upstream	0	1	1	1	1.745	3.78	4.083	5.644	7.02654	http://genome.ucsc.edu/cgi-bin/hgTracks?db=ce4&position=chrI:7860835-7865546
GeneID:172556	R11A5.4	I	7866125	7872562	6437	+	7	2_ALF4_Pool1::1::138, 2_ALF4_Pool1::1::139, 2_ALF4_Pool1::1::140, 3_ALF4_Pool2::1::162, 3_ALF4_Pool2::1::163, 4_ALF4_Pool3::1::278, 4_ALF4_Pool3::1::279	-4235, 650, 1373, -4178, 637, -4695, 1051	upstream, in gene, in gene, upstream, in gene, upstream, in gene	0	1	1	1	1.745	3.78	4.083	5.644	7.02654	http://genome.ucsc.edu/cgi-bin/hgTracks?db=ce4&position=chrI:7864125-7874562
GeneID:187797	R11A5.6	I	7867570	7867911	341	-	7	2_ALF4_Pool1::1::138, 2_ALF4_Pool1::1::139, 2_ALF4_Pool1::1::140, 3_ALF4_Pool2::1::162, 3_ALF4_Pool2::1::163, 4_ALF4_Pool3::1::278, 4_ALF4_Pool3::1::279	6021, 1136, 413, 5964, 1149, 6481, 735	downstream, downstream, downstream, downstream, downstream, downstream, downstream	0	1	1	1	1.745	3.78	4.083	5.644	7.02654	http://genome.ucsc.edu/cgi-bin/hgTracks?db=ce4&position=chrI:7865570-7869911
GeneID:172557	R11A5.7	I	7871467	7875553	4086	-	4	2_ALF4_Pool1::1::139, 2_ALF4_Pool1::1::140, 3_ALF4_Pool2::1::163, 4_ALF4_Pool3::1::279	8778, 8055, 8791, 8377	downstream, downstream, downstream, downstream	0	1	1	1	1.757	2.782	2.911	4.262	4.26206	http://genome.ucsc.edu/cgi-bin/hgTracks?db=ce4&position=chrI:7869467-7877553
GeneID:172574	rbg-2	I	7962045	7972419	10374	+	3	2_ALF4_Pool1::1::142, 3_ALF4_Pool2::1::165, 4_ALF4_Pool3::1::283	6970, 6996, 6930	in gene, in gene, in gene	0	1	1	1	1.622	3.276	2.972	3.931	3.93076	http://genome.ucsc.edu/cgi-bin/hgTracks?db=ce4&position=chrI:7960045-7974419
GeneID:172573	T22C1.11	I	7966974	7968680	1706	-	3	2_ALF4_Pool1::1::142, 3_ALF4_Pool2::1::165, 4_ALF4_Pool3::1::283	-335, -361, -295	upstream, upstream, upstream	0	1	1	1	1.622	3.276	2.972	3.931	3.93076	http://genome.ucsc.edu/cgi-bin/hgTracks?db=ce4&position=chrI:7964974-7970680
GeneID:172575	H05L14.1	I	7972466	7977046	4580	-	3	2_ALF4_Pool1::1::142, 3_ALF4_Pool2::1::165, 4_ALF4_Pool3::1::283	8031, 8005, 8071	downstream, downstream, downstream	0	1	1	1	1.622	3.276	2.972	3.931	3.93076	http://genome.ucsc.edu/cgi-bin/hgTracks?db=ce4&position=chrI:7970466-7979046
GeneID:183812	C54G4.3	I	8005184	8006190	1006	-	3	2_ALF4_Pool1::1::143, 3_ALF4_Pool2::1::166, 4_ALF4_Pool3::1::284	-4730, -4861, -4929	upstream, upstream, upstream	0	1	1	1	1.683	3.913	4.094	5.383	5.38327	http://genome.ucsc.edu/cgi-bin/hgTracks?db=ce4&position=chrI:8003184-8008190
GeneID:172580	C54G4.2	I	8006643	8009105	2462	+	3	2_ALF4_Pool1::1::143, 3_ALF4_Pool2::1::166, 4_ALF4_Pool3::1::284	4277, 4408, 4476	downstream, downstream, downstream	0	1	1	1	1.683	3.913	4.094	5.383	5.38327	http://genome.ucsc.edu/cgi-bin/hgTracks?db=ce4&position=chrI:8004643-8011105
GeneID:172581	rskn-2	I	8014436	8019565	5129	+	4	2_ALF4_Pool1::1::143, 3_ALF4_Pool2::1::166, 4_ALF4_Pool3::1::284, 4_ALF4_Pool3::1::285	-3516, -3385, -3317, 4843	upstream, upstream, upstream, in gene	0	1	1	1	1.58	3.623	3.423	4.718	5.38327	http://genome.ucsc.edu/cgi-bin/hgTracks?db=ce4&position=chrI:8012436-8021565
GeneID:172599	T28B8.1	I	8133884	8135032	1148	+	4	2_ALF4_Pool1::1::145, 3_ALF4_Pool2::1::170, 3_ALF4_Pool2::1::171, 4_ALF4_Pool3::1::292	210, 150, 1563, 778	in gene, in gene, downstream, in gene	0	1	1	1	1.92	4.846	4.423	5.944	5.94408	http://genome.ucsc.edu/cgi-bin/hgTracks?db=ce4&position=chrI:8131884-8137032
GeneID:189033	T28B8.5	I	8139461	8142530	3069	-	4	2_ALF4_Pool1::1::145, 3_ALF4_Pool2::1::170, 3_ALF4_Pool2::1::171, 4_ALF4_Pool3::1::292	8436, 8496, 7083, 7868	downstream, downstream, downstream, downstream	0	1	1	1	1.92	4.846	4.423	5.944	5.94408	http://genome.ucsc.edu/cgi-bin/hgTracks?db=ce4&position=chrI:8137461-8144530
GeneID:172604	gla-3	I	8214402	8217977	3575	+	3	2_ALF4_Pool1::1::146, 3_ALF4_Pool2::1::172, 4_ALF4_Pool3::1::293	8613, 8581, 8541	downstream, downstream, downstream	0	1	1	1	2.461	3.235	3.823	4.871	4.87057	http://genome.ucsc.edu/cgi-bin/hgTracks?db=ce4&position=chrI:8212402-8219977
GeneID:187986	T02E1.4	I	8217962	8218279	317	-	3	2_ALF4_Pool1::1::146, 3_ALF4_Pool2::1::172, 4_ALF4_Pool3::1::293	-4736, -4704, -4664	upstream, upstream, upstream	0	1	1	1	2.461	3.235	3.823	4.871	4.87057	http://genome.ucsc.edu/cgi-bin/hgTracks?db=ce4&position=chrI:8215962-8220279
GeneID:172609	T01G9.2	I	8275639	8288117	12478	-	7	2_ALF4_Pool1::1::148, 2_ALF4_Pool1::1::149, 2_ALF4_Pool1::1::150, 3_ALF4_Pool2::1::174, 3_ALF4_Pool2::1::175, 3_ALF4_Pool2::1::176, 4_ALF4_Pool3::1::296	-866, -1785, -3081, -934, -1785, -2958, -1932	upstream, upstream, upstream, upstream, upstream, upstream, upstream	0	1	1	1	1.442	4.453	4.57	5.158	5.15807	http://genome.ucsc.edu/cgi-bin/hgTracks?db=ce4&position=chrI:8273639-8290117
GeneID:187968	T01G9.3	I	8281979	8284451	2472	+	3	2_ALF4_Pool1::1::148, 3_ALF4_Pool2::1::174, 4_ALF4_Pool3::1::296	7004, 7072, 8070	downstream, downstream, downstream	0	1	1	1	1.442	4.453	4.57	5.158	5.15807	http://genome.ucsc.edu/cgi-bin/hgTracks?db=ce4&position=chrI:8279979-8286451
GeneID:172610	kin-10	I	8288951	8291068	2117	-	10	2_ALF4_Pool1::1::148, 2_ALF4_Pool1::1::149, 2_ALF4_Pool1::1::150, 2_ALF4_Pool1::1::151, 3_ALF4_Pool2::1::174, 3_ALF4_Pool2::1::175, 3_ALF4_Pool2::1::176, 3_ALF4_Pool2::1::177, 4_ALF4_Pool3::1::296, 4_ALF4_Pool3::1::297	2085, 1166, -130, -3381, 2017, 1166, -7, -3184, 1019, -3154	in gene, in gene, upstream, upstream, in gene, in gene, upstream, upstream, in gene, upstream	0	1	1	1	1.422	3.75	4.365	4.88	5.15807	http://genome.ucsc.edu/cgi-bin/hgTracks?db=ce4&position=chrI:8286951-8293068
GeneID:172611	npp-2	I	8291297	8293631	2334	-	10	2_ALF4_Pool1::1::148, 2_ALF4_Pool1::1::149, 2_ALF4_Pool1::1::150, 2_ALF4_Pool1::1::151, 3_ALF4_Pool2::1::174, 3_ALF4_Pool2::1::175, 3_ALF4_Pool2::1::176, 3_ALF4_Pool2::1::177, 4_ALF4_Pool3::1::296, 4_ALF4_Pool3::1::297	4648, 3729, 2433, -818, 4580, 3729, 2556, -621, 3582, -591	downstream, downstream, downstream, upstream, downstream, downstream, downstream, upstream, downstream, upstream	0	1	1	1	1.422	3.75	4.365	4.88	5.15807	http://genome.ucsc.edu/cgi-bin/hgTracks?db=ce4&position=chrI:8289297-8295631
GeneID:172612	mei-1	I	8294870	8296887	2017	+	8	2_ALF4_Pool1::1::149, 2_ALF4_Pool1::1::150, 2_ALF4_Pool1::1::151, 3_ALF4_Pool2::1::175, 3_ALF4_Pool2::1::176, 3_ALF4_Pool2::1::177, 4_ALF4_Pool3::1::296, 4_ALF4_Pool3::1::297	-4968, -3672, -421, -4968, -3795, -618, -4821, -648	upstream, upstream, upstream, upstream, upstream, upstream, upstream, upstream	0	1	1	1	1.422	3.75	4.365	4.88	5.15807	http://genome.ucsc.edu/cgi-bin/hgTracks?db=ce4&position=chrI:8292870-8298887
GeneID:172613	abts-1	I	8296922	8307557	10635	-	7	2_ALF4_Pool1::1::151, 2_ALF4_Pool1::1::152, 3_ALF4_Pool2::1::177, 3_ALF4_Pool2::1::178, 4_ALF4_Pool3::1::297, 4_ALF4_Pool3::1::298, 4_ALF4_Pool3::1::299	13108, 1610, 13305, 1543, 13335, 1665, -70	downstream, in gene, downstream, in gene, downstream, in gene, upstream	0	1	1	1	1.361	2.801	2.976	3.614	4.60192	http://genome.ucsc.edu/cgi-bin/hgTracks?db=ce4&position=chrI:8294922-8309557
GeneID:172623	T19A6.1	I	8379190	8392730	13540	-	3	2_ALF4_Pool1::1::155, 3_ALF4_Pool2::1::182, 4_ALF4_Pool3::1::303	-51, -82, -132	upstream, upstream, upstream	0	1	1	1	1.717	2.793	2.972	3.746	3.74607	http://genome.ucsc.edu/cgi-bin/hgTracks?db=ce4&position=chrI:8377190-8394730
GeneID:172624	ngp-1	I	8394718	8398613	3895	+	3	2_ALF4_Pool1::1::155, 3_ALF4_Pool2::1::182, 4_ALF4_Pool3::1::303	-1937, -1906, -1856	upstream, upstream, upstream	0	1	1	1	1.717	2.793	2.972	3.746	3.74607	http://genome.ucsc.edu/cgi-bin/hgTracks?db=ce4&position=chrI:8392718-8400613
GeneID:184094	F02E9.3	I	8404539	8405947	1408	-	5	2_ALF4_Pool1::1::156, 3_ALF4_Pool2::1::183, 3_ALF4_Pool2::1::184, 4_ALF4_Pool3::1::304, 4_ALF4_Pool3::1::305	-5255, -971, -5291, -957, -5419	upstream, upstream, upstream, upstream, upstream	0	1	1	1	1.783	3.634	3.723	4.596	5.55242	http://genome.ucsc.edu/cgi-bin/hgTracks?db=ce4&position=chrI:8402539-8407947
GeneID:184093	F02E9.1	I	8406918	8407581	663	+	5	2_ALF4_Pool1::1::156, 3_ALF4_Pool2::1::183, 3_ALF4_Pool2::1::184, 4_ALF4_Pool3::1::304, 4_ALF4_Pool3::1::305	4284, 0, 4320, -14, 4448	downstream, in gene, downstream, upstream, downstream	0	1	1	1	1.783	3.634	3.723	4.596	5.55242	http://genome.ucsc.edu/cgi-bin/hgTracks?db=ce4&position=chrI:8404918-8409581
GeneID:172626	lin-28	I	8407626	8410796	3170	-	5	2_ALF4_Pool1::1::156, 3_ALF4_Pool2::1::183, 3_ALF4_Pool2::1::184, 4_ALF4_Pool3::1::304, 4_ALF4_Pool3::1::305	-406, 3878, -442, 3892, -570	upstream, downstream, upstream, downstream, upstream	0	1	1	1	1.783	3.634	3.723	4.596	5.55242	http://genome.ucsc.edu/cgi-bin/hgTracks?db=ce4&position=chrI:8405626-8412796
GeneID:172627	F02E9.7	I	8413252	8416121	2869	+	3	2_ALF4_Pool1::1::156, 3_ALF4_Pool2::1::184, 4_ALF4_Pool3::1::305	-2050, -2014, -1886	upstream, upstream, upstream	0	1	1	1	1.752	4.53	4.252	5.552	5.55242	http://genome.ucsc.edu/cgi-bin/hgTracks?db=ce4&position=chrI:8411252-8418121
GeneID:172628	pqn-28	I	8416824	8425759	8935	+	6	2_ALF4_Pool1::1::156, 2_ALF4_Pool1::1::157, 3_ALF4_Pool2::1::184, 3_ALF4_Pool2::1::185, 4_ALF4_Pool3::1::305, 4_ALF4_Pool3::1::306	-5622, 10085, -5586, 9992, -5458, 9897	upstream, downstream, upstream, downstream, upstream, downstream	0	1	1	1	1.775	5.32	5.287	7.047	8.54173	http://genome.ucsc.edu/cgi-bin/hgTracks?db=ce4&position=chrI:8414824-8427759
GeneID:172629	F02E9.5	I	8424084	8426974	2890	-	3	2_ALF4_Pool1::1::157, 3_ALF4_Pool2::1::185, 4_ALF4_Pool3::1::306	65, 158, 253	in gene, in gene, in gene	0	1	1	1	1.798	6.109	6.322	8.542	8.54173	http://genome.ucsc.edu/cgi-bin/hgTracks?db=ce4&position=chrI:8422084-8428974
GeneID:172630	F02E9.10	I	8427107	8429824	2717	-	3	2_ALF4_Pool1::1::157, 3_ALF4_Pool2::1::185, 4_ALF4_Pool3::1::306	2915, 3008, 3103	downstream, downstream, downstream	0	1	1	1	1.798	6.109	6.322	8.542	8.54173	http://genome.ucsc.edu/cgi-bin/hgTracks?db=ce4&position=chrI:8425107-8431824
GeneID:172631	F02E9.9	I	8429943	8435857	5914	-	3	2_ALF4_Pool1::1::157, 3_ALF4_Pool2::1::185, 4_ALF4_Pool3::1::306	8948, 9041, 9136	downstream, downstream, downstream	0	1	1	1	1.798	6.109	6.322	8.542	8.54173	http://genome.ucsc.edu/cgi-bin/hgTracks?db=ce4&position=chrI:8427943-8437857
GeneID:172642	K02B12.5	I	8516938	8526613	9675	-	3	2_ALF4_Pool1::1::158, 3_ALF4_Pool2::1::186, 4_ALF4_Pool3::1::307	-3250, -3248, -3328	upstream, upstream, upstream	0	1	1	1	1.581	3.09	3.394	4.179	4.17946	http://genome.ucsc.edu/cgi-bin/hgTracks?db=ce4&position=chrI:8514938-8528613
GeneID:172643	K02B12.7	I	8526753	8529263	2510	-	3	2_ALF4_Pool1::1::158, 3_ALF4_Pool2::1::186, 4_ALF4_Pool3::1::307	-600, -598, -678	upstream, upstream, upstream	0	1	1	1	1.581	3.09	3.394	4.179	4.17946	http://genome.ucsc.edu/cgi-bin/hgTracks?db=ce4&position=chrI:8524753-8531263
GeneID:172644	zhp-3	I	8529410	8531312	1902	-	3	2_ALF4_Pool1::1::158, 3_ALF4_Pool2::1::186, 4_ALF4_Pool3::1::307	1449, 1451, 1371	in gene, in gene, in gene	0	1	1	1	1.581	3.09	3.394	4.179	4.17946	http://genome.ucsc.edu/cgi-bin/hgTracks?db=ce4&position=chrI:8527410-8533312
GeneID:186871	K02B12.t1	I	8530120	8530191	71	-	3	2_ALF4_Pool1::1::158, 3_ALF4_Pool2::1::186, 4_ALF4_Pool3::1::307	328, 330, 250	downstream, downstream, downstream	0	1	1	1	1.581	3.09	3.394	4.179	4.17946	http://genome.ucsc.edu/cgi-bin/hgTracks?db=ce4&position=chrI:8528120-8532191
GeneID:172645	gpa-15	I	8531813	8534485	2672	-	3	2_ALF4_Pool1::1::158, 3_ALF4_Pool2::1::186, 4_ALF4_Pool3::1::307	4622, 4624, 4544	downstream, downstream, downstream	0	1	1	1	1.581	3.09	3.394	4.179	4.17946	http://genome.ucsc.edu/cgi-bin/hgTracks?db=ce4&position=chrI:8529813-8536485
GeneID:185715	F43G9.2	I	8609998	8610768	770	+	4	2_ALF4_Pool1::1::159, 3_ALF4_Pool2::1::187, 4_ALF4_Pool3::1::309, 4_ALF4_Pool3::1::310	5247, 5245, -738, 5229	downstream, downstream, upstream, downstream	0	1	1	1	1.725	2.647	2.807	3.763	4.29894	http://genome.ucsc.edu/cgi-bin/hgTracks?db=ce4&position=chrI:8607998-8612768
GeneID:259386	F43G9.4	I	8610886	8612577	1691	-	4	2_ALF4_Pool1::1::159, 3_ALF4_Pool2::1::187, 4_ALF4_Pool3::1::309, 4_ALF4_Pool3::1::310	-2668, -2666, 3317, -2650	upstream, upstream, downstream, upstream	0	1	1	1	1.725	2.647	2.807	3.763	4.29894	http://genome.ucsc.edu/cgi-bin/hgTracks?db=ce4&position=chrI:8608886-8614577
GeneID:172656	F43G9.3	I	8612721	8615123	2402	-	4	2_ALF4_Pool1::1::159, 3_ALF4_Pool2::1::187, 4_ALF4_Pool3::1::309, 4_ALF4_Pool3::1::310	-122, -120, 5863, -104	upstream, upstream, downstream, upstream	0	1	1	1	1.725	2.647	2.807	3.763	4.29894	http://genome.ucsc.edu/cgi-bin/hgTracks?db=ce4&position=chrI:8610721-8617123
GeneID:172657	F43G9.5	I	8615380	8616345	965	+	3	2_ALF4_Pool1::1::159, 3_ALF4_Pool2::1::187, 4_ALF4_Pool3::1::310	-135, -137, -153	upstream, upstream, upstream	0	1	1	1	1.786	2.736	3.068	4.299	4.29894	http://genome.ucsc.edu/cgi-bin/hgTracks?db=ce4&position=chrI:8613380-8618345
GeneID:185717	F43G9.8	I	8617392	8618881	1489	+	3	2_ALF4_Pool1::1::159, 3_ALF4_Pool2::1::187, 4_ALF4_Pool3::1::310	-2147, -2149, -2165	upstream, upstream, upstream	0	1	1	1	1.786	2.736	3.068	4.299	4.29894	http://genome.ucsc.edu/cgi-bin/hgTracks?db=ce4&position=chrI:8615392-8620881
GeneID:172684	imp-1	I	8752228	8755667	3439	+	5	2_ALF4_Pool1::1::160, 3_ALF4_Pool2::1::188, 3_ALF4_Pool2::1::189, 4_ALF4_Pool3::1::315, 4_ALF4_Pool3::1::316	7875, -4245, 7918, -4214, 8200	downstream, upstream, downstream, upstream, downstream	0	1	1	1	1.636	2.599	2.726	3.484	3.49218	http://genome.ucsc.edu/cgi-bin/hgTracks?db=ce4&position=chrI:8750228-8757667
GeneID:172685	C36B1.11	I	8755905	8757562	1657	-	6	2_ALF4_Pool1::1::160, 2_ALF4_Pool1::1::161, 3_ALF4_Pool2::1::189, 3_ALF4_Pool2::1::190, 4_ALF4_Pool3::1::316, 4_ALF4_Pool3::1::317	-2541, -4416, -2584, -4267, -2866, -4544	upstream, upstream, upstream, upstream, upstream, upstream	0	1	1	1	1.46	3.007	2.965	3.965	4.43755	http://genome.ucsc.edu/cgi-bin/hgTracks?db=ce4&position=chrI:8753905-8759562
GeneID:259387	DY3.8	I	8758096	8758988	892	-	6	2_ALF4_Pool1::1::160, 2_ALF4_Pool1::1::161, 3_ALF4_Pool2::1::189, 3_ALF4_Pool2::1::190, 4_ALF4_Pool3::1::316, 4_ALF4_Pool3::1::317	-1115, -2990, -1158, -2841, -1440, -3118	upstream, upstream, upstream, upstream, upstream, upstream	0	1	1	1	1.46	3.007	2.965	3.965	4.43755	http://genome.ucsc.edu/cgi-bin/hgTracks?db=ce4&position=chrI:8756096-8760988
GeneID:172686	tin-13	I	8759196	8759782	586	-	6	2_ALF4_Pool1::1::160, 2_ALF4_Pool1::1::161, 3_ALF4_Pool2::1::189, 3_ALF4_Pool2::1::190, 4_ALF4_Pool3::1::316, 4_ALF4_Pool3::1::317	-321, -2196, -364, -2047, -646, -2324	upstream, upstream, upstream, upstream, upstream, upstream	0	1	1	1	1.46	3.007	2.965	3.965	4.43755	http://genome.ucsc.edu/cgi-bin/hgTracks?db=ce4&position=chrI:8757196-8761782
GeneID:172687	lmn-1	I	8762980	8765621	2641	+	6	2_ALF4_Pool1::1::160, 2_ALF4_Pool1::1::161, 3_ALF4_Pool2::1::189, 3_ALF4_Pool2::1::190, 4_ALF4_Pool3::1::316, 4_ALF4_Pool3::1::317	-2877, -1002, -2834, -1151, -2552, -874	upstream, upstream, upstream, upstream, upstream, upstream	0	1	1	1	1.46	3.007	2.965	3.965	4.43755	http://genome.ucsc.edu/cgi-bin/hgTracks?db=ce4&position=chrI:8760980-8767621
GeneID:183973	hlh-16	I	8766663	8767998	1335	-	3	2_ALF4_Pool1::1::161, 3_ALF4_Pool2::1::190, 4_ALF4_Pool3::1::317	6020, 6169, 5892	downstream, downstream, downstream	0	1	1	1	1.463	3.415	3.22	4.438	4.43755	http://genome.ucsc.edu/cgi-bin/hgTracks?db=ce4&position=chrI:8764663-8769998
GeneID:183975	mfb-1	I	8779729	8785407	5678	-	5	2_ALF4_Pool1::1::162, 2_ALF4_Pool1::1::163, 3_ALF4_Pool2::1::191, 3_ALF4_Pool2::1::192, 4_ALF4_Pool3::1::318	553, -1456, 517, -1444, -562	in gene, upstream, in gene, upstream, upstream	0	1	1	1	2.436	4.151	4.61	5.596	5.59613	http://genome.ucsc.edu/cgi-bin/hgTracks?db=ce4&position=chrI:8777729-8787407
GeneID:183977	DY3.t2	I	8781146	8781230	84	-	3	2_ALF4_Pool1::1::162, 3_ALF4_Pool2::1::191, 4_ALF4_Pool3::1::318	-3624, -3660, -4739	upstream, upstream, upstream	0	1	1	1	2.436	4.151	4.61	5.596	5.59613	http://genome.ucsc.edu/cgi-bin/hgTracks?db=ce4&position=chrI:8779146-8783230
GeneID:185334	F36A2.2	I	8801740	8804688	2948	-	4	2_ALF4_Pool1::1::164, 3_ALF4_Pool2::1::193, 3_ALF4_Pool2::1::194, 4_ALF4_Pool3::1::320	-4025, -3321, -4014, -3650	upstream, upstream, upstream, upstream	0	1	1	1	2.517	3.117	3.122	3.935	3.9351	http://genome.ucsc.edu/cgi-bin/hgTracks?db=ce4&position=chrI:8799740-8806688
GeneID:172691	F36A2.1	I	8804794	8808278	3484	-	4	2_ALF4_Pool1::1::164, 3_ALF4_Pool2::1::193, 3_ALF4_Pool2::1::194, 4_ALF4_Pool3::1::320	-435, 269, -424, -60	upstream, in gene, upstream, upstream	0	1	1	1	2.517	3.117	3.122	3.935	3.9351	http://genome.ucsc.edu/cgi-bin/hgTracks?db=ce4&position=chrI:8802794-8810278
GeneID:185336	F36A2.8	I	8808767	8813242	4475	+	8	2_ALF4_Pool1::1::164, 2_ALF4_Pool1::1::165, 3_ALF4_Pool2::1::193, 3_ALF4_Pool2::1::194, 3_ALF4_Pool2::1::195, 4_ALF4_Pool3::1::320, 4_ALF4_Pool3::1::321, 4_ALF4_Pool3::1::322	-54, 4800, -758, -65, 4881, -429, 4873, 7608	upstream, downstream, upstream, upstream, downstream, upstream, downstream, downstream	0	1	1	1	2.013	2.849	3.03	3.794	3.9891	http://genome.ucsc.edu/cgi-bin/hgTracks?db=ce4&position=chrI:8806767-8815242
GeneID:185335	twk-30	I	8808984	8811654	2670	-	8	2_ALF4_Pool1::1::164, 2_ALF4_Pool1::1::165, 3_ALF4_Pool2::1::193, 3_ALF4_Pool2::1::194, 3_ALF4_Pool2::1::195, 4_ALF4_Pool3::1::320, 4_ALF4_Pool3::1::321, 4_ALF4_Pool3::1::322	2941, -1913, 3645, 2952, -1994, 3316, -1986, -4721	downstream, upstream, downstream, downstream, upstream, downstream, upstream, upstream	0	1	1	1	2.013	2.849	3.03	3.794	3.9891	http://genome.ucsc.edu/cgi-bin/hgTracks?db=ce4&position=chrI:8806984-8813654
GeneID:172692	F36A2.7	I	8813751	8814976	1225	+	7	2_ALF4_Pool1::1::164, 2_ALF4_Pool1::1::165, 3_ALF4_Pool2::1::194, 3_ALF4_Pool2::1::195, 4_ALF4_Pool3::1::320, 4_ALF4_Pool3::1::321, 4_ALF4_Pool3::1::322	-5038, -184, -5049, -103, -5413, -111, 2624	upstream, upstream, upstream, upstream, upstream, upstream, downstream	0	1	1	1	2.013	2.849	3.03	3.794	3.9891	http://genome.ucsc.edu/cgi-bin/hgTracks?db=ce4&position=chrI:8811751-8816976
GeneID:172693	rps-15	I	8815552	8816191	639	-	4	2_ALF4_Pool1::1::165, 3_ALF4_Pool2::1::195, 4_ALF4_Pool3::1::321, 4_ALF4_Pool3::1::322	2624, 2543, 2551, -184	downstream, downstream, downstream, upstream	0	1	1	1	1.761	2.715	2.984	3.724	3.9891	http://genome.ucsc.edu/cgi-bin/hgTracks?db=ce4&position=chrI:8813552-8818191
GeneID:172695	F36A2.9	I	8816973	8821331	4358	+	4	2_ALF4_Pool1::1::165, 3_ALF4_Pool2::1::195, 4_ALF4_Pool3::1::321, 4_ALF4_Pool3::1::322	-3406, -3325, -3333, -598	upstream, upstream, upstream, upstream	0	1	1	1	1.761	2.715	2.984	3.724	3.9891	http://genome.ucsc.edu/cgi-bin/hgTracks?db=ce4&position=chrI:8814973-8823331
GeneID:172698	F29D10.4	I	8845798	8851086	5288	-	3	2_ALF4_Pool1::1::166, 3_ALF4_Pool2::1::196, 4_ALF4_Pool3::1::323	-1512, -1591, -1735	upstream, upstream, upstream	0	1	1	1	1.756	3.5	3.467	4.139	4.13894	http://genome.ucsc.edu/cgi-bin/hgTracks?db=ce4&position=chrI:8843798-8853086
GeneID:172699	F55H12.6	I	8853824	8861265	7441	-	6	2_ALF4_Pool1::1::166, 2_ALF4_Pool1::1::167, 3_ALF4_Pool2::1::196, 3_ALF4_Pool2::1::197, 4_ALF4_Pool3::1::323, 4_ALF4_Pool3::1::324	8667, -4413, 8588, -4525, 8444, -4490	downstream, upstream, downstream, upstream, downstream, upstream	0	1	1	1	1.59	3.301	3.189	3.859	4.13894	http://genome.ucsc.edu/cgi-bin/hgTracks?db=ce4&position=chrI:8851824-8863265
GeneID:259388	F55H12.2	I	8867938	8868369	431	+	4	2_ALF4_Pool1::1::167, 3_ALF4_Pool2::1::197, 4_ALF4_Pool3::1::324, 4_ALF4_Pool3::1::325	-2260, -2148, -2183, -440	upstream, upstream, upstream, upstream	0	1	1	1	1.522	2.706	2.706	3.576	3.57853	http://genome.ucsc.edu/cgi-bin/hgTracks?db=ce4&position=chrI:8865938-8870369
GeneID:172700	F55H12.5	I	8869706	8871467	1761	+	4	2_ALF4_Pool1::1::167, 3_ALF4_Pool2::1::197, 4_ALF4_Pool3::1::324, 4_ALF4_Pool3::1::325	-4028, -3916, -3951, -2208	upstream, upstream, upstream, upstream	0	1	1	1	1.522	2.706	2.706	3.576	3.57853	http://genome.ucsc.edu/cgi-bin/hgTracks?db=ce4&position=chrI:8867706-8873467
GeneID:189239	W06D4.3	I	9058880	9060445	1565	+	3	2_ALF4_Pool1::1::169, 3_ALF4_Pool2::1::198, 4_ALF4_Pool3::1::329	5887, 6048, 5969	downstream, downstream, downstream	0	1	1	1	2.711	3.194	3.493	4.178	4.1782	http://genome.ucsc.edu/cgi-bin/hgTracks?db=ce4&position=chrI:9056880-9062445
GeneID:172727	W06D4.4	I	9060504	9063152	2648	-	3	2_ALF4_Pool1::1::169, 3_ALF4_Pool2::1::198, 4_ALF4_Pool3::1::329	-1615, -1776, -1697	upstream, upstream, upstream	0	1	1	1	2.711	3.194	3.493	4.178	4.1782	http://genome.ucsc.edu/cgi-bin/hgTracks?db=ce4&position=chrI:9058504-9065152
GeneID:189240	tag-157	I	9063725	9064389	664	-	3	2_ALF4_Pool1::1::169, 3_ALF4_Pool2::1::198, 4_ALF4_Pool3::1::329	-378, -539, -460	upstream, upstream, upstream	0	1	1	1	2.711	3.194	3.493	4.178	4.1782	http://genome.ucsc.edu/cgi-bin/hgTracks?db=ce4&position=chrI:9061725-9066389
GeneID:172728	rad-54	I	9065078	9070238	5160	+	3	2_ALF4_Pool1::1::169, 3_ALF4_Pool2::1::198, 4_ALF4_Pool3::1::329	-311, -150, -229	upstream, upstream, upstream	0	1	1	1	2.711	3.194	3.493	4.178	4.1782	http://genome.ucsc.edu/cgi-bin/hgTracks?db=ce4&position=chrI:9063078-9072238
GeneID:172729	T06D10.1	I	9069515	9075068	5553	-	6	2_ALF4_Pool1::1::169, 2_ALF4_Pool1::1::170, 3_ALF4_Pool2::1::198, 3_ALF4_Pool2::1::199, 4_ALF4_Pool3::1::329, 4_ALF4_Pool3::1::330	10301, -2077, 10140, -2000, 10219, -2000	downstream, upstream, downstream, upstream, downstream, upstream	0	1	1	1	2.215	3.465	3.817	4.75	5.32227	http://genome.ucsc.edu/cgi-bin/hgTracks?db=ce4&position=chrI:9067515-9077068
GeneID:172730	T06D10.2	I	9077588	9080014	2426	-	3	2_ALF4_Pool1::1::170, 3_ALF4_Pool2::1::199, 4_ALF4_Pool3::1::330	2869, 2946, 2946	downstream, downstream, downstream	0	1	1	1	1.718	3.737	4.14	5.322	5.32227	http://genome.ucsc.edu/cgi-bin/hgTracks?db=ce4&position=chrI:9075588-9082014
GeneID:172732	mef-2	I	9095948	9100049	4101	+	5	2_ALF4_Pool1::1::171, 3_ALF4_Pool2::1::200, 3_ALF4_Pool2::1::201, 4_ALF4_Pool3::1::331, 4_ALF4_Pool3::1::332	-188, -86, 1720, -148, 1587	upstream, upstream, in gene, upstream, in gene	0	1	1	1	1.343	2.729	3.06	4.015	4.41813	http://genome.ucsc.edu/cgi-bin/hgTracks?db=ce4&position=chrI:9093948-9102049
GeneID:172733	gei-17	I	9100844	9107930	7086	-	12	2_ALF4_Pool1::1::171, 2_ALF4_Pool1::1::172, 2_ALF4_Pool1::1::173, 2_ALF4_Pool1::1::174, 3_ALF4_Pool2::1::200, 3_ALF4_Pool2::1::201, 3_ALF4_Pool2::1::202, 3_ALF4_Pool2::1::203, 3_ALF4_Pool2::1::204, 4_ALF4_Pool3::1::331, 4_ALF4_Pool3::1::332, 4_ALF4_Pool3::1::333	12170, -2984, -3657, -5438, 12068, 10262, -2900, -4001, -5495, 12130, 10395, -5118	downstream, upstream, upstream, upstream, downstream, downstream, upstream, upstream, upstream, downstream, downstream, upstream	0	1	1	1	1.602	3.153	3.668	4.695	6.05429	http://genome.ucsc.edu/cgi-bin/hgTracks?db=ce4&position=chrI:9098844-9109930
GeneID:172734	W10D5.2	I	9108164	9110909	2745	-	7	2_ALF4_Pool1::1::172, 2_ALF4_Pool1::1::173, 2_ALF4_Pool1::1::174, 3_ALF4_Pool2::1::202, 3_ALF4_Pool2::1::203, 3_ALF4_Pool2::1::204, 4_ALF4_Pool3::1::333	-5, -678, -2459, 79, -1022, -2516, -2139	upstream, upstream, upstream, in gene, upstream, upstream, upstream	0	1	1	1	2.118	4.001	4.883	6.054	6.05429	http://genome.ucsc.edu/cgi-bin/hgTracks?db=ce4&position=chrI:9106164-9112909
GeneID:172735	ZK858.1	I	9118106	9121235	3129	+	4	2_ALF4_Pool1::1::174, 3_ALF4_Pool2::1::204, 4_ALF4_Pool3::1::333, 4_ALF4_Pool3::1::334	-4738, -4681, -5058, -1772	upstream, upstream, upstream, upstream	0	1	1	1	1.827	3.341	3.64	4.505	6.05429	http://genome.ucsc.edu/cgi-bin/hgTracks?db=ce4&position=chrI:9116106-9123235
GeneID:172741	F25H5.6	I	9159035	9159748	713	-	3	2_ALF4_Pool1::1::175, 3_ALF4_Pool2::1::206, 4_ALF4_Pool3::1::337	-3915, -3847, -3946	upstream, upstream, upstream	0	1	1	1	1.424	2.82	2.811	3.845	3.84542	http://genome.ucsc.edu/cgi-bin/hgTracks?db=ce4&position=chrI:9157035-9161748
GeneID:172742	F25H5.5	I	9159971	9163216	3245	-	4	2_ALF4_Pool1::1::175, 3_ALF4_Pool2::1::206, 4_ALF4_Pool3::1::337, 4_ALF4_Pool3::1::338	-447, -379, -478, -5222	upstream, upstream, upstream, upstream	0	1	1	1	1.499	2.726	2.669	3.375	3.84542	http://genome.ucsc.edu/cgi-bin/hgTracks?db=ce4&position=chrI:9157971-9165216
GeneID:172743	eft-2	I	9163564	9167191	3627	+	4	2_ALF4_Pool1::1::175, 3_ALF4_Pool2::1::206, 4_ALF4_Pool3::1::337, 4_ALF4_Pool3::1::338	99, 31, 130, 4874	in gene, in gene, in gene, downstream	0	1	1	1	1.499	2.726	2.669	3.375	3.84542	http://genome.ucsc.edu/cgi-bin/hgTracks?db=ce4&position=chrI:9161564-9169191
GeneID:172744	F25H5.3	I	9168423	9177476	9053	+	4	2_ALF4_Pool1::1::175, 3_ALF4_Pool2::1::206, 4_ALF4_Pool3::1::337, 4_ALF4_Pool3::1::338	-4760, -4828, -4729, 15	upstream, upstream, upstream, in gene	0	1	1	1	1.499	2.726	2.669	3.375	3.84542	http://genome.ucsc.edu/cgi-bin/hgTracks?db=ce4&position=chrI:9166423-9179476
GeneID:172748	tat-5	I	9234165	9245915	11750	-	3	2_ALF4_Pool1::1::177, 3_ALF4_Pool2::1::207, 4_ALF4_Pool3::1::339	-3320, -3374, -3368	upstream, upstream, upstream	0	1	1	1	2.249	3.357	3.557	4.95	4.94992	http://genome.ucsc.edu/cgi-bin/hgTracks?db=ce4&position=chrI:9232165-9247915
GeneID:172749	F36H2.2	I	9246024	9249374	3350	-	3	2_ALF4_Pool1::1::177, 3_ALF4_Pool2::1::207, 4_ALF4_Pool3::1::339	139, 85, 91	in gene, in gene, in gene	0	1	1	1	2.249	3.357	3.557	4.95	4.94992	http://genome.ucsc.edu/cgi-bin/hgTracks?db=ce4&position=chrI:9244024-9251374
GeneID:3565588	F36H2.4	I	9249721	9250479	758	-	3	2_ALF4_Pool1::1::177, 3_ALF4_Pool2::1::207, 4_ALF4_Pool3::1::339	1244, 1190, 1196	downstream, downstream, downstream	0	1	1	1	2.249	3.357	3.557	4.95	4.94992	http://genome.ucsc.edu/cgi-bin/hgTracks?db=ce4&position=chrI:9247721-9252479
GeneID:3565870	F36H2.5	I	9251841	9253682	1841	-	3	2_ALF4_Pool1::1::177, 3_ALF4_Pool2::1::207, 4_ALF4_Pool3::1::339	4447, 4393, 4399	downstream, downstream, downstream	0	1	1	1	2.249	3.357	3.557	4.95	4.94992	http://genome.ucsc.edu/cgi-bin/hgTracks?db=ce4&position=chrI:9249841-9255682
GeneID:185381	F36H2.3	I	9254522	9261631	7109	-	3	2_ALF4_Pool1::1::177, 3_ALF4_Pool2::1::207, 4_ALF4_Pool3::1::339	12396, 12342, 12348	downstream, downstream, downstream	0	1	1	1	2.249	3.357	3.557	4.95	4.94992	http://genome.ucsc.edu/cgi-bin/hgTracks?db=ce4&position=chrI:9252522-9263631
GeneID:172754	F26H9.4	I	9305841	9306809	968	-	3	2_ALF4_Pool1::1::178, 3_ALF4_Pool2::1::208, 4_ALF4_Pool3::1::340	-1041, -1055, -1148	upstream, upstream, upstream	0	1	1	1	2.075	3.883	4.189	5.68	5.67965	http://genome.ucsc.edu/cgi-bin/hgTracks?db=ce4&position=chrI:9303841-9308809
GeneID:172755	rab-5	I	9308427	9310211	1784	+	3	2_ALF4_Pool1::1::178, 3_ALF4_Pool2::1::208, 4_ALF4_Pool3::1::340	-577, -563, -470	upstream, upstream, upstream	0	1	1	1	2.075	3.883	4.189	5.68	5.67965	http://genome.ucsc.edu/cgi-bin/hgTracks?db=ce4&position=chrI:9306427-9312211
GeneID:185003	uev-3	I	9311401	9312594	1193	+	3	2_ALF4_Pool1::1::178, 3_ALF4_Pool2::1::208, 4_ALF4_Pool3::1::340	-3551, -3537, -3444	upstream, upstream, upstream	0	1	1	1	2.075	3.883	4.189	5.68	5.67965	http://genome.ucsc.edu/cgi-bin/hgTracks?db=ce4&position=chrI:9309401-9314594
GeneID:172756	F26H9.5	I	9312634	9314478	1844	-	3	2_ALF4_Pool1::1::178, 3_ALF4_Pool2::1::208, 4_ALF4_Pool3::1::340	6628, 6614, 6521	downstream, downstream, downstream	0	1	1	1	2.075	3.883	4.189	5.68	5.67965	http://genome.ucsc.edu/cgi-bin/hgTracks?db=ce4&position=chrI:9310634-9316478
GeneID:172760	lin-41	I	9334793	9342486	7693	-	5	2_ALF4_Pool1::1::179, 3_ALF4_Pool2::1::209, 4_ALF4_Pool3::1::341, 4_ALF4_Pool3::1::342, 4_ALF4_Pool3::1::343	-1686, -1687, 10784, 9342, -1549	upstream, upstream, downstream, downstream, upstream	0	1	1	1	1.398	4.735	4.814	6.014	11.488	http://genome.ucsc.edu/cgi-bin/hgTracks?db=ce4&position=chrI:9332793-9344486
GeneID:187439	M04C9.2	I	9349265	9349548	283	-	3	2_ALF4_Pool1::1::179, 3_ALF4_Pool2::1::209, 4_ALF4_Pool3::1::343	5376, 5375, 5513	downstream, downstream, downstream	0	1	1	1	1.759	9.246	9.977	11.488	11.488	http://genome.ucsc.edu/cgi-bin/hgTracks?db=ce4&position=chrI:9347265-9351548
GeneID:259959	M04C9.7	I	9372773	9372795	22	-	8	2_ALF4_Pool1::1::180, 2_ALF4_Pool1::1::181, 2_ALF4_Pool1::1::182, 3_ALF4_Pool2::1::210, 3_ALF4_Pool2::1::211, 3_ALF4_Pool2::1::212, 4_ALF4_Pool3::1::344, 4_ALF4_Pool3::1::345	-567, -2390, -4043, -756, -2339, -3867, -1465, -4011	upstream, upstream, upstream, upstream, upstream, upstream, upstream, upstream	0	1	1	1	1.39	3.581	3.403	4.055	4.05484	http://genome.ucsc.edu/cgi-bin/hgTracks?db=ce4&position=chrI:9370773-9374795
GeneID:184556	F16A11.2	I	9390848	9393085	2237	-	7	2_ALF4_Pool1::1::184, 2_ALF4_Pool1::1::185, 3_ALF4_Pool2::1::214, 3_ALF4_Pool2::1::215, 4_ALF4_Pool3::1::347, 4_ALF4_Pool3::1::348, 4_ALF4_Pool3::1::349	7234, 2992, 7182, 2976, 7085, 2846, -554	downstream, downstream, downstream, downstream, downstream, downstream, upstream	0	1	1	1	1.352	3.076	3.062	3.763	4.98767	http://genome.ucsc.edu/cgi-bin/hgTracks?db=ce4&position=chrI:9388848-9395085
GeneID:172764	F16A11.1	I	9393953	9404015	10062	-	7	2_ALF4_Pool1::1::185, 2_ALF4_Pool1::1::186, 3_ALF4_Pool2::1::215, 3_ALF4_Pool2::1::216, 4_ALF4_Pool3::1::348, 4_ALF4_Pool3::1::349, 4_ALF4_Pool3::1::350	13922, 5118, 13906, 5147, 13776, 10376, 4887	downstream, in gene, downstream, in gene, downstream, downstream, in gene	0	1	1	1	1.385	3.007	3.16	4.123	4.98767	http://genome.ucsc.edu/cgi-bin/hgTracks?db=ce4&position=chrI:9391953-9406015
GeneID:182725	C17E4.4	I	9419412	9419989	577	+	4	2_ALF4_Pool1::1::187, 3_ALF4_Pool2::1::217, 4_ALF4_Pool3::1::351, 4_ALF4_Pool3::1::352	5586, 5955, 3049, 5828	downstream, downstream, downstream, downstream	0	1	1	1	1.49	2.459	2.773	3.296	3.4317	http://genome.ucsc.edu/cgi-bin/hgTracks?db=ce4&position=chrI:9417412-9421989
GeneID:3565408	C17E4.11	I	9419430	9420804	1374	-	5	2_ALF4_Pool1::1::187, 2_ALF4_Pool1::1::188, 3_ALF4_Pool2::1::217, 4_ALF4_Pool3::1::351, 4_ALF4_Pool3::1::352	-4194, -4887, -4563, -1657, -4436	upstream, upstream, upstream, upstream, upstream	0	1	1	1	1.49	2.459	2.773	3.296	3.4317	http://genome.ucsc.edu/cgi-bin/hgTracks?db=ce4&position=chrI:9417430-9422804
GeneID:172768	pab-3	I	9420832	9421983	1151	-	5	2_ALF4_Pool1::1::187, 2_ALF4_Pool1::1::188, 3_ALF4_Pool2::1::217, 4_ALF4_Pool3::1::351, 4_ALF4_Pool3::1::352	-3015, -3708, -3384, -478, -3257	upstream, upstream, upstream, upstream, upstream	0	1	1	1	1.49	2.459	2.773	3.296	3.4317	http://genome.ucsc.edu/cgi-bin/hgTracks?db=ce4&position=chrI:9418832-9423983
GeneID:172769	C17E4.6	I	9422547	9431103	8556	+	9	2_ALF4_Pool1::1::187, 2_ALF4_Pool1::1::188, 3_ALF4_Pool2::1::217, 3_ALF4_Pool2::1::218, 3_ALF4_Pool2::1::219, 4_ALF4_Pool3::1::351, 4_ALF4_Pool3::1::352, 4_ALF4_Pool3::1::353, 4_ALF4_Pool3::1::354	2451, 3144, 2820, 4982, 8373, -86, 2693, 5180, 8314	in gene, in gene, in gene, in gene, in gene, upstream, in gene, in gene, in gene	0	1	1	1	1.46	2.476	2.851	3.287	3.52871	http://genome.ucsc.edu/cgi-bin/hgTracks?db=ce4&position=chrI:9420547-9433103
GeneID:172770	C17E4.10	I	9435368	9441006	5638	+	5	2_ALF4_Pool1::1::189, 3_ALF4_Pool2::1::219, 3_ALF4_Pool2::1::220, 4_ALF4_Pool3::1::354, 4_ALF4_Pool3::1::355	11640, -4448, 10919, -4507, 12518	downstream, upstream, downstream, upstream, downstream	0	1	1	1	1.63	3.194	3.781	4.657	5.78561	http://genome.ucsc.edu/cgi-bin/hgTracks?db=ce4&position=chrI:9433368-9443006
GeneID:172771	mec-8	I	9438788	9450722	11934	-	5	2_ALF4_Pool1::1::189, 2_ALF4_Pool1::1::190, 3_ALF4_Pool2::1::220, 3_ALF4_Pool2::1::221, 4_ALF4_Pool3::1::355	3714, 775, 4435, 2816, 2836	in gene, in gene, in gene, in gene, in gene	0	1	1	1	1.849	3.854	4.34	5.786	5.78561	http://genome.ucsc.edu/cgi-bin/hgTracks?db=ce4&position=chrI:9436788-9452722
GeneID:172800	K07A1.9	I	9611806	9615071	3265	-	3	2_ALF4_Pool1::1::194, 3_ALF4_Pool2::1::224, 4_ALF4_Pool3::1::360	-5095, -5149, -5122	upstream, upstream, upstream	0	1	1	1	1.978	2.8	3.333	3.525	3.52542	http://genome.ucsc.edu/cgi-bin/hgTracks?db=ce4&position=chrI:9609806-9617071
GeneID:187083	K07A1.10	I	9615290	9616410	1120	-	3	2_ALF4_Pool1::1::194, 3_ALF4_Pool2::1::224, 4_ALF4_Pool3::1::360	-3756, -3810, -3783	upstream, upstream, upstream	0	1	1	1	1.978	2.8	3.333	3.525	3.52542	http://genome.ucsc.edu/cgi-bin/hgTracks?db=ce4&position=chrI:9613290-9618410
GeneID:172801	rba-1	I	9616514	9618096	1582	-	3	2_ALF4_Pool1::1::194, 3_ALF4_Pool2::1::224, 4_ALF4_Pool3::1::360	-2070, -2124, -2097	upstream, upstream, upstream	0	1	1	1	1.978	2.8	3.333	3.525	3.52542	http://genome.ucsc.edu/cgi-bin/hgTracks?db=ce4&position=chrI:9614514-9620096
GeneID:172802	lin-53	I	9618196	9619750	1554	-	3	2_ALF4_Pool1::1::194, 3_ALF4_Pool2::1::224, 4_ALF4_Pool3::1::360	-416, -470, -443	upstream, upstream, upstream	0	1	1	1	1.978	2.8	3.333	3.525	3.52542	http://genome.ucsc.edu/cgi-bin/hgTracks?db=ce4&position=chrI:9616196-9621750
GeneID:172803	T05F1.1	I	9620220	9622359	2139	+	6	2_ALF4_Pool1::1::194, 2_ALF4_Pool1::1::195, 3_ALF4_Pool2::1::224, 3_ALF4_Pool2::1::225, 4_ALF4_Pool3::1::360, 4_ALF4_Pool3::1::361	-54, 5949, 0, 5950, -27, 5919	upstream, downstream, in gene, downstream, upstream, downstream	0	1	1	1	1.9	2.722	3.157	3.713	3.90073	http://genome.ucsc.edu/cgi-bin/hgTracks?db=ce4&position=chrI:9618220-9624359
GeneID:172804	T05F1.2	I	9622537	9624879	2342	+	6	2_ALF4_Pool1::1::194, 2_ALF4_Pool1::1::195, 3_ALF4_Pool2::1::224, 3_ALF4_Pool2::1::225, 4_ALF4_Pool3::1::360, 4_ALF4_Pool3::1::361	-2371, 3632, -2317, 3633, -2344, 3602	upstream, downstream, upstream, downstream, upstream, downstream	0	1	1	1	1.9	2.722	3.157	3.713	3.90073	http://genome.ucsc.edu/cgi-bin/hgTracks?db=ce4&position=chrI:9620537-9626879
GeneID:172805	rps-19	I	9625041	9625791	750	-	6	2_ALF4_Pool1::1::194, 2_ALF4_Pool1::1::195, 3_ALF4_Pool2::1::224, 3_ALF4_Pool2::1::225, 4_ALF4_Pool3::1::360, 4_ALF4_Pool3::1::361	5625, -378, 5571, -379, 5598, -348	downstream, upstream, downstream, upstream, downstream, upstream	0	1	1	1	1.9	2.722	3.157	3.713	3.90073	http://genome.ucsc.edu/cgi-bin/hgTracks?db=ce4&position=chrI:9623041-9627791
GeneID:3565010	hsr-9	I	9626251	9631160	4909	+	3	2_ALF4_Pool1::1::195, 3_ALF4_Pool2::1::225, 4_ALF4_Pool3::1::361	-82, -81, -112	upstream, upstream, upstream	0	1	1	1	1.821	2.644	2.981	3.901	3.90073	http://genome.ucsc.edu/cgi-bin/hgTracks?db=ce4&position=chrI:9624251-9633160
GeneID:172807	T05F1.4	I	9631380	9632391	1011	+	3	2_ALF4_Pool1::1::195, 3_ALF4_Pool2::1::225, 4_ALF4_Pool3::1::361	-5211, -5210, -5241	upstream, upstream, upstream	0	1	1	1	1.821	2.644	2.981	3.901	3.90073	http://genome.ucsc.edu/cgi-bin/hgTracks?db=ce4&position=chrI:9629380-9634391
GeneID:172813	C03D6.4	I	9660167	9664901	4734	-	5	2_ALF4_Pool1::1::196, 2_ALF4_Pool1::1::197, 3_ALF4_Pool2::1::226, 4_ALF4_Pool3::1::362, 4_ALF4_Pool3::1::363	-360, -4423, -383, -303, -4345	upstream, upstream, upstream, upstream, upstream	0	1	1	1	1.702	3.235	2.953	3.807	4.18711	http://genome.ucsc.edu/cgi-bin/hgTracks?db=ce4&position=chrI:9658167-9666901
GeneID:172814	cel-1	I	9665243	9669037	3794	+	5	2_ALF4_Pool1::1::196, 2_ALF4_Pool1::1::197, 3_ALF4_Pool2::1::226, 4_ALF4_Pool3::1::362, 4_ALF4_Pool3::1::363	18, 4081, 41, -39, 4003	in gene, downstream, in gene, upstream, downstream	0	1	1	1	1.702	3.235	2.953	3.807	4.18711	http://genome.ucsc.edu/cgi-bin/hgTracks?db=ce4&position=chrI:9663243-9671037
GeneID:182158	C03D6.1	I	9668467	9670703	2236	-	5	2_ALF4_Pool1::1::196, 2_ALF4_Pool1::1::197, 3_ALF4_Pool2::1::226, 4_ALF4_Pool3::1::362, 4_ALF4_Pool3::1::363	5442, 1379, 5419, 5499, 1457	downstream, in gene, downstream, downstream, in gene	0	1	1	1	1.702	3.235	2.953	3.807	4.18711	http://genome.ucsc.edu/cgi-bin/hgTracks?db=ce4&position=chrI:9666467-9672703
GeneID:172815	rpl-24.2	I	9669401	9670095	694	+	5	2_ALF4_Pool1::1::196, 2_ALF4_Pool1::1::197, 3_ALF4_Pool2::1::226, 4_ALF4_Pool3::1::362, 4_ALF4_Pool3::1::363	-4140, -77, -4117, -4197, -155	upstream, upstream, upstream, upstream, upstream	0	1	1	1	1.702	3.235	2.953	3.807	4.18711	http://genome.ucsc.edu/cgi-bin/hgTracks?db=ce4&position=chrI:9667401-9672095
GeneID:172817	ikb-1	I	9685470	9688632	3162	+	3	2_ALF4_Pool1::1::198, 3_ALF4_Pool2::1::227, 4_ALF4_Pool3::1::364	3533, 3615, 3585	downstream, downstream, downstream	0	1	1	1	1.78	2.933	3.237	3.522	3.52201	http://genome.ucsc.edu/cgi-bin/hgTracks?db=ce4&position=chrI:9683470-9690632
GeneID:172818	rpl-14	I	9689185	9690086	901	+	3	2_ALF4_Pool1::1::198, 3_ALF4_Pool2::1::227, 4_ALF4_Pool3::1::364	-182, -100, -130	upstream, upstream, upstream	0	1	1	1	1.78	2.933	3.237	3.522	3.52201	http://genome.ucsc.edu/cgi-bin/hgTracks?db=ce4&position=chrI:9687185-9692086
GeneID:182226	C04F12.5	I	9690118	9690545	427	-	3	2_ALF4_Pool1::1::198, 3_ALF4_Pool2::1::227, 4_ALF4_Pool3::1::364	1542, 1460, 1490	downstream, downstream, downstream	0	1	1	1	1.78	2.933	3.237	3.522	3.52201	http://genome.ucsc.edu/cgi-bin/hgTracks?db=ce4&position=chrI:9688118-9692545
GeneID:182227	C04F12.6	I	9692689	9693769	1080	-	3	2_ALF4_Pool1::1::198, 3_ALF4_Pool2::1::227, 4_ALF4_Pool3::1::364	4766, 4684, 4714	downstream, downstream, downstream	0	1	1	1	1.78	2.933	3.237	3.522	3.52201	http://genome.ucsc.edu/cgi-bin/hgTracks?db=ce4&position=chrI:9690689-9695769
GeneID:172822	ocrl-1	I	9715324	9728096	12772	-	6	2_ALF4_Pool1::1::199, 3_ALF4_Pool2::1::228, 3_ALF4_Pool2::1::229, 4_ALF4_Pool3::1::365, 4_ALF4_Pool3::1::366, 4_ALF4_Pool3::1::367	6134, 6348, 2440, 6147, 2465, -3844	in gene, in gene, in gene, in gene, in gene, upstream	0	1	1	1	1.803	3.331	3.622	4.54	7.76843	http://genome.ucsc.edu/cgi-bin/hgTracks?db=ce4&position=chrI:9713324-9730096
GeneID:172823	eat-16	I	9722538	9726278	3740	+	5	2_ALF4_Pool1::1::199, 3_ALF4_Pool2::1::228, 3_ALF4_Pool2::1::229, 4_ALF4_Pool3::1::365, 4_ALF4_Pool3::1::366	-576, -790, 3118, -589, 3093	upstream, upstream, in gene, upstream, in gene	0	1	1	1	2.084	3.851	4.236	5.357	7.76843	http://genome.ucsc.edu/cgi-bin/hgTracks?db=ce4&position=chrI:9720538-9728278
GeneID:191616	ceh-5	I	9727192	9728013	821	+	6	2_ALF4_Pool1::1::199, 3_ALF4_Pool2::1::228, 3_ALF4_Pool2::1::229, 4_ALF4_Pool3::1::365, 4_ALF4_Pool3::1::366, 4_ALF4_Pool3::1::367	-5230, -5444, -1536, -5243, -1561, 4748	upstream, upstream, upstream, upstream, upstream, downstream	0	1	1	1	1.803	3.331	3.622	4.54	7.76843	http://genome.ucsc.edu/cgi-bin/hgTracks?db=ce4&position=chrI:9725192-9730013
GeneID:172830	drsh-1	I	9781314	9785710	4396	-	5	2_ALF4_Pool1::1::200, 3_ALF4_Pool2::1::231, 3_ALF4_Pool2::1::232, 4_ALF4_Pool3::1::370, 4_ALF4_Pool3::1::371	-2857, -2859, -5299, -2858, -4954	upstream, upstream, upstream, upstream, upstream	0	1	1	1	1.822	3.842	3.992	5.159	5.19707	http://genome.ucsc.edu/cgi-bin/hgTracks?db=ce4&position=chrI:9779314-9787710
GeneID:172831	tba-1	I	9785766	9787383	1617	-	6	2_ALF4_Pool1::1::200, 2_ALF4_Pool1::1::201, 3_ALF4_Pool2::1::231, 3_ALF4_Pool2::1::232, 4_ALF4_Pool3::1::370, 4_ALF4_Pool3::1::371	-1184, -3708, -1186, -3626, -1185, -3281	upstream, upstream, upstream, upstream, upstream, upstream	0	1	1	1	1.822	3.842	3.992	5.159	5.19707	http://genome.ucsc.edu/cgi-bin/hgTracks?db=ce4&position=chrI:9783766-9789383
GeneID:172832	cco-1	I	9788737	9789946	1209	+	6	2_ALF4_Pool1::1::200, 2_ALF4_Pool1::1::201, 3_ALF4_Pool2::1::231, 3_ALF4_Pool2::1::232, 4_ALF4_Pool3::1::370, 4_ALF4_Pool3::1::371	-170, 2354, -168, 2272, -169, 1927	upstream, downstream, upstream, downstream, upstream, downstream	0	1	1	1	1.822	3.842	3.992	5.159	5.19707	http://genome.ucsc.edu/cgi-bin/hgTracks?db=ce4&position=chrI:9786737-9791946
GeneID:172833	hrdl-1	I	9793745	9796663	2918	+	6	2_ALF4_Pool1::1::200, 2_ALF4_Pool1::1::201, 3_ALF4_Pool2::1::231, 3_ALF4_Pool2::1::232, 4_ALF4_Pool3::1::370, 4_ALF4_Pool3::1::371	-5178, -2654, -5176, -2736, -5177, -3081	upstream, upstream, upstream, upstream, upstream, upstream	0	1	1	1	1.822	3.842	3.992	5.159	5.19707	http://genome.ucsc.edu/cgi-bin/hgTracks?db=ce4&position=chrI:9791745-9798663
GeneID:192086	zig-1	I	9847395	9850401	3006	+	3	2_ALF4_Pool1::1::203, 3_ALF4_Pool2::1::233, 4_ALF4_Pool3::1::373	7129, 7983, 8826	downstream, downstream, downstream	0	1	1	1	1.953	7.681	7.533	9.756	9.75598	http://genome.ucsc.edu/cgi-bin/hgTracks?db=ce4&position=chrI:9845395-9852401
GeneID:172837	K10C3.2	I	9850019	9851781	1762	-	3	2_ALF4_Pool1::1::203, 3_ALF4_Pool2::1::233, 4_ALF4_Pool3::1::373	-2743, -3597, -4440	upstream, upstream, upstream	0	1	1	1	1.953	7.681	7.533	9.756	9.75598	http://genome.ucsc.edu/cgi-bin/hgTracks?db=ce4&position=chrI:9848019-9853781
GeneID:187255	K10C3.4	I	9860491	9862287	1796	+	5	2_ALF4_Pool1::1::203, 2_ALF4_Pool1::1::204, 3_ALF4_Pool2::1::233, 4_ALF4_Pool3::1::373, 4_ALF4_Pool3::1::374	-5967, -2830, -5113, -4270, 2579	upstream, upstream, upstream, upstream, downstream	0	1	1	1	1.719	5.038	5.141	6.384	9.75598	http://genome.ucsc.edu/cgi-bin/hgTracks?db=ce4&position=chrI:9858491-9864287
GeneID:172838	K10C3.5	I	9863587	9869038	5451	+	5	2_ALF4_Pool1::1::205, 3_ALF4_Pool2::1::234, 4_ALF4_Pool3::1::373, 4_ALF4_Pool3::1::374, 4_ALF4_Pool3::1::375	6582, 6566, -7366, -517, 6606	downstream, downstream, upstream, upstream, downstream	0	1	1	1	1.783	5.038	5.129	6.672	9.75598	http://genome.ucsc.edu/cgi-bin/hgTracks?db=ce4&position=chrI:9861587-9871038
GeneID:172839	nhr-49	I	9869674	9874761	5087	+	3	2_ALF4_Pool1::1::205, 3_ALF4_Pool2::1::234, 4_ALF4_Pool3::1::375	495, 479, 519	in gene, in gene, in gene	0	1	1	1	1.912	5.037	5.104	7.248	7.2478	http://genome.ucsc.edu/cgi-bin/hgTracks?db=ce4&position=chrI:9867674-9876761
GeneID:172867	F10G8.7	I	10030159	10046156	15997	+	5	2_ALF4_Pool1::1::206, 3_ALF4_Pool2::1::235, 3_ALF4_Pool2::1::236, 4_ALF4_Pool3::1::381, 4_ALF4_Pool3::1::382	5408, -4136, 5484, -4018, 6059	in gene, upstream, in gene, upstream, in gene	0	1	1	1	2.315	2.716	3.204	3.351	3.51042	http://genome.ucsc.edu/cgi-bin/hgTracks?db=ce4&position=chrI:10028159-10048156
GeneID:172866	ncs-2	I	10033269	10034802	1533	-	3	2_ALF4_Pool1::1::206, 3_ALF4_Pool2::1::236, 4_ALF4_Pool3::1::382	-765, -841, -1416	upstream, upstream, upstream	0	1	1	1	1.654	2.604	2.897	3.395	3.39533	http://genome.ucsc.edu/cgi-bin/hgTracks?db=ce4&position=chrI:10031269-10036802
GeneID:181944	tag-188	I	10086520	10101998	15478	-	3	2_ALF4_Pool1::1::207, 3_ALF4_Pool2::1::237, 4_ALF4_Pool3::1::383	-2468, -2468, -2389	upstream, upstream, upstream	0	1	1	1	1.621	3.554	3.364	4.272	4.27155	http://genome.ucsc.edu/cgi-bin/hgTracks?db=ce4&position=chrI:10084520-10103998
GeneID:190915	Y106G6D.1	I	10107463	10108734	1271	-	3	2_ALF4_Pool1::1::207, 3_ALF4_Pool2::1::237, 4_ALF4_Pool3::1::383	4268, 4268, 4347	downstream, downstream, downstream	0	1	1	1	1.621	3.554	3.364	4.272	4.27155	http://genome.ucsc.edu/cgi-bin/hgTracks?db=ce4&position=chrI:10105463-10110734
GeneID:172881	C25A1.4	I	10169626	10173202	3576	-	3	2_ALF4_Pool1::1::208, 3_ALF4_Pool2::1::239, 4_ALF4_Pool3::1::385	-1335, -1136, -1406	upstream, upstream, upstream	0	1	1	1	1.565	2.728	3.361	4.169	4.16877	http://genome.ucsc.edu/cgi-bin/hgTracks?db=ce4&position=chrI:10167626-10175202
GeneID:172882	C25A1.5	I	10177168	10178906	1738	+	4	2_ALF4_Pool1::1::208, 3_ALF4_Pool2::1::239, 4_ALF4_Pool3::1::385, 4_ALF4_Pool3::1::386	-2631, -2830, -2560, 1427	upstream, upstream, upstream, in gene	0	1	1	1	1.468	2.572	2.87	3.429	4.16877	http://genome.ucsc.edu/cgi-bin/hgTracks?db=ce4&position=chrI:10175168-10180906
GeneID:172883	C25A1.6	I	10178991	10179714	723	+	4	2_ALF4_Pool1::1::208, 3_ALF4_Pool2::1::239, 4_ALF4_Pool3::1::385, 4_ALF4_Pool3::1::386	-4454, -4653, -4383, -396	upstream, upstream, upstream, upstream	0	1	1	1	1.468	2.572	2.87	3.429	4.16877	http://genome.ucsc.edu/cgi-bin/hgTracks?db=ce4&position=chrI:10176991-10181714
GeneID:266845	dao-5	I	10186828	10190883	4055	-	4	2_ALF4_Pool1::1::209, 3_ALF4_Pool2::1::240, 4_ALF4_Pool3::1::387, 4_ALF4_Pool3::1::388	-2407, -2136, -222, -2151	upstream, upstream, upstream, upstream	0	1	1	1	1.617	2.462	2.724	3.103	3.34054	http://genome.ucsc.edu/cgi-bin/hgTracks?db=ce4&position=chrI:10184828-10192883
GeneID:172888	C25A1.12	I	10191757	10193146	1389	-	7	2_ALF4_Pool1::1::209, 2_ALF4_Pool1::1::210, 3_ALF4_Pool2::1::240, 3_ALF4_Pool2::1::241, 4_ALF4_Pool3::1::387, 4_ALF4_Pool3::1::388, 4_ALF4_Pool3::1::389	-144, -4450, 127, -4395, 2041, 112, -4267	upstream, upstream, in gene, upstream, downstream, in gene, upstream	0	1	1	1	1.593	2.565	2.761	3.126	3.34054	http://genome.ucsc.edu/cgi-bin/hgTracks?db=ce4&position=chrI:10189757-10195146
GeneID:182876	C25A1.13	I	10193229	10193893	664	+	7	2_ALF4_Pool1::1::209, 2_ALF4_Pool1::1::210, 3_ALF4_Pool2::1::240, 3_ALF4_Pool2::1::241, 4_ALF4_Pool3::1::387, 4_ALF4_Pool3::1::388, 4_ALF4_Pool3::1::389	61, 4367, -210, 4312, -2124, -195, 4184	in gene, downstream, upstream, downstream, upstream, upstream, downstream	0	1	1	1	1.593	2.565	2.761	3.126	3.34054	http://genome.ucsc.edu/cgi-bin/hgTracks?db=ce4&position=chrI:10191229-10195893
GeneID:172889	aha-1	I	10193913	10196987	3074	-	7	2_ALF4_Pool1::1::209, 2_ALF4_Pool1::1::210, 3_ALF4_Pool2::1::240, 3_ALF4_Pool2::1::241, 4_ALF4_Pool3::1::387, 4_ALF4_Pool3::1::388, 4_ALF4_Pool3::1::389	3697, -609, 3968, -554, 5882, 3953, -426	downstream, upstream, downstream, upstream, downstream, downstream, upstream	0	1	1	1	1.593	2.565	2.761	3.126	3.34054	http://genome.ucsc.edu/cgi-bin/hgTracks?db=ce4&position=chrI:10191913-10198987
GeneID:182877	C25A1.15	I	10197308	10197583	275	+	6	2_ALF4_Pool1::1::209, 2_ALF4_Pool1::1::210, 3_ALF4_Pool2::1::240, 3_ALF4_Pool2::1::241, 4_ALF4_Pool3::1::388, 4_ALF4_Pool3::1::389	-4018, 288, -4289, 233, -4274, 105	upstream, downstream, upstream, in gene, upstream, in gene	0	1	1	1	1.47	2.743	2.862	3.255	3.34054	http://genome.ucsc.edu/cgi-bin/hgTracks?db=ce4&position=chrI:10195308-10199583
GeneID:190919	Y106G6E.1	I	10198273	10200427	2154	-	6	2_ALF4_Pool1::1::209, 2_ALF4_Pool1::1::210, 3_ALF4_Pool2::1::240, 3_ALF4_Pool2::1::241, 4_ALF4_Pool3::1::388, 4_ALF4_Pool3::1::389	7137, 2831, 7408, 2886, 7393, 3014	downstream, downstream, downstream, downstream, downstream, downstream	0	1	1	1	1.47	2.743	2.862	3.255	3.34054	http://genome.ucsc.edu/cgi-bin/hgTracks?db=ce4&position=chrI:10196273-10202427
GeneID:172891	csnk-1	I	10227214	10231203	3989	-	4	2_ALF4_Pool1::1::211, 3_ALF4_Pool2::1::242, 4_ALF4_Pool3::1::390, 4_ALF4_Pool3::1::391	-4044, -3997, -1308, -4017	upstream, upstream, upstream, upstream	0	1	1	1	1.81	3.011	3.138	3.968	4.44422	http://genome.ucsc.edu/cgi-bin/hgTracks?db=ce4&position=chrI:10225214-10233203
GeneID:172895	ZC247.1	I	10264306	10279222	14916	-	4	2_ALF4_Pool1::1::212, 3_ALF4_Pool2::1::243, 4_ALF4_Pool3::1::392, 4_ALF4_Pool3::1::393	-1335, -1417, -1469, -4535	upstream, upstream, upstream, upstream	0	1	1	1	1.407	2.737	2.801	3.374	3.61983	http://genome.ucsc.edu/cgi-bin/hgTracks?db=ce4&position=chrI:10262306-10281222
GeneID:172896	tag-181	I	10291882	10298335	6453	-	3	2_ALF4_Pool1::1::213, 3_ALF4_Pool2::1::244, 4_ALF4_Pool3::1::394	174, 161, 307	in gene, in gene, in gene	0	1	1	1	1.475	3.244	3.272	4.64	4.64034	http://genome.ucsc.edu/cgi-bin/hgTracks?db=ce4&position=chrI:10289882-10300335
GeneID:172897	T20F10.2	I	10298203	10300575	2372	+	3	2_ALF4_Pool1::1::213, 3_ALF4_Pool2::1::244, 4_ALF4_Pool3::1::394	-42, -29, -175	upstream, upstream, upstream	0	1	1	1	1.475	3.244	3.272	4.64	4.64034	http://genome.ucsc.edu/cgi-bin/hgTracks?db=ce4&position=chrI:10296203-10302575
GeneID:259396	T20F10.5	I	10300596	10302933	2337	-	3	2_ALF4_Pool1::1::213, 3_ALF4_Pool2::1::244, 4_ALF4_Pool3::1::394	4772, 4759, 4905	downstream, downstream, downstream	0	1	1	1	1.475	3.244	3.272	4.64	4.64034	http://genome.ucsc.edu/cgi-bin/hgTracks?db=ce4&position=chrI:10298596-10304933
GeneID:172919	Y106G6H.1	I	10429660	10432301	2641	+	3	2_ALF4_Pool1::1::214, 3_ALF4_Pool2::1::245, 4_ALF4_Pool3::1::399	7726, 7707, 6446	downstream, downstream, downstream	0	1	1	1	3.591	7.069	7.241	4.782	7.24105	http://genome.ucsc.edu/cgi-bin/hgTracks?db=ce4&position=chrI:10427660-10434301
GeneID:172935	F59C6.11	I	10532654	10534460	1806	+	3	2_ALF4_Pool1::1::218, 3_ALF4_Pool2::1::250, 4_ALF4_Pool3::1::405	6587, 6687, 6783	downstream, downstream, downstream	0	1	1	1	1.894	4.741	5.146	7.107	7.10702	http://genome.ucsc.edu/cgi-bin/hgTracks?db=ce4&position=chrI:10530654-10536460
GeneID:172936	tli-1	I	10535231	10538034	2803	-	3	2_ALF4_Pool1::1::218, 3_ALF4_Pool2::1::250, 4_ALF4_Pool3::1::405	-1207, -1307, -1403	upstream, upstream, upstream	0	1	1	1	1.894	4.741	5.146	7.107	7.10702	http://genome.ucsc.edu/cgi-bin/hgTracks?db=ce4&position=chrI:10533231-10540034
GeneID:172937	F25H2.2	I	10543011	10546412	3401	+	3	2_ALF4_Pool1::1::218, 3_ALF4_Pool2::1::250, 4_ALF4_Pool3::1::405	-3770, -3670, -3574	upstream, upstream, upstream	0	1	1	1	1.894	4.741	5.146	7.107	7.10702	http://genome.ucsc.edu/cgi-bin/hgTracks?db=ce4&position=chrI:10541011-10548412
GeneID:184936	F25H2.3	I	10547684	10549596	1912	+	5	2_ALF4_Pool1::1::219, 3_ALF4_Pool2::1::251, 3_ALF4_Pool2::1::252, 4_ALF4_Pool3::1::406, 4_ALF4_Pool3::1::407	6400, 4168, 6374, 4187, 6338	downstream, downstream, downstream, downstream, downstream	0	1	1	1	1.894	3.339	3.537	4.2	4.83252	http://genome.ucsc.edu/cgi-bin/hgTracks?db=ce4&position=chrI:10545684-10551596
GeneID:172938	F25H2.4	I	10551966	10552957	991	+	5	2_ALF4_Pool1::1::219, 3_ALF4_Pool2::1::251, 3_ALF4_Pool2::1::252, 4_ALF4_Pool3::1::406, 4_ALF4_Pool3::1::407	2118, -114, 2092, -95, 2056	downstream, upstream, downstream, upstream, downstream	0	1	1	1	1.894	3.339	3.537	4.2	4.83252	http://genome.ucsc.edu/cgi-bin/hgTracks?db=ce4&position=chrI:10549966-10554957
GeneID:172939	F25H2.5	I	10553099	10554005	906	-	5	2_ALF4_Pool1::1::219, 3_ALF4_Pool2::1::251, 3_ALF4_Pool2::1::252, 4_ALF4_Pool3::1::406, 4_ALF4_Pool3::1::407	-79, 2153, -53, 2134, -17	upstream, downstream, upstream, downstream, upstream	0	1	1	1	1.894	3.339	3.537	4.2	4.83252	http://genome.ucsc.edu/cgi-bin/hgTracks?db=ce4&position=chrI:10551099-10556005
GeneID:172940	F25H2.6	I	10554351	10557822	3471	+	8	2_ALF4_Pool1::1::219, 2_ALF4_Pool1::1::220, 3_ALF4_Pool2::1::251, 3_ALF4_Pool2::1::252, 3_ALF4_Pool2::1::253, 4_ALF4_Pool3::1::406, 4_ALF4_Pool3::1::407, 4_ALF4_Pool3::1::408	-267, 7478, -2499, -293, 7574, -2480, -329, 7689	upstream, downstream, upstream, upstream, downstream, upstream, upstream, downstream	0	1	1	1	1.767	3.662	4.437	5.053	6.75854	http://genome.ucsc.edu/cgi-bin/hgTracks?db=ce4&position=chrI:10552351-10559822
GeneID:184937	F25H2.7	I	10558354	10559776	1422	+	7	2_ALF4_Pool1::1::219, 2_ALF4_Pool1::1::220, 3_ALF4_Pool2::1::252, 3_ALF4_Pool2::1::253, 4_ALF4_Pool3::1::407, 4_ALF4_Pool3::1::408, 4_ALF4_Pool3::1::409	-4270, 3475, -4296, 3571, -4332, 3686, 7080	upstream, downstream, upstream, downstream, upstream, downstream, downstream	0	1	1	1	1.734	3.823	4.663	5.115	6.75854	http://genome.ucsc.edu/cgi-bin/hgTracks?db=ce4&position=chrI:10556354-10561776
GeneID:172941	ubc-25	I	10562955	10564901	1946	+	8	2_ALF4_Pool1::1::220, 2_ALF4_Pool1::1::221, 3_ALF4_Pool2::1::253, 3_ALF4_Pool2::1::254, 3_ALF4_Pool2::1::255, 4_ALF4_Pool3::1::408, 4_ALF4_Pool3::1::409, 4_ALF4_Pool3::1::410	-1126, 2557, -1030, 2502, 4778, -915, 2479, 4670	upstream, downstream, upstream, downstream, downstream, upstream, downstream, downstream	0	1	1	1	1.697	3.268	4.173	4.548	6.75854	http://genome.ucsc.edu/cgi-bin/hgTracks?db=ce4&position=chrI:10560955-10566901
GeneID:172942	pas-5	I	10566337	10567288	951	+	8	2_ALF4_Pool1::1::220, 2_ALF4_Pool1::1::221, 3_ALF4_Pool2::1::253, 3_ALF4_Pool2::1::254, 3_ALF4_Pool2::1::255, 4_ALF4_Pool3::1::408, 4_ALF4_Pool3::1::409, 4_ALF4_Pool3::1::410	-4508, -825, -4412, -880, 1396, -4297, -903, 1288	upstream, upstream, upstream, upstream, downstream, upstream, upstream, downstream	0	1	1	1	1.697	3.268	4.173	4.548	6.75854	http://genome.ucsc.edu/cgi-bin/hgTracks?db=ce4&position=chrI:10564337-10569288
GeneID:172943	F25H2.10	I	10567876	10568997	1121	+	8	2_ALF4_Pool1::1::220, 2_ALF4_Pool1::1::221, 3_ALF4_Pool2::1::253, 3_ALF4_Pool2::1::254, 3_ALF4_Pool2::1::255, 4_ALF4_Pool3::1::408, 4_ALF4_Pool3::1::409, 4_ALF4_Pool3::1::410	-6047, -2364, -5951, -2419, -143, -5836, -2442, -251	upstream, upstream, upstream, upstream, upstream, upstream, upstream, upstream	0	1	1	1	1.697	3.268	4.173	4.548	6.75854	http://genome.ucsc.edu/cgi-bin/hgTracks?db=ce4&position=chrI:10565876-10570997
GeneID:172944	tct-1	I	10569095	10570014	919	+	5	2_ALF4_Pool1::1::221, 3_ALF4_Pool2::1::254, 3_ALF4_Pool2::1::255, 4_ALF4_Pool3::1::409, 4_ALF4_Pool3::1::410	-3583, -3638, -1362, -3661, -1470	upstream, upstream, upstream, upstream, upstream	0	1	1	1	1.789	2.749	3.14	3.443	3.75286	http://genome.ucsc.edu/cgi-bin/hgTracks?db=ce4&position=chrI:10567095-10572014
GeneID:4927008	F25H2.14	I	10569174	10569399	225	+	5	2_ALF4_Pool1::1::221, 3_ALF4_Pool2::1::254, 3_ALF4_Pool2::1::255, 4_ALF4_Pool3::1::409, 4_ALF4_Pool3::1::410	-3662, -3717, -1441, -3740, -1549	upstream, upstream, upstream, upstream, upstream	0	1	1	1	1.789	2.749	3.14	3.443	3.75286	http://genome.ucsc.edu/cgi-bin/hgTracks?db=ce4&position=chrI:10567174-10571399
GeneID:172945	F25H2.12	I	10570066	10571891	1825	+	5	2_ALF4_Pool1::1::221, 3_ALF4_Pool2::1::254, 3_ALF4_Pool2::1::255, 4_ALF4_Pool3::1::409, 4_ALF4_Pool3::1::410	-4554, -4609, -2333, -4632, -2441	upstream, upstream, upstream, upstream, upstream	0	1	1	1	1.789	2.749	3.14	3.443	3.75286	http://genome.ucsc.edu/cgi-bin/hgTracks?db=ce4&position=chrI:10568066-10573891
GeneID:172966	C34B2.6	I	10676918	10682361	5443	-	3	2_ALF4_Pool1::1::223, 3_ALF4_Pool2::1::257, 4_ALF4_Pool3::1::413	-5081, -5068, -5082	upstream, upstream, upstream	0	1	1	1	1.686	2.705	2.747	3.218	3.21809	http://genome.ucsc.edu/cgi-bin/hgTracks?db=ce4&position=chrI:10674918-10684361
GeneID:172967	C34B2.10	I	10682458	10683137	679	-	4	2_ALF4_Pool1::1::223, 3_ALF4_Pool2::1::257, 4_ALF4_Pool3::1::413, 4_ALF4_Pool3::1::414	-4305, -4292, -4306, -4977	upstream, upstream, upstream, upstream	0	1	1	1	1.5	2.364	2.521	2.923	3.21809	http://genome.ucsc.edu/cgi-bin/hgTracks?db=ce4&position=chrI:10680458-10685137
GeneID:172968	C34B2.7	I	10683273	10685611	2338	-	4	2_ALF4_Pool1::1::223, 3_ALF4_Pool2::1::257, 4_ALF4_Pool3::1::413, 4_ALF4_Pool3::1::414	-1831, -1818, -1832, -2503	upstream, upstream, upstream, upstream	0	1	1	1	1.5	2.364	2.521	2.923	3.21809	http://genome.ucsc.edu/cgi-bin/hgTracks?db=ce4&position=chrI:10681273-10687611
GeneID:172969	C34B2.8	I	10685809	10687045	1236	-	4	2_ALF4_Pool1::1::223, 3_ALF4_Pool2::1::257, 4_ALF4_Pool3::1::413, 4_ALF4_Pool3::1::414	-397, -384, -398, -1069	upstream, upstream, upstream, upstream	0	1	1	1	1.5	2.364	2.521	2.923	3.21809	http://genome.ucsc.edu/cgi-bin/hgTracks?db=ce4&position=chrI:10683809-10689045
GeneID:172970	kbp-5	I	10687352	10688046	694	+	4	2_ALF4_Pool1::1::223, 3_ALF4_Pool2::1::257, 4_ALF4_Pool3::1::413, 4_ALF4_Pool3::1::414	90, 77, 91, 762	in gene, in gene, in gene, downstream	0	1	1	1	1.5	2.364	2.521	2.923	3.21809	http://genome.ucsc.edu/cgi-bin/hgTracks?db=ce4&position=chrI:10685352-10690046
GeneID:183191	tag-272	I	10688319	10690757	2438	+	4	2_ALF4_Pool1::1::223, 3_ALF4_Pool2::1::257, 4_ALF4_Pool3::1::413, 4_ALF4_Pool3::1::414	-877, -890, -876, -205	upstream, upstream, upstream, upstream	0	1	1	1	1.5	2.364	2.521	2.923	3.21809	http://genome.ucsc.edu/cgi-bin/hgTracks?db=ce4&position=chrI:10686319-10692757
GeneID:172971	C34B2.11	I	10691332	10696770	5438	+	4	2_ALF4_Pool1::1::223, 3_ALF4_Pool2::1::257, 4_ALF4_Pool3::1::413, 4_ALF4_Pool3::1::414	-3890, -3903, -3889, -3218	upstream, upstream, upstream, upstream	0	1	1	1	1.5	2.364	2.521	2.923	3.21809	http://genome.ucsc.edu/cgi-bin/hgTracks?db=ce4&position=chrI:10689332-10698770
GeneID:172980	B0205.4	I	10741424	10744430	3006	-	3	2_ALF4_Pool1::1::224, 3_ALF4_Pool2::1::258, 4_ALF4_Pool3::1::418	-4269, -4269, -4269	upstream, upstream, upstream	0	1	1	1	1.448	4.178	4.665	4.738	4.73771	http://genome.ucsc.edu/cgi-bin/hgTracks?db=ce4&position=chrI:10739424-10746430
GeneID:172981	daf-16	I	10750557	10776690	26133	+	20	2_ALF4_Pool1::1::224, 2_ALF4_Pool1::1::225, 2_ALF4_Pool1::1::226, 2_ALF4_Pool1::1::227, 2_ALF4_Pool1::1::228, 2_ALF4_Pool1::1::229, 2_ALF4_Pool1::1::230, 2_ALF4_Pool1::1::231, 3_ALF4_Pool2::1::258, 3_ALF4_Pool2::1::259, 3_ALF4_Pool2::1::260, 3_ALF4_Pool2::1::261, 3_ALF4_Pool2::1::262, 4_ALF4_Pool3::1::418, 4_ALF4_Pool3::1::419, 4_ALF4_Pool3::1::420, 4_ALF4_Pool3::1::421, 4_ALF4_Pool3::1::422, 4_A…	-1858, -411, 2180, 4788, 6893, 11049, 16148, 19286, -1858, 1491, 7157, 10864, 19202, -1858, 1684, 4802, 6802, 10656, 16134, 19215	upstream, upstream, in gene, in gene, in gene, in gene, in gene, in gene, upstream, in gene, in gene, in gene, in gene, upstream, in gene, in gene, in gene, in gene, in gene, in gene	0	1	1	1	1.465	3.742	3.619	4.688	6.88292	http://genome.ucsc.edu/cgi-bin/hgTracks?db=ce4&position=chrI:10748557-10778690
GeneID:172985	F55A3.2	I	10793388	10798028	4640	+	5	2_ALF4_Pool1::1::232, 3_ALF4_Pool2::1::263, 3_ALF4_Pool2::1::264, 4_ALF4_Pool3::1::425, 4_ALF4_Pool3::1::426	5302, -4389, 5442, -4451, 5429	downstream, upstream, downstream, upstream, downstream	0	1	1	1	1.5	3.07	3.939	4.882	6.7891	http://genome.ucsc.edu/cgi-bin/hgTracks?db=ce4&position=chrI:10791388-10800028
GeneID:172986	marc-6	I	10799610	10806888	7278	+	3	2_ALF4_Pool1::1::232, 3_ALF4_Pool2::1::264, 4_ALF4_Pool3::1::426	-920, -780, -793	upstream, upstream, upstream	0	1	1	1	1.453	4.023	5.133	6.789	6.7891	http://genome.ucsc.edu/cgi-bin/hgTracks?db=ce4&position=chrI:10797610-10808888
GeneID:172995	lrk-1	I	10879764	10894228	14464	-	3	2_ALF4_Pool1::1::233, 3_ALF4_Pool2::1::266, 4_ALF4_Pool3::1::429	-1003, -1067, -983	upstream, upstream, upstream	0	1	1	1	1.437	3.091	3.295	4.063	4.06333	http://genome.ucsc.edu/cgi-bin/hgTracks?db=ce4&position=chrI:10877764-10896228
GeneID:188992	T27C10.3	I	10889988	10892030	2042	+	3	2_ALF4_Pool1::1::233, 3_ALF4_Pool2::1::266, 4_ALF4_Pool3::1::429	5243, 5307, 5223	downstream, downstream, downstream	0	1	1	1	1.437	3.091	3.295	4.063	4.06333	http://genome.ucsc.edu/cgi-bin/hgTracks?db=ce4&position=chrI:10887988-10894030
GeneID:188991	srt-62	I	10899101	10901717	2616	+	3	2_ALF4_Pool1::1::233, 3_ALF4_Pool2::1::266, 4_ALF4_Pool3::1::429	-3870, -3806, -3890	upstream, upstream, upstream	0	1	1	1	1.437	3.091	3.295	4.063	4.06333	http://genome.ucsc.edu/cgi-bin/hgTracks?db=ce4&position=chrI:10897101-10903717
GeneID:185064	sri-5	I	11182807	11186127	3320	+	6	2_ALF4_Pool1::1::235, 3_ALF4_Pool2::1::268, 3_ALF4_Pool2::1::269, 4_ALF4_Pool3::1::433, 4_ALF4_Pool3::1::434, 4_ALF4_Pool3::1::435	5494, 5506, 8474, -325, 5481, 8485	downstream, downstream, downstream, upstream, downstream, downstream	0	1	1	1	1.405	2.365	2.675	2.889	3.05802	http://genome.ucsc.edu/cgi-bin/hgTracks?db=ce4&position=chrI:11180807-11188127
GeneID:173014	ztf-6	I	11206907	11211897	4990	+	3	2_ALF4_Pool1::1::236, 3_ALF4_Pool2::1::270, 4_ALF4_Pool3::1::436	-3886, -3873, -3835	upstream, upstream, upstream	0	1	1	1	1.483	5.41	5.647	6.15	6.15021	http://genome.ucsc.edu/cgi-bin/hgTracks?db=ce4&position=chrI:11204907-11213897
GeneID:173040	F15D3.6	I	11572109	11577476	5367	-	3	2_ALF4_Pool1::1::237, 3_ALF4_Pool2::1::271, 4_ALF4_Pool3::1::439	-347, -423, -560	upstream, upstream, upstream	0	1	1	1	1.713	2.857	2.929	3.534	3.53428	http://genome.ucsc.edu/cgi-bin/hgTracks?db=ce4&position=chrI:11570109-11579476
GeneID:173041	F15D3.7	I	11578628	11579582	954	+	3	2_ALF4_Pool1::1::237, 3_ALF4_Pool2::1::271, 4_ALF4_Pool3::1::439	-805, -729, -592	upstream, upstream, upstream	0	1	1	1	1.713	2.857	2.929	3.534	3.53428	http://genome.ucsc.edu/cgi-bin/hgTracks?db=ce4&position=chrI:11576628-11581582
GeneID:184529	F15D3.t1	I	11579694	11579766	72	-	3	2_ALF4_Pool1::1::237, 3_ALF4_Pool2::1::271, 4_ALF4_Pool3::1::439	1943, 1867, 1730	downstream, downstream, downstream	0	1	1	1	1.713	2.857	2.929	3.534	3.53428	http://genome.ucsc.edu/cgi-bin/hgTracks?db=ce4&position=chrI:11577694-11581766
GeneID:184528	F15D3.8	I	11579922	11581974	2052	-	3	2_ALF4_Pool1::1::237, 3_ALF4_Pool2::1::271, 4_ALF4_Pool3::1::439	4151, 4075, 3938	downstream, downstream, downstream	0	1	1	1	1.713	2.857	2.929	3.534	3.53428	http://genome.ucsc.edu/cgi-bin/hgTracks?db=ce4&position=chrI:11577922-11583974
GeneID:173042	spe-9	I	11582733	11586035	3302	-	3	2_ALF4_Pool1::1::237, 3_ALF4_Pool2::1::271, 4_ALF4_Pool3::1::439	8212, 8136, 7999	downstream, downstream, downstream	0	1	1	1	1.713	2.857	2.929	3.534	3.53428	http://genome.ucsc.edu/cgi-bin/hgTracks?db=ce4&position=chrI:11580733-11588035
GeneID:173066	csp-3	I	11888491	11889328	837	-	3	2_ALF4_Pool1::1::238, 3_ALF4_Pool2::1::272, 4_ALF4_Pool3::1::444	-4527, -4527, -4497	upstream, upstream, upstream	0	1	1	1	1.623	2.809	2.99	4.234	4.23416	http://genome.ucsc.edu/cgi-bin/hgTracks?db=ce4&position=chrI:11886491-11891328
GeneID:190006	Y47H9C.15	I	11889407	11890735	1328	-	3	2_ALF4_Pool1::1::238, 3_ALF4_Pool2::1::272, 4_ALF4_Pool3::1::444	-3120, -3120, -3090	upstream, upstream, upstream	0	1	1	1	1.623	2.809	2.99	4.234	4.23416	http://genome.ucsc.edu/cgi-bin/hgTracks?db=ce4&position=chrI:11887407-11892735
GeneID:173067	Y47H9C.7	I	11891587	11893715	2128	-	3	2_ALF4_Pool1::1::238, 3_ALF4_Pool2::1::272, 4_ALF4_Pool3::1::444	-140, -140, -110	upstream, upstream, upstream	0	1	1	1	1.623	2.809	2.99	4.234	4.23416	http://genome.ucsc.edu/cgi-bin/hgTracks?db=ce4&position=chrI:11889587-11895715
GeneID:173068	Y47H9C.8	I	11893873	11896235	2362	+	3	2_ALF4_Pool1::1::238, 3_ALF4_Pool2::1::272, 4_ALF4_Pool3::1::444	-18, -18, -48	upstream, upstream, upstream	0	1	1	1	1.623	2.809	2.99	4.234	4.23416	http://genome.ucsc.edu/cgi-bin/hgTracks?db=ce4&position=chrI:11891873-11898235
GeneID:190003	Y47H9C.12	I	11896689	11896953	264	+	3	2_ALF4_Pool1::1::238, 3_ALF4_Pool2::1::272, 4_ALF4_Pool3::1::444	-2834, -2834, -2864	upstream, upstream, upstream	0	1	1	1	1.623	2.809	2.99	4.234	4.23416	http://genome.ucsc.edu/cgi-bin/hgTracks?db=ce4&position=chrI:11894689-11898953
GeneID:190005	Y47H9C.14	I	11897539	11898552	1013	+	3	2_ALF4_Pool1::1::238, 3_ALF4_Pool2::1::272, 4_ALF4_Pool3::1::444	-3684, -3684, -3714	upstream, upstream, upstream	0	1	1	1	1.623	2.809	2.99	4.234	4.23416	http://genome.ucsc.edu/cgi-bin/hgTracks?db=ce4&position=chrI:11895539-11900552
GeneID:190000	Y47H9C.9	I	11898777	11901446	2669	-	3	2_ALF4_Pool1::1::238, 3_ALF4_Pool2::1::272, 4_ALF4_Pool3::1::444	7591, 7591, 7621	downstream, downstream, downstream	0	1	1	1	1.623	2.809	2.99	4.234	4.23416	http://genome.ucsc.edu/cgi-bin/hgTracks?db=ce4&position=chrI:11896777-11903446
GeneID:187639	wve-1	I	11924773	11929495	4722	-	5	2_ALF4_Pool1::1::239, 3_ALF4_Pool2::1::273, 3_ALF4_Pool2::1::274, 4_ALF4_Pool3::1::446, 4_ALF4_Pool3::1::447	-969, -956, -4821, -1004, -4851	upstream, upstream, upstream, upstream, upstream	0	1	1	1	1.812	3.745	3.768	5.098	6.69799	http://genome.ucsc.edu/cgi-bin/hgTracks?db=ce4&position=chrI:11922773-11931495
GeneID:173076	R06C1.4	I	11930713	11931749	1036	+	5	2_ALF4_Pool1::1::239, 3_ALF4_Pool2::1::273, 3_ALF4_Pool2::1::274, 4_ALF4_Pool3::1::446, 4_ALF4_Pool3::1::447	-249, -262, 3603, -214, 3633	upstream, upstream, downstream, upstream, downstream	0	1	1	1	1.812	3.745	3.768	5.098	6.69799	http://genome.ucsc.edu/cgi-bin/hgTracks?db=ce4&position=chrI:11928713-11933749
GeneID:173078	hsf-1	I	11953500	11961974	8474	-	3	2_ALF4_Pool1::1::240, 3_ALF4_Pool2::1::275, 4_ALF4_Pool3::1::448	-3153, -3198, -3038	upstream, upstream, upstream	0	1	1	1	1.676	3.404	3.241	3.671	3.67053	http://genome.ucsc.edu/cgi-bin/hgTracks?db=ce4&position=chrI:11951500-11963974
GeneID:190191	Y53C10A.2	I	11968010	11968648	638	-	3	2_ALF4_Pool1::1::240, 3_ALF4_Pool2::1::275, 4_ALF4_Pool3::1::448	3521, 3476, 3636	downstream, downstream, downstream	0	1	1	1	1.676	3.404	3.241	3.671	3.67053	http://genome.ucsc.edu/cgi-bin/hgTracks?db=ce4&position=chrI:11966010-11970648
GeneID:190192	Y53C10A.3	I	11968940	11969835	895	-	3	2_ALF4_Pool1::1::240, 3_ALF4_Pool2::1::275, 4_ALF4_Pool3::1::448	4708, 4663, 4823	downstream, downstream, downstream	0	1	1	1	1.676	3.404	3.241	3.671	3.67053	http://genome.ucsc.edu/cgi-bin/hgTracks?db=ce4&position=chrI:11966940-11971835
GeneID:186500	F58D5.6	I	12034060	12037218	3158	+	3	2_ALF4_Pool1::1::241, 3_ALF4_Pool2::1::276, 4_ALF4_Pool3::1::449	6172, 6239, 6185	downstream, downstream, downstream	0	1	1	1	3.019	5.867	6.641	9.278	9.27798	http://genome.ucsc.edu/cgi-bin/hgTracks?db=ce4&position=chrI:12032060-12039218
GeneID:186499	F58D5.5	I	12041023	12042974	1951	+	3	2_ALF4_Pool1::1::241, 3_ALF4_Pool2::1::276, 4_ALF4_Pool3::1::449	-791, -724, -778	upstream, upstream, upstream	0	1	1	1	3.019	5.867	6.641	9.278	9.27798	http://genome.ucsc.edu/cgi-bin/hgTracks?db=ce4&position=chrI:12039023-12044974
GeneID:173084	F58D5.9	I	12045224	12046581	1357	-	3	2_ALF4_Pool1::1::241, 3_ALF4_Pool2::1::276, 4_ALF4_Pool3::1::449	6349, 6282, 6336	downstream, downstream, downstream	0	1	1	1	3.019	5.867	6.641	9.278	9.27798	http://genome.ucsc.edu/cgi-bin/hgTracks?db=ce4&position=chrI:12043224-12048581
GeneID:173086	hrp-2	I	12060266	12064887	4621	-	3	2_ALF4_Pool1::1::242, 3_ALF4_Pool2::1::277, 4_ALF4_Pool3::1::450	-615, -678, -560	upstream, upstream, upstream	0	1	1	1	1.587	4.373	4.72	6.072	6.07173	http://genome.ucsc.edu/cgi-bin/hgTracks?db=ce4&position=chrI:12058266-12066887
GeneID:186502	F58D5.t1	I	12065853	12065925	72	+	3	2_ALF4_Pool1::1::242, 3_ALF4_Pool2::1::277, 4_ALF4_Pool3::1::450	-351, -288, -406	upstream, upstream, upstream	0	1	1	1	1.587	4.373	4.72	6.072	6.07173	http://genome.ucsc.edu/cgi-bin/hgTracks?db=ce4&position=chrI:12063853-12067925
GeneID:173087	F58D5.2	I	12066033	12068648	2615	-	3	2_ALF4_Pool1::1::242, 3_ALF4_Pool2::1::277, 4_ALF4_Pool3::1::450	3146, 3083, 3201	downstream, downstream, downstream	0	1	1	1	1.587	4.373	4.72	6.072	6.07173	http://genome.ucsc.edu/cgi-bin/hgTracks?db=ce4&position=chrI:12064033-12070648
GeneID:173088	F58D5.3	I	12069794	12072866	3072	+	3	2_ALF4_Pool1::1::242, 3_ALF4_Pool2::1::277, 4_ALF4_Pool3::1::450	-4292, -4229, -4347	upstream, upstream, upstream	0	1	1	1	1.587	4.373	4.72	6.072	6.07173	http://genome.ucsc.edu/cgi-bin/hgTracks?db=ce4&position=chrI:12067794-12074866
GeneID:173123	W02D9.2	I	12532656	12534321	1665	+	3	2_ALF4_Pool1::1::245, 3_ALF4_Pool2::1::279, 4_ALF4_Pool3::1::455	-282, -300, -145	upstream, upstream, upstream	0	1	1	1	1.588	2.986	3.507	4.245	4.24475	http://genome.ucsc.edu/cgi-bin/hgTracks?db=ce4&position=chrI:12530656-12536321
GeneID:173124	W02D9.3	I	12535309	12537595	2286	+	3	2_ALF4_Pool1::1::245, 3_ALF4_Pool2::1::279, 4_ALF4_Pool3::1::455	-2935, -2953, -2798	upstream, upstream, upstream	0	1	1	1	1.588	2.986	3.507	4.245	4.24475	http://genome.ucsc.edu/cgi-bin/hgTracks?db=ce4&position=chrI:12533309-12539595
GeneID:173128	dlk-1	I	12565783	12572788	7005	-	6	2_ALF4_Pool1::1::248, 2_ALF4_Pool1::1::249, 3_ALF4_Pool2::1::280, 3_ALF4_Pool2::1::281, 4_ALF4_Pool3::1::458, 4_ALF4_Pool3::1::459	418, -3119, 529, -3092, 890, -2902	in gene, upstream, in gene, upstream, in gene, upstream	0	1	1	1	1.708	3.199	3.535	4.72	5.30479	http://genome.ucsc.edu/cgi-bin/hgTracks?db=ce4&position=chrI:12563783-12574788
GeneID:185233	F33E2.3	I	12578095	12580944	2849	-	3	2_ALF4_Pool1::1::249, 3_ALF4_Pool2::1::281, 4_ALF4_Pool3::1::459	5037, 5064, 5254	downstream, downstream, downstream	0	1	1	1	1.71	3.577	3.979	5.305	5.30479	http://genome.ucsc.edu/cgi-bin/hgTracks?db=ce4&position=chrI:12576095-12582944
GeneID:173133	H28O16.2	I	12648700	12652074	3374	-	3	2_ALF4_Pool1::1::250, 3_ALF4_Pool2::1::282, 4_ALF4_Pool3::1::460	-134, -185, -167	upstream, upstream, upstream	0	1	1	1	1.758	3.319	2.839	3.964	3.96365	http://genome.ucsc.edu/cgi-bin/hgTracks?db=ce4&position=chrI:12646700-12654074
GeneID:173134	H28O16.1	I	12652264	12654637	2373	+	3	2_ALF4_Pool1::1::250, 3_ALF4_Pool2::1::282, 4_ALF4_Pool3::1::460	-56, -5, -23	upstream, upstream, upstream	0	1	1	1	1.758	3.319	2.839	3.964	3.96365	http://genome.ucsc.edu/cgi-bin/hgTracks?db=ce4&position=chrI:12650264-12656637
GeneID:188925	T26E3.7	I	12655436	12655957	521	-	3	2_ALF4_Pool1::1::250, 3_ALF4_Pool2::1::282, 4_ALF4_Pool3::1::460	3749, 3698, 3716	downstream, downstream, downstream	0	1	1	1	1.758	3.319	2.839	3.964	3.96365	http://genome.ucsc.edu/cgi-bin/hgTracks?db=ce4&position=chrI:12653436-12657957
GeneID:173149	gsk-3	I	12819203	12824792	5589	+	5	2_ALF4_Pool1::1::251, 2_ALF4_Pool1::1::252, 3_ALF4_Pool2::1::284, 4_ALF4_Pool3::1::462, 4_ALF4_Pool3::1::463	-3038, 7702, 7730, -2998, 7707	upstream, downstream, downstream, upstream, downstream	0	1	1	1	1.58	3.549	3.617	5.045	6.31785	http://genome.ucsc.edu/cgi-bin/hgTracks?db=ce4&position=chrI:12817203-12826792
GeneID:189474	nhx-8	I	12825228	12834130	8902	+	3	2_ALF4_Pool1::1::252, 3_ALF4_Pool2::1::284, 4_ALF4_Pool3::1::463	1677, 1705, 1682	in gene, in gene, in gene	0	1	1	1	1.77	4.197	4.807	6.318	6.31785	http://genome.ucsc.edu/cgi-bin/hgTracks?db=ce4&position=chrI:12823228-12836130
GeneID:173166	C47B2.1	I	12960358	12962406	2048	-	3	2_ALF4_Pool1::1::253, 3_ALF4_Pool2::1::286, 4_ALF4_Pool3::1::467	-4469, -4483, -5174	upstream, upstream, upstream	0	1	1	1	2.294	4.494	4.755	6.408	6.40846	http://genome.ucsc.edu/cgi-bin/hgTracks?db=ce4&position=chrI:12958358-12964406
GeneID:3565732	C47B2.2	I	12961841	12964565	2724	-	4	2_ALF4_Pool1::1::253, 3_ALF4_Pool2::1::286, 3_ALF4_Pool2::1::287, 4_ALF4_Pool3::1::467	-2310, -2324, -3996, -3015	upstream, upstream, upstream, upstream	0	1	1	1	2.294	4.494	4.755	6.408	6.40846	http://genome.ucsc.edu/cgi-bin/hgTracks?db=ce4&position=chrI:12959841-12966565
GeneID:173167	C47B2.3	I	12964678	12966862	2184	-	4	2_ALF4_Pool1::1::253, 3_ALF4_Pool2::1::286, 3_ALF4_Pool2::1::287, 4_ALF4_Pool3::1::467	-13, -27, -1699, -718	upstream, upstream, upstream, upstream	0	1	1	1	2.294	4.494	4.755	6.408	6.40846	http://genome.ucsc.edu/cgi-bin/hgTracks?db=ce4&position=chrI:12962678-12968862
GeneID:173168	pbs-2	I	12967202	12968268	1066	-	4	2_ALF4_Pool1::1::253, 3_ALF4_Pool2::1::286, 3_ALF4_Pool2::1::287, 4_ALF4_Pool3::1::467	1393, 1379, -293, 688	downstream, downstream, upstream, in gene	0	1	1	1	2.294	4.494	4.755	6.408	6.40846	http://genome.ucsc.edu/cgi-bin/hgTracks?db=ce4&position=chrI:12965202-12970268
GeneID:173169	eif-6	I	12968932	12970501	1569	+	4	2_ALF4_Pool1::1::253, 3_ALF4_Pool2::1::286, 3_ALF4_Pool2::1::287, 4_ALF4_Pool3::1::467	-2057, -2043, -371, -1352	upstream, upstream, upstream, upstream	0	1	1	1	2.294	4.494	4.755	6.408	6.40846	http://genome.ucsc.edu/cgi-bin/hgTracks?db=ce4&position=chrI:12966932-12972501
GeneID:353387	prx-11	I	12971601	12972245	644	+	4	2_ALF4_Pool1::1::253, 3_ALF4_Pool2::1::286, 3_ALF4_Pool2::1::287, 4_ALF4_Pool3::1::467	-4726, -4712, -3040, -4021	upstream, upstream, upstream, upstream	0	1	1	1	2.294	4.494	4.755	6.408	6.40846	http://genome.ucsc.edu/cgi-bin/hgTracks?db=ce4&position=chrI:12969601-12974245
GeneID:4363013	W05B5.4	I	13033611	13035690	2079	+	5	2_ALF4_Pool1::1::254, 3_ALF4_Pool2::1::288, 4_ALF4_Pool3::1::468, 4_ALF4_Pool3::1::469, 4_ALF4_Pool3::1::470	-2374, -2554, -3298, -2361, 7099	upstream, upstream, upstream, upstream, downstream	0	1	1	1	1.656	2.616	3.126	3.59	4.29728	http://genome.ucsc.edu/cgi-bin/hgTracks?db=ce4&position=chrI:13031611-13037690
GeneID:173177	W05B5.1	I	13042679	13045103	2424	+	3	2_ALF4_Pool1::1::255, 3_ALF4_Pool2::1::289, 4_ALF4_Pool3::1::470	-1770, -1729, -1969	upstream, upstream, upstream	0	1	1	1	1.658	2.733	2.918	3.684	3.6844	http://genome.ucsc.edu/cgi-bin/hgTracks?db=ce4&position=chrI:13040679-13047103
GeneID:173180	F22G12.4	I	13155258	13159313	4055	-	3	2_ALF4_Pool1::1::256, 3_ALF4_Pool2::1::291, 4_ALF4_Pool3::1::471	-2625, -2611, -2692	upstream, upstream, upstream	0	1	1	1	1.606	2.741	2.712	3.837	3.83731	http://genome.ucsc.edu/cgi-bin/hgTracks?db=ce4&position=chrI:13153258-13161313
GeneID:3565281	F22G12.6	I	13159600	13161486	1886	-	3	2_ALF4_Pool1::1::256, 3_ALF4_Pool2::1::291, 4_ALF4_Pool3::1::471	-452, -438, -519	upstream, upstream, upstream	0	1	1	1	1.606	2.741	2.712	3.837	3.83731	http://genome.ucsc.edu/cgi-bin/hgTracks?db=ce4&position=chrI:13157600-13163486
GeneID:184869	F22G12.t1	I	13161047	13161119	72	+	3	2_ALF4_Pool1::1::256, 3_ALF4_Pool2::1::291, 4_ALF4_Pool3::1::471	891, 877, 958	downstream, downstream, downstream	0	1	1	1	1.606	2.741	2.712	3.837	3.83731	http://genome.ucsc.edu/cgi-bin/hgTracks?db=ce4&position=chrI:13159047-13163119
GeneID:173181	F22G12.5	I	13162485	13182645	20160	+	3	2_ALF4_Pool1::1::256, 3_ALF4_Pool2::1::291, 4_ALF4_Pool3::1::471	-547, -561, -480	upstream, upstream, upstream	0	1	1	1	1.606	2.741	2.712	3.837	3.83731	http://genome.ucsc.edu/cgi-bin/hgTracks?db=ce4&position=chrI:13160485-13184645
GeneID:173193	M01E5.3	I	13281655	13286485	4830	-	5	2_ALF4_Pool1::1::257, 2_ALF4_Pool1::1::258, 3_ALF4_Pool2::1::292, 4_ALF4_Pool3::1::472, 4_ALF4_Pool3::1::473	-927, -4360, -4332, -885, -4326	upstream, upstream, upstream, upstream, upstream	0	1	1	1	1.581	3.83	4.674	5.483	7.57683	http://genome.ucsc.edu/cgi-bin/hgTracks?db=ce4&position=chrI:13279655-13288485
GeneID:173194	M01E5.4	I	13287539	13289526	1987	-	5	2_ALF4_Pool1::1::257, 2_ALF4_Pool1::1::258, 3_ALF4_Pool2::1::292, 4_ALF4_Pool3::1::472, 4_ALF4_Pool3::1::473	2114, -1319, -1291, 2156, -1285	downstream, upstream, upstream, downstream, upstream	0	1	1	1	1.581	3.83	4.674	5.483	7.57683	http://genome.ucsc.edu/cgi-bin/hgTracks?db=ce4&position=chrI:13285539-13291526
GeneID:266847	top-1	I	13292500	13297539	5039	+	5	2_ALF4_Pool1::1::257, 2_ALF4_Pool1::1::258, 3_ALF4_Pool2::1::292, 4_ALF4_Pool3::1::472, 4_ALF4_Pool3::1::473	-5088, -1655, -1683, -5130, -1689	upstream, upstream, upstream, upstream, upstream	0	1	1	1	1.581	3.83	4.674	5.483	7.57683	http://genome.ucsc.edu/cgi-bin/hgTracks?db=ce4&position=chrI:13290500-13299539
GeneID:189780	Y40B1A.1	I	13345347	13346762	1415	+	4	2_ALF4_Pool1::1::259, 3_ALF4_Pool2::1::295, 4_ALF4_Pool3::1::476, 4_ALF4_Pool3::1::477	5704, 5780, 3682, 5753	downstream, downstream, downstream, downstream	0	1	1	1	1.101	2.376	2.625	2.848	3.09963	http://genome.ucsc.edu/cgi-bin/hgTracks?db=ce4&position=chrI:13343347-13348762
GeneID:189781	Y40B1A.2	I	13347066	13349245	2179	+	4	2_ALF4_Pool1::1::259, 3_ALF4_Pool2::1::295, 4_ALF4_Pool3::1::476, 4_ALF4_Pool3::1::477	3985, 4061, 1963, 4034	downstream, downstream, in gene, downstream	0	1	1	1	1.101	2.376	2.625	2.848	3.09963	http://genome.ucsc.edu/cgi-bin/hgTracks?db=ce4&position=chrI:13345066-13351245
GeneID:3565764	Y40B1A.5	I	13352033	13353235	1202	+	4	2_ALF4_Pool1::1::259, 3_ALF4_Pool2::1::295, 4_ALF4_Pool3::1::476, 4_ALF4_Pool3::1::477	-982, -906, -3004, -933	upstream, upstream, upstream, upstream	0	1	1	1	1.101	2.376	2.625	2.848	3.09963	http://genome.ucsc.edu/cgi-bin/hgTracks?db=ce4&position=chrI:13350033-13355235
GeneID:189782	Y40B1A.3	I	13355650	13358393	2743	+	3	2_ALF4_Pool1::1::259, 3_ALF4_Pool2::1::295, 4_ALF4_Pool3::1::477	-4599, -4523, -4550	upstream, upstream, upstream	0	1	1	1	1.209	2.697	3.049	3.1	3.09963	http://genome.ucsc.edu/cgi-bin/hgTracks?db=ce4&position=chrI:13353650-13360393
GeneID:182049	C01A2.1	I	13408783	13411437	2654	-	3	2_ALF4_Pool1::1::261, 3_ALF4_Pool2::1::297, 4_ALF4_Pool3::1::482	-237, -243, -313	upstream, upstream, upstream	0	1	1	1	1.523	2.952	3.618	4.179	4.17882	http://genome.ucsc.edu/cgi-bin/hgTracks?db=ce4&position=chrI:13406783-13413437
GeneID:189230	W05H12.2	I	13411783	13412865	1082	-	3	2_ALF4_Pool1::1::261, 3_ALF4_Pool2::1::297, 4_ALF4_Pool3::1::482	1191, 1185, 1115	downstream, downstream, downstream	0	1	1	1	1.523	2.952	3.618	4.179	4.17882	http://genome.ucsc.edu/cgi-bin/hgTracks?db=ce4&position=chrI:13409783-13414865
GeneID:173217	Y48G10A.3	I	13471773	13474171	2398	-	3	2_ALF4_Pool1::1::263, 3_ALF4_Pool2::1::300, 4_ALF4_Pool3::1::486	-1547, -1661, -1741	upstream, upstream, upstream	0	1	1	1	1.506	3.431	4.037	5.345	5.34456	http://genome.ucsc.edu/cgi-bin/hgTracks?db=ce4&position=chrI:13469773-13476171
GeneID:173218	Y48G10A.2	I	13477318	13487390	10072	-	3	2_ALF4_Pool1::1::263, 3_ALF4_Pool2::1::300, 4_ALF4_Pool3::1::486	11672, 11558, 11478	downstream, downstream, downstream	0	1	1	1	1.506	3.431	4.037	5.345	5.34456	http://genome.ucsc.edu/cgi-bin/hgTracks?db=ce4&position=chrI:13475318-13489390
GeneID:173231	Y6B3A.1	I	13603888	13626211	22323	-	3	2_ALF4_Pool1::1::264, 3_ALF4_Pool2::1::301, 4_ALF4_Pool3::1::488	-331, -355, -230	upstream, upstream, upstream	0	1	1	1	1.564	2.652	3.307	3.993	3.99266	http://genome.ucsc.edu/cgi-bin/hgTracks?db=ce4&position=chrI:13601888-13628211
GeneID:173232	W09C5.1	I	13626508	13628435	1927	-	3	2_ALF4_Pool1::1::264, 3_ALF4_Pool2::1::301, 4_ALF4_Pool3::1::488	1893, 1869, 1994	in gene, in gene, downstream	0	1	1	1	1.564	2.652	3.307	3.993	3.99266	http://genome.ucsc.edu/cgi-bin/hgTracks?db=ce4&position=chrI:13624508-13630435
GeneID:173233	unc-59	I	13629211	13633480	4269	+	3	2_ALF4_Pool1::1::264, 3_ALF4_Pool2::1::301, 4_ALF4_Pool3::1::488	-2669, -2645, -2770	upstream, upstream, upstream	0	1	1	1	1.564	2.652	3.307	3.993	3.99266	http://genome.ucsc.edu/cgi-bin/hgTracks?db=ce4&position=chrI:13627211-13635480
GeneID:173235	rpl-31	I	13652924	13653691	767	-	4	2_ALF4_Pool1::1::265, 3_ALF4_Pool2::1::302, 4_ALF4_Pool3::1::489, 4_ALF4_Pool3::1::490	-275, -279, 2897, -276	upstream, upstream, downstream, upstream	0	1	1	1	1.594	2.413	2.413	3.373	4.12044	http://genome.ucsc.edu/cgi-bin/hgTracks?db=ce4&position=chrI:13650924-13655691
GeneID:173236	W09C5.7	I	13654014	13658148	4134	+	4	2_ALF4_Pool1::1::265, 3_ALF4_Pool2::1::302, 4_ALF4_Pool3::1::489, 4_ALF4_Pool3::1::490	-48, -44, -3220, -47	upstream, upstream, upstream, upstream	0	1	1	1	1.594	2.413	2.413	3.373	4.12044	http://genome.ucsc.edu/cgi-bin/hgTracks?db=ce4&position=chrI:13652014-13660148
GeneID:173237	W09C5.8	I	13658156	13659115	959	-	4	2_ALF4_Pool1::1::265, 3_ALF4_Pool2::1::302, 4_ALF4_Pool3::1::490, 4_ALF4_Pool3::1::491	5149, 5145, 5148, -4435	downstream, downstream, downstream, upstream	0	1	1	1	1.693	2.475	2.702	3.522	4.12044	http://genome.ucsc.edu/cgi-bin/hgTracks?db=ce4&position=chrI:13656156-13661115
GeneID:189178	W04A4.2	I	13683153	13684170	1017	+	3	2_ALF4_Pool1::1::266, 3_ALF4_Pool2::1::303, 4_ALF4_Pool3::1::492	5888, 5806, 5817	downstream, downstream, downstream	0	1	1	1	1.578	3.246	3.288	4.879	4.87902	http://genome.ucsc.edu/cgi-bin/hgTracks?db=ce4&position=chrI:13681153-13686170
GeneID:3565636	W04A4.6	I	13685356	13687556	2200	-	3	2_ALF4_Pool1::1::266, 3_ALF4_Pool2::1::303, 4_ALF4_Pool3::1::492	-1485, -1403, -1414	upstream, upstream, upstream	0	1	1	1	1.578	3.246	3.288	4.879	4.87902	http://genome.ucsc.edu/cgi-bin/hgTracks?db=ce4&position=chrI:13683356-13689556
GeneID:173297	F49B2.6	I	14331070	14339816	8746	+	3	2_ALF4_Pool1::1::268, 3_ALF4_Pool2::1::306, 4_ALF4_Pool3::1::499	13549, 13497, 13559	downstream, downstream, downstream	0	1	1	1	1.194	3.484	4.226	4.479	4.47915	http://genome.ucsc.edu/cgi-bin/hgTracks?db=ce4&position=chrI:14329070-14341816
GeneID:260216	Y105E8A.1	I	14341618	14343790	2172	-	5	2_ALF4_Pool1::1::268, 2_ALF4_Pool1::1::269, 3_ALF4_Pool2::1::306, 4_ALF4_Pool3::1::499, 4_ALF4_Pool3::1::500	-829, -3042, -777, -839, -3126	upstream, upstream, upstream, upstream, upstream	0	1	1	1	1.34	3.24	3.405	3.985	4.47915	http://genome.ucsc.edu/cgi-bin/hgTracks?db=ce4&position=chrI:14339618-14345790
GeneID:173298	Y105E8A.2	I	14347499	14358310	10811	-	5	2_ALF4_Pool1::1::268, 2_ALF4_Pool1::1::269, 3_ALF4_Pool2::1::306, 4_ALF4_Pool3::1::499, 4_ALF4_Pool3::1::500	13691, 11478, 13743, 13681, 11394	downstream, downstream, downstream, downstream, downstream	0	1	1	1	1.34	3.24	3.405	3.985	4.47915	http://genome.ucsc.edu/cgi-bin/hgTracks?db=ce4&position=chrI:14345499-14360310
GeneID:260217	Y105E8A.13	I	14460488	14465124	4636	-	3	2_ALF4_Pool1::1::270, 3_ALF4_Pool2::1::307, 4_ALF4_Pool3::1::501	-4133, -4130, -4110	upstream, upstream, upstream	0	1	1	1	1.722	2.864	2.98	3.9	3.89964	http://genome.ucsc.edu/cgi-bin/hgTracks?db=ce4&position=chrI:14458488-14467124
GeneID:260218	Y105E8A.15	I	14466882	14467296	414	+	3	2_ALF4_Pool1::1::270, 3_ALF4_Pool2::1::307, 4_ALF4_Pool3::1::501	2375, 2372, 2352	downstream, downstream, downstream	0	1	1	1	1.722	2.864	2.98	3.9	3.89964	http://genome.ucsc.edu/cgi-bin/hgTracks?db=ce4&position=chrI:14464882-14469296
GeneID:173308	Y105E8A.14	I	14467547	14468199	652	-	3	2_ALF4_Pool1::1::270, 3_ALF4_Pool2::1::307, 4_ALF4_Pool3::1::501	-1058, -1055, -1035	upstream, upstream, upstream	0	1	1	1	1.722	2.864	2.98	3.9	3.89964	http://genome.ucsc.edu/cgi-bin/hgTracks?db=ce4&position=chrI:14465547-14470199
GeneID:173309	rps-20	I	14468226	14469339	1113	-	3	2_ALF4_Pool1::1::270, 3_ALF4_Pool2::1::307, 4_ALF4_Pool3::1::501	82, 85, 105	in gene, in gene, in gene	0	1	1	1	1.722	2.864	2.98	3.9	3.89964	http://genome.ucsc.edu/cgi-bin/hgTracks?db=ce4&position=chrI:14466226-14471339
GeneID:3565229	Y105E8A.31	I	14468377	14468397	20	-	3	2_ALF4_Pool1::1::270, 3_ALF4_Pool2::1::307, 4_ALF4_Pool3::1::501	-860, -857, -837	upstream, upstream, upstream	0	1	1	1	1.722	2.864	2.98	3.9	3.89964	http://genome.ucsc.edu/cgi-bin/hgTracks?db=ce4&position=chrI:14466377-14470397
GeneID:173310	ekl-4	I	14469491	14476706	7215	+	3	2_ALF4_Pool1::1::270, 3_ALF4_Pool2::1::307, 4_ALF4_Pool3::1::501	-234, -237, -257	upstream, upstream, upstream	0	1	1	1	1.722	2.864	2.98	3.9	3.89964	http://genome.ucsc.edu/cgi-bin/hgTracks?db=ce4&position=chrI:14467491-14478706
GeneID:173320	exoc-8	I	14634447	14642638	8191	-	5	2_ALF4_Pool1::1::271, 2_ALF4_Pool1::1::272, 3_ALF4_Pool2::1::308, 4_ALF4_Pool3::1::503, 4_ALF4_Pool3::1::504	-216, -4726, -204, -116, -4792	upstream, upstream, upstream, upstream, upstream	0	1	1	1	1.762	3.703	4.287	5.671	7.86101	http://genome.ucsc.edu/cgi-bin/hgTracks?db=ce4&position=chrI:14632447-14644638
GeneID:173356	F32A7.4	I	14839890	14843088	3198	+	3	2_ALF4_Pool1::1::276, 3_ALF4_Pool2::1::314, 4_ALF4_Pool3::1::511	5873, 5888, 5831	downstream, downstream, downstream	0	1	1	1	1.575	2.76	2.797	3.503	3.50306	http://genome.ucsc.edu/cgi-bin/hgTracks?db=ce4&position=chrI:14837890-14845088
GeneID:173357	F32A7.5	I	14846463	14850109	3646	+	3	2_ALF4_Pool1::1::276, 3_ALF4_Pool2::1::314, 4_ALF4_Pool3::1::511	-700, -685, -742	upstream, upstream, upstream	0	1	1	1	1.575	2.76	2.797	3.503	3.50306	http://genome.ucsc.edu/cgi-bin/hgTracks?db=ce4&position=chrI:14844463-14852109
GeneID:173358	aex-5	I	14850055	14855775	5720	-	3	2_ALF4_Pool1::1::276, 3_ALF4_Pool2::1::314, 4_ALF4_Pool3::1::511	10012, 9997, 10054	downstream, downstream, downstream	0	1	1	1	1.575	2.76	2.797	3.503	3.50306	http://genome.ucsc.edu/cgi-bin/hgTracks?db=ce4&position=chrI:14848055-14857775
GeneID:173360	frm-1	I	14875769	14900198	24429	-	4	2_ALF4_Pool1::1::277, 3_ALF4_Pool2::1::315, 4_ALF4_Pool3::1::512, 4_ALF4_Pool3::1::513	906, 1069, 874, -2730	in gene, in gene, in gene, upstream	0	1	1	1	1.46	2.344	2.392	3.165	3.74875	http://genome.ucsc.edu/cgi-bin/hgTracks?db=ce4&position=chrI:14873769-14902198
GeneID:173362	ptr-23	I	14909225	14913108	3883	+	3	2_ALF4_Pool1::1::278, 3_ALF4_Pool2::1::316, 4_ALF4_Pool3::1::514	-1369, -1255, -1387	upstream, upstream, upstream	0	1	1	1	1.398	2.679	2.774	3.354	3.35394	http://genome.ucsc.edu/cgi-bin/hgTracks?db=ce4&position=chrI:14907225-14915108
GeneID:3565407	kin-1	I	14919516	14951552	32036	+	5	2_ALF4_Pool1::1::279, 2_ALF4_Pool1::1::280, 3_ALF4_Pool2::1::317, 3_ALF4_Pool2::1::318, 4_ALF4_Pool3::1::515	25835, 30326, 25719, 26380, 26206	in gene, in gene, in gene, in gene, in gene	0	1	1	1	1.677	2.777	2.662	3.132	3.89908	http://genome.ucsc.edu/cgi-bin/hgTracks?db=ce4&position=chrI:14917516-14953552
GeneID:173378	C01B12.9	II	5129	5483	354	+	3	2_ALF4_Pool1::1::282, 3_ALF4_Pool2::1::320, 4_ALF4_Pool3::1::519	-3869, -3929, -3865	upstream, upstream, upstream	0	1	1	1	1.488	4.825	5.438	6.614	6.61444	http://genome.ucsc.edu/cgi-bin/hgTracks?db=ce4&position=chrII:3129-7483
GeneID:173379	C01B12.3	II	12985	15998	3013	+	3	2_ALF4_Pool1::1::283, 3_ALF4_Pool2::1::321, 4_ALF4_Pool3::1::520	6035, 6035, 6181	downstream, downstream, downstream	0	1	1	1	2.018	2.814	2.808	3.525	3.52494	http://genome.ucsc.edu/cgi-bin/hgTracks?db=ce4&position=chrII:10985-17998
GeneID:182061	C01B12.2	II	19538	22158	2620	+	3	2_ALF4_Pool1::1::283, 3_ALF4_Pool2::1::321, 4_ALF4_Pool3::1::520	-518, -518, -372	upstream, upstream, upstream	0	1	1	1	2.018	2.814	2.808	3.525	3.52494	http://genome.ucsc.edu/cgi-bin/hgTracks?db=ce4&position=chrII:17538-24158
GeneID:173382	sqt-2	II	23329	24428	1099	+	3	2_ALF4_Pool1::1::283, 3_ALF4_Pool2::1::321, 4_ALF4_Pool3::1::520	-4309, -4309, -4163	upstream, upstream, upstream	0	1	1	1	2.018	2.814	2.808	3.525	3.52494	http://genome.ucsc.edu/cgi-bin/hgTracks?db=ce4&position=chrII:21329-26428
GeneID:3565099	C01B12.8	II	23881	25381	1500	+	3	2_ALF4_Pool1::1::283, 3_ALF4_Pool2::1::321, 4_ALF4_Pool3::1::520	-4861, -4861, -4715	upstream, upstream, upstream	0	1	1	1	2.018	2.814	2.808	3.525	3.52494	http://genome.ucsc.edu/cgi-bin/hgTracks?db=ce4&position=chrII:21881-27381
GeneID:173393	C50D2.7	II	92181	95280	3099	-	3	2_ALF4_Pool1::1::284, 3_ALF4_Pool2::1::322, 4_ALF4_Pool3::1::522	-2968, -2966, -3195	upstream, upstream, upstream	0	1	1	1	1.483	3.511	3.7	3.887	3.88726	http://genome.ucsc.edu/cgi-bin/hgTracks?db=ce4&position=chrII:90181-97280
GeneID:183652	C50D2.8	II	96127	97942	1815	-	3	2_ALF4_Pool1::1::284, 3_ALF4_Pool2::1::322, 4_ALF4_Pool3::1::522	-306, -304, -533	upstream, upstream, upstream	0	1	1	1	1.483	3.511	3.7	3.887	3.88726	http://genome.ucsc.edu/cgi-bin/hgTracks?db=ce4&position=chrII:94127-99942
GeneID:173394	C50D2.5	II	98402	98940	538	+	3	2_ALF4_Pool1::1::284, 3_ALF4_Pool2::1::322, 4_ALF4_Pool3::1::522	-154, -156, 73	upstream, upstream, in gene	0	1	1	1	1.483	3.511	3.7	3.887	3.88726	http://genome.ucsc.edu/cgi-bin/hgTracks?db=ce4&position=chrII:96402-100940
GeneID:3565214	C50D2.10	II	99823	100096	273	+	3	2_ALF4_Pool1::1::284, 3_ALF4_Pool2::1::322, 4_ALF4_Pool3::1::522	-1575, -1577, -1348	upstream, upstream, upstream	0	1	1	1	1.483	3.511	3.7	3.887	3.88726	http://genome.ucsc.edu/cgi-bin/hgTracks?db=ce4&position=chrII:97823-102096
GeneID:188895	T25D3.4	II	147273	154043	6770	+	3	2_ALF4_Pool1::1::285, 3_ALF4_Pool2::1::323, 4_ALF4_Pool3::1::523	-176, -192, -17	upstream, upstream, upstream	0	1	1	1	2.25	3.075	3.336	4.491	4.49103	http://genome.ucsc.edu/cgi-bin/hgTracks?db=ce4&position=chrII:145273-156043
GeneID:185962	F48A11.4	II	213191	216620	3429	-	4	2_ALF4_Pool1::1::286, 3_ALF4_Pool2::1::324, 4_ALF4_Pool3::1::524, 4_ALF4_Pool3::1::525	-4830, -4902, -103, -4852	upstream, upstream, upstream, upstream	0	1	1	1	1.458	2.977	3.32	4.313	5.3897	http://genome.ucsc.edu/cgi-bin/hgTracks?db=ce4&position=chrII:211191-218620
GeneID:173407	ubxn-3	II	217298	220640	3342	-	4	2_ALF4_Pool1::1::286, 3_ALF4_Pool2::1::324, 4_ALF4_Pool3::1::524, 4_ALF4_Pool3::1::525	-810, -882, 3917, -832	upstream, upstream, downstream, upstream	0	1	1	1	1.458	2.977	3.32	4.313	5.3897	http://genome.ucsc.edu/cgi-bin/hgTracks?db=ce4&position=chrII:215298-222640
GeneID:4926985	F48A11.7	II	219674	219790	116	-	4	2_ALF4_Pool1::1::286, 3_ALF4_Pool2::1::324, 4_ALF4_Pool3::1::524, 4_ALF4_Pool3::1::525	-1660, -1732, 3067, -1682	upstream, upstream, downstream, upstream	0	1	1	1	1.458	2.977	3.32	4.313	5.3897	http://genome.ucsc.edu/cgi-bin/hgTracks?db=ce4&position=chrII:217674-221790
GeneID:173408	Y43H11AL.1	II	222705	232740	10035	-	3	2_ALF4_Pool1::1::286, 3_ALF4_Pool2::1::324, 4_ALF4_Pool3::1::525	11290, 11218, 11268	downstream, downstream, downstream	0	1	1	1	1.463	3.694	4.131	5.39	5.3897	http://genome.ucsc.edu/cgi-bin/hgTracks?db=ce4&position=chrII:220705-234740
GeneID:173410	pqn-85	II	240729	255181	14452	-	3	2_ALF4_Pool1::1::287, 3_ALF4_Pool2::1::325, 4_ALF4_Pool3::1::526	-282, -252, -132	upstream, upstream, upstream	0	1	1	1	2.156	3.01	3.598	5.085	5.08514	http://genome.ucsc.edu/cgi-bin/hgTracks?db=ce4&position=chrII:238729-257181
GeneID:173411	cat-2	II	257818	261062	3244	+	3	2_ALF4_Pool1::1::287, 3_ALF4_Pool2::1::325, 4_ALF4_Pool3::1::526	-2355, -2385, -2505	upstream, upstream, upstream	0	1	1	1	2.156	3.01	3.598	5.085	5.08514	http://genome.ucsc.edu/cgi-bin/hgTracks?db=ce4&position=chrII:255818-263062
GeneID:173421	far-7	II	319806	321109	1303	+	3	2_ALF4_Pool1::1::288, 3_ALF4_Pool2::1::326, 4_ALF4_Pool3::1::528	3596, 3484, 3788	downstream, downstream, downstream	0	1	1	1	1.505	3.296	3.122	3.941	3.94111	http://genome.ucsc.edu/cgi-bin/hgTracks?db=ce4&position=chrII:317806-323109
GeneID:173422	K01A2.10	II	321460	323097	1637	-	3	2_ALF4_Pool1::1::288, 3_ALF4_Pool2::1::326, 4_ALF4_Pool3::1::528	-305, -193, -497	upstream, upstream, upstream	0	1	1	1	1.505	3.296	3.122	3.941	3.94111	http://genome.ucsc.edu/cgi-bin/hgTracks?db=ce4&position=chrII:319460-325097
GeneID:186816	sgcb-1	II	326289	328169	1880	+	3	2_ALF4_Pool1::1::288, 3_ALF4_Pool2::1::326, 4_ALF4_Pool3::1::528	-2887, -2999, -2695	upstream, upstream, upstream	0	1	1	1	1.505	3.296	3.122	3.941	3.94111	http://genome.ucsc.edu/cgi-bin/hgTracks?db=ce4&position=chrII:324289-330169
GeneID:173423	cbn-1	II	328563	332512	3949	-	3	2_ALF4_Pool1::1::288, 3_ALF4_Pool2::1::326, 4_ALF4_Pool3::1::528	9110, 9222, 8918	downstream, downstream, downstream	0	1	1	1	1.505	3.296	3.122	3.941	3.94111	http://genome.ucsc.edu/cgi-bin/hgTracks?db=ce4&position=chrII:326563-334512
GeneID:173452	nhl-3	II	595209	602126	6917	-	4	2_ALF4_Pool1::1::289, 3_ALF4_Pool2::1::327, 3_ALF4_Pool2::1::328, 4_ALF4_Pool3::1::531	-416, 63, -2068, -487	upstream, in gene, upstream, upstream	0	1	1	1	2.481	5.615	6.323	7.735	7.73512	http://genome.ucsc.edu/cgi-bin/hgTracks?db=ce4&position=chrII:593209-604126
GeneID:189206	W04H10.2	II	605477	606741	1264	+	4	2_ALF4_Pool1::1::289, 3_ALF4_Pool2::1::327, 3_ALF4_Pool2::1::328, 4_ALF4_Pool3::1::531	-2935, -3414, -1283, -2864	upstream, upstream, upstream, upstream	0	1	1	1	2.481	5.615	6.323	7.735	7.73512	http://genome.ucsc.edu/cgi-bin/hgTracks?db=ce4&position=chrII:603477-608741
GeneID:189205	W04H10.1	II	609077	609338	261	+	3	2_ALF4_Pool1::1::289, 3_ALF4_Pool2::1::328, 4_ALF4_Pool3::1::531	-6535, -4883, -6464	upstream, upstream, upstream	0	1	1	1	2.481	5.615	6.323	7.735	7.73512	http://genome.ucsc.edu/cgi-bin/hgTracks?db=ce4&position=chrII:607077-611338
GeneID:173467	Y46B2A.1	II	868820	871694	2874	+	3	2_ALF4_Pool1::1::290, 3_ALF4_Pool2::1::329, 4_ALF4_Pool3::1::534	4756, 4756, 4771	downstream, downstream, downstream	0	1	1	1	1.317	3.163	2.629	4.114	4.11405	http://genome.ucsc.edu/cgi-bin/hgTracks?db=ce4&position=chrII:866820-873694
GeneID:173468	alg-2	II	873182	878951	5769	+	3	2_ALF4_Pool1::1::290, 3_ALF4_Pool2::1::329, 4_ALF4_Pool3::1::534	394, 394, 409	in gene, in gene, in gene	0	1	1	1	1.317	3.163	2.629	4.114	4.11405	http://genome.ucsc.edu/cgi-bin/hgTracks?db=ce4&position=chrII:871182-880951
GeneID:173470	T07D3.3	II	893869	897385	3516	+	3	2_ALF4_Pool1::1::291, 3_ALF4_Pool2::1::330, 4_ALF4_Pool3::1::535	7076, 7076, 7048	downstream, downstream, downstream	0	1	1	1	1.231	3.89	4.046	4.728	4.72773	http://genome.ucsc.edu/cgi-bin/hgTracks?db=ce4&position=chrII:891869-899385
GeneID:173471	T07D3.9	II	898065	900743	2678	-	3	2_ALF4_Pool1::1::291, 3_ALF4_Pool2::1::330, 4_ALF4_Pool3::1::535	-202, -202, -174	upstream, upstream, upstream	0	1	1	1	1.231	3.89	4.046	4.728	4.72773	http://genome.ucsc.edu/cgi-bin/hgTracks?db=ce4&position=chrII:896065-902743
GeneID:188222	T07D3.2	II	901938	903621	1683	+	3	2_ALF4_Pool1::1::291, 3_ALF4_Pool2::1::330, 4_ALF4_Pool3::1::535	-993, -993, -1021	upstream, upstream, upstream	0	1	1	1	1.231	3.89	4.046	4.728	4.72773	http://genome.ucsc.edu/cgi-bin/hgTracks?db=ce4&position=chrII:899938-905621
GeneID:188221	T07D3.1	II	904452	906045	1593	+	3	2_ALF4_Pool1::1::291, 3_ALF4_Pool2::1::330, 4_ALF4_Pool3::1::535	-3507, -3507, -3535	upstream, upstream, upstream	0	1	1	1	1.231	3.89	4.046	4.728	4.72773	http://genome.ucsc.edu/cgi-bin/hgTracks?db=ce4&position=chrII:902452-908045
GeneID:173503	lin-42	II	1233956	1244041	10085	-	10	2_ALF4_Pool1::1::294, 2_ALF4_Pool1::1::295, 2_ALF4_Pool1::1::296, 3_ALF4_Pool2::1::333, 3_ALF4_Pool2::1::334, 3_ALF4_Pool2::1::335, 3_ALF4_Pool2::1::336, 4_ALF4_Pool3::1::539, 4_ALF4_Pool3::1::540, 4_ALF4_Pool3::1::541	5705, 1473, -2738, 5478, 1262, -2306, -3421, 4993, 1130, -2537	in gene, in gene, upstream, in gene, in gene, upstream, upstream, in gene, in gene, upstream	0	1	1	1	1.393	4.074	4.628	5.774	8.3775	http://genome.ucsc.edu/cgi-bin/hgTracks?db=ce4&position=chrII:1231956-1246041
GeneID:173524	H17B01.4	II	1489934	1500337	10403	-	3	2_ALF4_Pool1::1::297, 3_ALF4_Pool2::1::338, 4_ALF4_Pool3::1::545	-489, -433, -351	upstream, upstream, upstream	0	1	1	1	1.856	3.04	3.174	3.704	3.70366	http://genome.ucsc.edu/cgi-bin/hgTracks?db=ce4&position=chrII:1487934-1502337
GeneID:173525	H17B01.1	II	1504572	1509828	5256	+	3	2_ALF4_Pool1::1::297, 3_ALF4_Pool2::1::338, 4_ALF4_Pool3::1::545	-3746, -3802, -3884	upstream, upstream, upstream	0	1	1	1	1.856	3.04	3.174	3.704	3.70366	http://genome.ucsc.edu/cgi-bin/hgTracks?db=ce4&position=chrII:1502572-1511828
GeneID:173591	F43C11.7	II	2335934	2337689	1755	+	3	2_ALF4_Pool1::1::299, 3_ALF4_Pool2::1::341, 4_ALF4_Pool3::1::550	5676, 5769, 5506	downstream, downstream, downstream	0	1	1	1	2.013	3.314	2.867	3.641	3.64099	http://genome.ucsc.edu/cgi-bin/hgTracks?db=ce4&position=chrII:2333934-2339689
GeneID:173592	F43C11.9	II	2337913	2340747	2834	-	3	2_ALF4_Pool1::1::299, 3_ALF4_Pool2::1::341, 4_ALF4_Pool3::1::550	-863, -956, -693	upstream, upstream, upstream	0	1	1	1	2.013	3.314	2.867	3.641	3.64099	http://genome.ucsc.edu/cgi-bin/hgTracks?db=ce4&position=chrII:2335913-2342747
GeneID:185700	F43C11.6	II	2342151	2343866	1715	+	3	2_ALF4_Pool1::1::299, 3_ALF4_Pool2::1::341, 4_ALF4_Pool3::1::550	-541, -448, -711	upstream, upstream, upstream	0	1	1	1	2.013	3.314	2.867	3.641	3.64099	http://genome.ucsc.edu/cgi-bin/hgTracks?db=ce4&position=chrII:2340151-2345866
GeneID:185699	F43C11.5	II	2345119	2346029	910	+	3	2_ALF4_Pool1::1::299, 3_ALF4_Pool2::1::341, 4_ALF4_Pool3::1::550	-3509, -3416, -3679	upstream, upstream, upstream	0	1	1	1	2.013	3.314	2.867	3.641	3.64099	http://genome.ucsc.edu/cgi-bin/hgTracks?db=ce4&position=chrII:2343119-2348029
GeneID:173599	vab-19	II	2443293	2450913	7620	+	3	2_ALF4_Pool1::1::300, 3_ALF4_Pool2::1::342, 4_ALF4_Pool3::1::551	11325, 11312, 11325	downstream, downstream, downstream	0	1	1	1	1.135	5.147	5.278	6.161	6.1614	http://genome.ucsc.edu/cgi-bin/hgTracks?db=ce4&position=chrII:2441293-2452913
GeneID:259937	F53G2.9	II	2452855	2452874	19	+	3	2_ALF4_Pool1::1::300, 3_ALF4_Pool2::1::342, 4_ALF4_Pool3::1::551	1763, 1750, 1763	downstream, downstream, downstream	0	1	1	1	1.135	5.147	5.278	6.161	6.1614	http://genome.ucsc.edu/cgi-bin/hgTracks?db=ce4&position=chrII:2450855-2454874
GeneID:173600	pqn-42	II	2452989	2460188	7199	-	3	2_ALF4_Pool1::1::300, 3_ALF4_Pool2::1::342, 4_ALF4_Pool3::1::551	5570, 5583, 5570	in gene, in gene, in gene	0	1	1	1	1.135	5.147	5.278	6.161	6.1614	http://genome.ucsc.edu/cgi-bin/hgTracks?db=ce4&position=chrII:2450989-2462188
GeneID:187348	K12H6.12	II	2808166	2812828	4662	+	3	2_ALF4_Pool1::1::302, 3_ALF4_Pool2::1::346, 4_ALF4_Pool3::1::555	-3675, -3566, -3512	upstream, upstream, upstream	0	1	1	1	1.497	3.052	3.55	3.978	3.97846	http://genome.ucsc.edu/cgi-bin/hgTracks?db=ce4&position=chrII:2806166-2814828
GeneID:187344	K12H6.5	II	2825764	2826597	833	-	3	2_ALF4_Pool1::1::303, 3_ALF4_Pool2::1::347, 4_ALF4_Pool3::1::556	-5200, -5205, -5247	upstream, upstream, upstream	0	1	1	1	1.954	4.898	4.853	5.879	5.87929	http://genome.ucsc.edu/cgi-bin/hgTracks?db=ce4&position=chrII:2823764-2828597
GeneID:187346	K12H6.8	II	2828129	2828566	437	+	3	2_ALF4_Pool1::1::303, 3_ALF4_Pool2::1::347, 4_ALF4_Pool3::1::556	3668, 3673, 3715	downstream, downstream, downstream	0	1	1	1	1.954	4.898	4.853	5.879	5.87929	http://genome.ucsc.edu/cgi-bin/hgTracks?db=ce4&position=chrII:2826129-2830566
GeneID:173629	K12H6.6	II	2828582	2831232	2650	-	4	2_ALF4_Pool1::1::303, 3_ALF4_Pool2::1::347, 4_ALF4_Pool3::1::556, 4_ALF4_Pool3::1::557	-565, -570, -612, -2835	upstream, upstream, upstream, upstream	0	1	1	1	1.647	3.408	3.695	4.434	5.87929	http://genome.ucsc.edu/cgi-bin/hgTracks?db=ce4&position=chrII:2826582-2833232
GeneID:187345	K12H6.7	II	2835050	2836617	1567	-	4	2_ALF4_Pool1::1::303, 3_ALF4_Pool2::1::347, 4_ALF4_Pool3::1::556, 4_ALF4_Pool3::1::557	4820, 4815, 4773, 2550	downstream, downstream, downstream, downstream	0	1	1	1	1.647	3.408	3.695	4.434	5.87929	http://genome.ucsc.edu/cgi-bin/hgTracks?db=ce4&position=chrII:2833050-2838617
GeneID:173641	nhr-88	II	2976634	2985921	9287	+	6	2_ALF4_Pool1::1::305, 3_ALF4_Pool2::1::349, 4_ALF4_Pool3::1::562, 4_ALF4_Pool3::1::563, 4_ALF4_Pool3::1::564, 4_ALF4_Pool3::1::565	-2927, 11398, -4521, -2790, -868, 11306	upstream, downstream, upstream, upstream, upstream, downstream	0	1	1	1	1.626	2.528	2.635	3.289	3.89987	http://genome.ucsc.edu/cgi-bin/hgTracks?db=ce4&position=chrII:2974634-2987921
GeneID:186162	F53C3.8	II	3891342	3892161	819	+	3	2_ALF4_Pool1::1::308, 3_ALF4_Pool2::1::351, 4_ALF4_Pool3::1::575	5836, 5873, 6124	downstream, downstream, downstream	0	1	1	1	1.381	2.791	2.917	3.523	3.52254	http://genome.ucsc.edu/cgi-bin/hgTracks?db=ce4&position=chrII:3889342-3894161
GeneID:186161	F53C3.7	II	3894834	3896232	1398	+	4	2_ALF4_Pool1::1::308, 2_ALF4_Pool1::1::309, 3_ALF4_Pool2::1::351, 4_ALF4_Pool3::1::575	2344, 3225, 2381, 2632	downstream, downstream, downstream, downstream	0	1	1	1	1.381	2.791	2.917	3.523	3.52254	http://genome.ucsc.edu/cgi-bin/hgTracks?db=ce4&position=chrII:3892834-3898232
GeneID:173731	F53C3.6	II	3898128	3899656	1528	+	4	2_ALF4_Pool1::1::308, 2_ALF4_Pool1::1::309, 3_ALF4_Pool2::1::351, 4_ALF4_Pool3::1::575	-950, -69, -913, -662	upstream, upstream, upstream, upstream	0	1	1	1	1.381	2.791	2.917	3.523	3.52254	http://genome.ucsc.edu/cgi-bin/hgTracks?db=ce4&position=chrII:3896128-3901656
GeneID:186160	F53C3.5	II	3899856	3900776	920	+	4	2_ALF4_Pool1::1::308, 2_ALF4_Pool1::1::309, 3_ALF4_Pool2::1::351, 4_ALF4_Pool3::1::575	-2678, -1797, -2641, -2390	upstream, upstream, upstream, upstream	0	1	1	1	1.381	2.791	2.917	3.523	3.52254	http://genome.ucsc.edu/cgi-bin/hgTracks?db=ce4&position=chrII:3897856-3902776
GeneID:259429	F53C3.4	II	3901401	3902734	1333	+	4	2_ALF4_Pool1::1::308, 2_ALF4_Pool1::1::309, 3_ALF4_Pool2::1::351, 4_ALF4_Pool3::1::575	-4223, -3342, -4186, -3935	upstream, upstream, upstream, upstream	0	1	1	1	1.381	2.791	2.917	3.523	3.52254	http://genome.ucsc.edu/cgi-bin/hgTracks?db=ce4&position=chrII:3899401-3904734
GeneID:173738	sea-2	II	3962217	3972131	9914	+	3	2_ALF4_Pool1::1::310, 3_ALF4_Pool2::1::352, 4_ALF4_Pool3::1::579	-3435, -3389, -3413	upstream, upstream, upstream	0	1	1	1	2.112	4.133	4.71	6.176	6.17579	http://genome.ucsc.edu/cgi-bin/hgTracks?db=ce4&position=chrII:3960217-3974131
GeneID:173762	C01F1.3	II	4295092	4298999	3907	+	3	2_ALF4_Pool1::1::311, 3_ALF4_Pool2::1::353, 4_ALF4_Pool3::1::580	4463, 4525, 4478	downstream, downstream, downstream	0	1	1	1	1.961	2.807	3.014	2.834	3.01425	http://genome.ucsc.edu/cgi-bin/hgTracks?db=ce4&position=chrII:4293092-4300999
GeneID:173763	C01F1.2	II	4299651	4300792	1141	+	3	2_ALF4_Pool1::1::311, 3_ALF4_Pool2::1::353, 4_ALF4_Pool3::1::580	-96, -34, -81	upstream, upstream, upstream	0	1	1	1	1.961	2.807	3.014	2.834	3.01425	http://genome.ucsc.edu/cgi-bin/hgTracks?db=ce4&position=chrII:4297651-4302792
GeneID:173764	C01F1.1	II	4301600	4305270	3670	+	3	2_ALF4_Pool1::1::311, 3_ALF4_Pool2::1::353, 4_ALF4_Pool3::1::580	-2045, -1983, -2030	upstream, upstream, upstream	0	1	1	1	1.961	2.807	3.014	2.834	3.01425	http://genome.ucsc.edu/cgi-bin/hgTracks?db=ce4&position=chrII:4299600-4307270
GeneID:173772	B0286.3	II	4369631	4372563	2932	-	3	2_ALF4_Pool1::1::312, 3_ALF4_Pool2::1::354, 4_ALF4_Pool3::1::581	-4370, -4381, -4290	upstream, upstream, upstream	0	1	1	1	1.985	4.273	4.306	4.816	4.8165	http://genome.ucsc.edu/cgi-bin/hgTracks?db=ce4&position=chrII:4367631-4374563
GeneID:173773	ntl-2	II	4372735	4376736	4001	-	3	2_ALF4_Pool1::1::312, 3_ALF4_Pool2::1::354, 4_ALF4_Pool3::1::581	-197, -208, -117	upstream, upstream, upstream	0	1	1	1	1.985	4.273	4.306	4.816	4.8165	http://genome.ucsc.edu/cgi-bin/hgTracks?db=ce4&position=chrII:4370735-4378736
GeneID:173774	B0286.1	II	4378830	4386281	7451	+	3	2_ALF4_Pool1::1::312, 3_ALF4_Pool2::1::354, 4_ALF4_Pool3::1::581	-1897, -1886, -1977	upstream, upstream, upstream	0	1	1	1	1.985	4.273	4.306	4.816	4.8165	http://genome.ucsc.edu/cgi-bin/hgTracks?db=ce4&position=chrII:4376830-4388281
GeneID:181907	fkh-6	II	4379877	4383281	3404	-	3	2_ALF4_Pool1::1::312, 3_ALF4_Pool2::1::354, 4_ALF4_Pool3::1::581	6348, 6337, 6428	downstream, downstream, downstream	0	1	1	1	1.985	4.273	4.306	4.816	4.8165	http://genome.ucsc.edu/cgi-bin/hgTracks?db=ce4&position=chrII:4377877-4385281
GeneID:173829	C33F10.8	II	4823369	4825184	1815	-	3	2_ALF4_Pool1::1::314, 3_ALF4_Pool2::1::358, 4_ALF4_Pool3::1::592	-2923, -2879, -2892	upstream, upstream, upstream	0	1	1	1	2.228	2.6	2.796	2.738	2.79552	http://genome.ucsc.edu/cgi-bin/hgTracks?db=ce4&position=chrII:4821369-4827184
GeneID:173830	msp-40	II	4825368	4825833	465	+	3	2_ALF4_Pool1::1::314, 3_ALF4_Pool2::1::358, 4_ALF4_Pool3::1::592	2739, 2695, 2708	downstream, downstream, downstream	0	1	1	1	2.228	2.6	2.796	2.738	2.79552	http://genome.ucsc.edu/cgi-bin/hgTracks?db=ce4&position=chrII:4823368-4827833
GeneID:173831	fbxb-88	II	4826495	4827835	1340	-	3	2_ALF4_Pool1::1::314, 3_ALF4_Pool2::1::358, 4_ALF4_Pool3::1::592	-272, -228, -241	upstream, upstream, upstream	0	1	1	1	2.228	2.6	2.796	2.738	2.79552	http://genome.ucsc.edu/cgi-bin/hgTracks?db=ce4&position=chrII:4824495-4829835
GeneID:173832	C33F10.2	II	4828548	4832485	3937	+	3	2_ALF4_Pool1::1::314, 3_ALF4_Pool2::1::358, 4_ALF4_Pool3::1::592	-441, -485, -472	upstream, upstream, upstream	0	1	1	1	2.228	2.6	2.796	2.738	2.79552	http://genome.ucsc.edu/cgi-bin/hgTracks?db=ce4&position=chrII:4826548-4834485
GeneID:191709	msp-32	II	4898603	4899175	572	+	4	2_ALF4_Pool1::1::315, 3_ALF4_Pool2::1::360, 4_ALF4_Pool3::1::596, 4_ALF4_Pool3::1::597	5752, 5939, 3683, 6033	downstream, downstream, downstream, downstream	0	1	1	1	1.66	2.836	3.032	3.999	5.13212	http://genome.ucsc.edu/cgi-bin/hgTracks?db=ce4&position=chrII:4896603-4901175
GeneID:173845	R05F9.9	II	4899921	4902086	2165	-	5	2_ALF4_Pool1::1::315, 3_ALF4_Pool2::1::360, 4_ALF4_Pool3::1::596, 4_ALF4_Pool3::1::597, 4_ALF4_Pool3::1::598	-2269, -2456, -200, -2550, -5511	upstream, upstream, upstream, upstream, upstream	0	1	1	1	1.593	2.919	3	3.974	5.13212	http://genome.ucsc.edu/cgi-bin/hgTracks?db=ce4&position=chrII:4897921-4904086
GeneID:173846	sgt-1	II	4902284	4903783	1499	-	7	2_ALF4_Pool1::1::315, 2_ALF4_Pool1::1::316, 3_ALF4_Pool2::1::360, 3_ALF4_Pool2::1::361, 4_ALF4_Pool3::1::596, 4_ALF4_Pool3::1::597, 4_ALF4_Pool3::1::598	-572, -3940, -759, -4108, 1497, -853, -3814	upstream, upstream, upstream, upstream, in gene, upstream, upstream	0	1	1	1	1.593	2.919	3	3.974	5.13212	http://genome.ucsc.edu/cgi-bin/hgTracks?db=ce4&position=chrII:4900284-4905783
GeneID:173847	R05F9.1	II	4904998	4911822	6824	+	7	2_ALF4_Pool1::1::315, 2_ALF4_Pool1::1::316, 3_ALF4_Pool2::1::360, 3_ALF4_Pool2::1::361, 4_ALF4_Pool3::1::596, 4_ALF4_Pool3::1::597, 4_ALF4_Pool3::1::598	-643, 2725, -456, 2893, -2712, -362, 2599	upstream, in gene, upstream, in gene, upstream, upstream, in gene	0	1	1	1	1.593	2.919	3	3.974	5.13212	http://genome.ucsc.edu/cgi-bin/hgTracks?db=ce4&position=chrII:4902998-4913822
GeneID:187618	R05F9.11	II	4911855	4914202	2347	-	3	2_ALF4_Pool1::1::316, 3_ALF4_Pool2::1::361, 4_ALF4_Pool3::1::598	6479, 6311, 6605	downstream, downstream, downstream	0	1	1	1	1.459	3.086	2.936	3.923	3.92297	http://genome.ucsc.edu/cgi-bin/hgTracks?db=ce4&position=chrII:4909855-4916202
GeneID:173850	ZK546.5	II	4935549	4937942	2393	+	3	2_ALF4_Pool1::1::317, 3_ALF4_Pool2::1::362, 4_ALF4_Pool3::1::599	6313, 6313, 6224	downstream, downstream, downstream	0	1	1	1	1.209	2.9	2.779	3.814	3.81376	http://genome.ucsc.edu/cgi-bin/hgTracks?db=ce4&position=chrII:4933549-4939942
GeneID:173851	ZK546.4	II	4938042	4938575	533	+	3	2_ALF4_Pool1::1::317, 3_ALF4_Pool2::1::362, 4_ALF4_Pool3::1::599	3820, 3820, 3731	downstream, downstream, downstream	0	1	1	1	1.209	2.9	2.779	3.814	3.81376	http://genome.ucsc.edu/cgi-bin/hgTracks?db=ce4&position=chrII:4936042-4940575
GeneID:3565644	cblc-1	II	4938594	4941137	2543	-	3	2_ALF4_Pool1::1::317, 3_ALF4_Pool2::1::362, 4_ALF4_Pool3::1::599	-725, -725, -636	upstream, upstream, upstream	0	1	1	1	1.209	2.9	2.779	3.814	3.81376	http://genome.ucsc.edu/cgi-bin/hgTracks?db=ce4&position=chrII:4936594-4943137
GeneID:191344	ZK546.3	II	4939413	4940268	855	+	3	2_ALF4_Pool1::1::317, 3_ALF4_Pool2::1::362, 4_ALF4_Pool3::1::599	2449, 2449, 2360	downstream, downstream, downstream	0	1	1	1	1.209	2.9	2.779	3.814	3.81376	http://genome.ucsc.edu/cgi-bin/hgTracks?db=ce4&position=chrII:4937413-4942268
GeneID:173852	mdt-4	II	4942159	4943928	1769	-	4	2_ALF4_Pool1::1::317, 3_ALF4_Pool2::1::362, 4_ALF4_Pool3::1::599, 4_ALF4_Pool3::1::600	2066, 2066, 2155, -2698	downstream, downstream, downstream, upstream	0	1	1	1	1.291	2.548	2.623	3.436	3.81376	http://genome.ucsc.edu/cgi-bin/hgTracks?db=ce4&position=chrII:4940159-4945928
GeneID:4926971	ZK546.18	II	4942381	4942505	124	-	4	2_ALF4_Pool1::1::317, 3_ALF4_Pool2::1::362, 4_ALF4_Pool3::1::599, 4_ALF4_Pool3::1::600	643, 643, 732, -4121	downstream, downstream, downstream, upstream	0	1	1	1	1.291	2.548	2.623	3.436	3.81376	http://genome.ucsc.edu/cgi-bin/hgTracks?db=ce4&position=chrII:4940381-4944505
GeneID:173854	ZK546.14	II	4944047	4945820	1773	-	4	2_ALF4_Pool1::1::317, 3_ALF4_Pool2::1::362, 4_ALF4_Pool3::1::599, 4_ALF4_Pool3::1::600	3958, 3958, 4047, -806	downstream, downstream, downstream, upstream	0	1	1	1	1.291	2.548	2.623	3.436	3.81376	http://genome.ucsc.edu/cgi-bin/hgTracks?db=ce4&position=chrII:4942047-4947820
GeneID:173855	ZK546.2	II	4946011	4948056	2045	+	4	2_ALF4_Pool1::1::317, 3_ALF4_Pool2::1::362, 4_ALF4_Pool3::1::599, 4_ALF4_Pool3::1::600	-4149, -4149, -4238, 615	upstream, upstream, upstream, in gene	0	1	1	1	1.291	2.548	2.623	3.436	3.81376	http://genome.ucsc.edu/cgi-bin/hgTracks?db=ce4&position=chrII:4944011-4950056
GeneID:4363020	F59A6.12	II	5011508	5012052	544	-	3	2_ALF4_Pool1::1::319, 3_ALF4_Pool2::1::364, 4_ALF4_Pool3::1::604	-5328, -5619, -5723	upstream, upstream, upstream	0	1	1	1	1.642	4.617	4.591	5.87	5.87028	http://genome.ucsc.edu/cgi-bin/hgTracks?db=ce4&position=chrII:5009508-5014052
GeneID:191710	F59A6.2	II	5014710	5015303	593	+	4	2_ALF4_Pool1::1::319, 3_ALF4_Pool2::1::364, 4_ALF4_Pool3::1::604, 4_ALF4_Pool3::1::605	2670, 2961, 3065, 4675	downstream, downstream, downstream, downstream	0	1	1	1	1.532	3.293	3.227	4.254	5.87028	http://genome.ucsc.edu/cgi-bin/hgTracks?db=ce4&position=chrII:5012710-5017303
GeneID:173866	nsy-1	II	5022747	5030362	7615	+	4	2_ALF4_Pool1::1::319, 3_ALF4_Pool2::1::364, 4_ALF4_Pool3::1::604, 4_ALF4_Pool3::1::605	-5367, -5076, -4972, -3362	upstream, upstream, upstream, upstream	0	1	1	1	1.532	3.293	3.227	4.254	5.87028	http://genome.ucsc.edu/cgi-bin/hgTracks?db=ce4&position=chrII:5020747-5032362
GeneID:173871	F33G12.6	II	5049900	5053942	4042	+	7	2_ALF4_Pool1::1::320, 2_ALF4_Pool1::1::321, 3_ALF4_Pool2::1::365, 3_ALF4_Pool2::1::366, 4_ALF4_Pool3::1::608, 4_ALF4_Pool3::1::609, 4_ALF4_Pool3::1::610	-2916, 5540, -2875, 5540, -2806, -252, 5620	upstream, downstream, upstream, downstream, upstream, upstream, downstream	0	1	1	1	1.475	2.974	3.106	3.668	4.39695	http://genome.ucsc.edu/cgi-bin/hgTracks?db=ce4&position=chrII:5047900-5055942
GeneID:173872	ify-1	II	5054124	5055320	1196	-	4	2_ALF4_Pool1::1::321, 3_ALF4_Pool2::1::366, 4_ALF4_Pool3::1::609, 4_ALF4_Pool3::1::610	-120, -120, 5672, -200	upstream, upstream, downstream, upstream	0	1	1	1	1.495	2.58	2.586	3.304	4.03962	http://genome.ucsc.edu/cgi-bin/hgTracks?db=ce4&position=chrII:5052124-5057320
GeneID:173873	rpl-22	II	5055524	5056202	678	+	3	2_ALF4_Pool1::1::321, 3_ALF4_Pool2::1::366, 4_ALF4_Pool3::1::610	-84, -84, -4	upstream, upstream, upstream	0	1	1	1	1.777	3.068	3.209	4.04	4.03962	http://genome.ucsc.edu/cgi-bin/hgTracks?db=ce4&position=chrII:5053524-5058202
GeneID:173876	pld-1	II	5083844	5091620	7776	-	3	2_ALF4_Pool1::1::323, 3_ALF4_Pool2::1::368, 4_ALF4_Pool3::1::612	-859, -927, -724	upstream, upstream, upstream	0	1	1	1	1.476	3.323	2.812	4.101	4.10088	http://genome.ucsc.edu/cgi-bin/hgTracks?db=ce4&position=chrII:5081844-5093620
GeneID:182236	C04G6.2	II	5092769	5095354	2585	+	3	2_ALF4_Pool1::1::323, 3_ALF4_Pool2::1::368, 4_ALF4_Pool3::1::612	-290, -222, -425	upstream, upstream, upstream	0	1	1	1	1.476	3.323	2.812	4.101	4.10088	http://genome.ucsc.edu/cgi-bin/hgTracks?db=ce4&position=chrII:5090769-5097354
GeneID:182964	C27D6.1	II	5171892	5177263	5371	+	3	2_ALF4_Pool1::1::324, 3_ALF4_Pool2::1::369, 4_ALF4_Pool3::1::613	10302, 10151, 10305	downstream, downstream, downstream	0	1	1	1	1.821	4.025	3.865	5.119	5.11895	http://genome.ucsc.edu/cgi-bin/hgTracks?db=ce4&position=chrII:5169892-5179263
GeneID:3565138	C27D6.12	II	5177360	5177974	614	-	3	2_ALF4_Pool1::1::324, 3_ALF4_Pool2::1::369, 4_ALF4_Pool3::1::613	-4220, -4069, -4223	upstream, upstream, upstream	0	1	1	1	1.821	4.025	3.865	5.119	5.11895	http://genome.ucsc.edu/cgi-bin/hgTracks?db=ce4&position=chrII:5175360-5179974
GeneID:259434	C27D6.4	II	5179023	5187553	8530	-	3	2_ALF4_Pool1::1::324, 3_ALF4_Pool2::1::369, 4_ALF4_Pool3::1::613	5359, 5510, 5356	in gene, in gene, in gene	0	1	1	1	1.821	4.025	3.865	5.119	5.11895	http://genome.ucsc.edu/cgi-bin/hgTracks?db=ce4&position=chrII:5177023-5189553
GeneID:173902	gcy-12	II	5312091	5317235	5144	+	9	2_ALF4_Pool1::1::325, 2_ALF4_Pool1::1::326, 3_ALF4_Pool2::1::370, 3_ALF4_Pool2::1::371, 3_ALF4_Pool2::1::372, 4_ALF4_Pool3::1::615, 4_ALF4_Pool3::1::616, 4_ALF4_Pool3::1::617, 4_ALF4_Pool3::1::618	8419, 9936, -4726, 8317, 9720, -4705, -3219, 8296, 10153	downstream, downstream, upstream, downstream, downstream, upstream, upstream, downstream, downstream	0	1	1	1	1.445	2.625	2.816	3.481	4.68754	http://genome.ucsc.edu/cgi-bin/hgTracks?db=ce4&position=chrII:5310091-5319235
GeneID:184170	F08B1.3	II	5317382	5319054	1672	+	6	2_ALF4_Pool1::1::325, 2_ALF4_Pool1::1::326, 3_ALF4_Pool2::1::371, 3_ALF4_Pool2::1::372, 4_ALF4_Pool3::1::617, 4_ALF4_Pool3::1::618	3128, 4645, 3026, 4429, 3005, 4862	downstream, downstream, downstream, downstream, downstream, downstream	0	1	1	1	1.644	3.009	3.096	4.12	4.68754	http://genome.ucsc.edu/cgi-bin/hgTracks?db=ce4&position=chrII:5315382-5321054
GeneID:173904	vhp-1	II	5322978	5340218	17240	+	16	2_ALF4_Pool1::1::325, 2_ALF4_Pool1::1::326, 2_ALF4_Pool1::1::327, 2_ALF4_Pool1::1::328, 2_ALF4_Pool1::1::329, 3_ALF4_Pool2::1::371, 3_ALF4_Pool2::1::372, 3_ALF4_Pool2::1::373, 3_ALF4_Pool2::1::374, 3_ALF4_Pool2::1::375, 4_ALF4_Pool3::1::617, 4_ALF4_Pool3::1::618, 4_ALF4_Pool3::1::619, 4_ALF4_Pool3::1::620, 4_ALF4_Pool3::1::621, 4_ALF4_Pool3::1::622	-2468, -951, 3422, 7378, 13906, -2570, -1167, 3450, 7406, 13640, -2591, -734, 1758, 3276, 7942, 13942	upstream, upstream, in gene, in gene, in gene, upstream, upstream, in gene, in gene, in gene, upstream, upstream, in gene, in gene, in gene, in gene	0	1	1	1	1.715	3.137	3.274	4.321	6.05852	http://genome.ucsc.edu/cgi-bin/hgTracks?db=ce4&position=chrII:5320978-5342218
GeneID:259435	F09E5.14	II	5342643	5344848	2205	-	4	2_ALF4_Pool1::1::329, 3_ALF4_Pool2::1::375, 4_ALF4_Pool3::1::622, 4_ALF4_Pool3::1::623	7964, 8230, 7928, -1528	downstream, downstream, downstream, upstream	0	1	1	1	2.417	3.543	3.747	5.243	6.05852	http://genome.ucsc.edu/cgi-bin/hgTracks?db=ce4&position=chrII:5340643-5346848
GeneID:184242	F09E5.11	II	5357405	5358152	747	-	3	2_ALF4_Pool1::1::331, 3_ALF4_Pool2::1::377, 4_ALF4_Pool3::1::625	-272, -275, -235	upstream, upstream, upstream	0	1	1	1	2.06	3.36	3.43	4.26	4.26028	http://genome.ucsc.edu/cgi-bin/hgTracks?db=ce4&position=chrII:5355405-5360152
GeneID:173908	bmy-1	II	5358666	5359319	653	+	3	2_ALF4_Pool1::1::331, 3_ALF4_Pool2::1::377, 4_ALF4_Pool3::1::625	-242, -239, -279	upstream, upstream, upstream	0	1	1	1	2.06	3.36	3.43	4.26	4.26028	http://genome.ucsc.edu/cgi-bin/hgTracks?db=ce4&position=chrII:5356666-5361319
GeneID:173910	sec-6	II	5359531	5372615	13084	+	8	2_ALF4_Pool1::1::331, 2_ALF4_Pool1::1::332, 3_ALF4_Pool2::1::377, 3_ALF4_Pool2::1::378, 3_ALF4_Pool2::1::379, 4_ALF4_Pool3::1::625, 4_ALF4_Pool3::1::626, 4_ALF4_Pool3::1::627	-1107, 13958, -1104, 14015, 18524, -1144, 13934, 18507	upstream, downstream, upstream, downstream, downstream, upstream, downstream, downstream	0	1	1	1	1.847	3.108	3.347	4.007	4.37863	http://genome.ucsc.edu/cgi-bin/hgTracks?db=ce4&position=chrII:5357531-5374615
GeneID:184243	F09E5.12	II	5367913	5369071	1158	-	3	2_ALF4_Pool1::1::332, 3_ALF4_Pool2::1::378, 4_ALF4_Pool3::1::626	-4418, -4475, -4394	upstream, upstream, upstream	0	1	1	1	1.778	3.115	3.327	4.379	4.37863	http://genome.ucsc.edu/cgi-bin/hgTracks?db=ce4&position=chrII:5365913-5371071
GeneID:184244	agt-2	II	5372108	5373392	1284	-	6	2_ALF4_Pool1::1::332, 2_ALF4_Pool1::1::333, 3_ALF4_Pool2::1::378, 3_ALF4_Pool2::1::379, 4_ALF4_Pool3::1::626, 4_ALF4_Pool3::1::627	-97, -4939, -154, -4663, -73, -4646	upstream, upstream, upstream, upstream, upstream, upstream	0	1	1	1	1.741	2.982	3.306	3.881	4.37863	http://genome.ucsc.edu/cgi-bin/hgTracks?db=ce4&position=chrII:5370108-5375392
GeneID:173911	F09E5.3	II	5373966	5375070	1104	+	7	2_ALF4_Pool1::1::332, 2_ALF4_Pool1::1::333, 3_ALF4_Pool2::1::378, 3_ALF4_Pool2::1::379, 4_ALF4_Pool3::1::626, 4_ALF4_Pool3::1::627, 4_ALF4_Pool3::1::628	-477, 4365, -420, 4089, -501, 4072, 5670	upstream, downstream, upstream, downstream, upstream, downstream, downstream	0	1	1	1	1.764	2.748	2.936	3.542	4.37863	http://genome.ucsc.edu/cgi-bin/hgTracks?db=ce4&position=chrII:5371966-5377070
GeneID:173912	F09E5.2	II	5375238	5377060	1822	+	7	2_ALF4_Pool1::1::332, 2_ALF4_Pool1::1::333, 3_ALF4_Pool2::1::378, 3_ALF4_Pool2::1::379, 4_ALF4_Pool3::1::626, 4_ALF4_Pool3::1::627, 4_ALF4_Pool3::1::628	-1749, 3093, -1692, 2817, -1773, 2800, 4398	upstream, downstream, upstream, downstream, upstream, downstream, downstream	0	1	1	1	1.764	2.748	2.936	3.542	4.37863	http://genome.ucsc.edu/cgi-bin/hgTracks?db=ce4&position=chrII:5373238-5379060
GeneID:266858	prdx-2	II	5378039	5379600	1561	+	7	2_ALF4_Pool1::1::332, 2_ALF4_Pool1::1::333, 3_ALF4_Pool2::1::378, 3_ALF4_Pool2::1::379, 4_ALF4_Pool3::1::626, 4_ALF4_Pool3::1::627, 4_ALF4_Pool3::1::628	-4550, 292, -4493, 16, -4574, -1, 1597	upstream, in gene, upstream, in gene, upstream, upstream, downstream	0	1	1	1	1.764	2.748	2.936	3.542	4.37863	http://genome.ucsc.edu/cgi-bin/hgTracks?db=ce4&position=chrII:5376039-5381600
GeneID:173914	pkc-3	II	5379996	5384140	4144	+	4	2_ALF4_Pool1::1::333, 3_ALF4_Pool2::1::379, 4_ALF4_Pool3::1::627, 4_ALF4_Pool3::1::628	-1665, -1941, -1958, -360	upstream, upstream, upstream, upstream	0	1	1	1	1.758	2.565	2.74	3.123	3.38264	http://genome.ucsc.edu/cgi-bin/hgTracks?db=ce4&position=chrII:5377996-5386140
GeneID:173925	mel-47	II	5421224	5422712	1488	+	3	2_ALF4_Pool1::1::334, 3_ALF4_Pool2::1::380, 4_ALF4_Pool3::1::630	5127, 5142, 5142	downstream, downstream, downstream	0	1	1	1	1.276	3.168	2.932	3.996	3.99592	http://genome.ucsc.edu/cgi-bin/hgTracks?db=ce4&position=chrII:5419224-5424712
GeneID:260090	F07F6.7	II	5422814	5423802	988	-	3	2_ALF4_Pool1::1::334, 3_ALF4_Pool2::1::380, 4_ALF4_Pool3::1::630	-2549, -2564, -2564	upstream, upstream, upstream	0	1	1	1	1.276	3.168	2.932	3.996	3.99592	http://genome.ucsc.edu/cgi-bin/hgTracks?db=ce4&position=chrII:5420814-5425802
GeneID:173926	F07F6.8	II	5424146	5425706	1560	-	4	2_ALF4_Pool1::1::334, 3_ALF4_Pool2::1::380, 4_ALF4_Pool3::1::630, 4_ALF4_Pool3::1::631	-645, -660, -660, -4197	upstream, upstream, upstream, upstream	0	1	1	1	1.189	2.612	2.521	3.429	3.99592	http://genome.ucsc.edu/cgi-bin/hgTracks?db=ce4&position=chrII:5422146-5427706
GeneID:173927	F07F6.4	II	5427420	5429545	2125	-	4	2_ALF4_Pool1::1::334, 3_ALF4_Pool2::1::380, 4_ALF4_Pool3::1::630, 4_ALF4_Pool3::1::631	3194, 3179, 3179, -358	downstream, downstream, downstream, upstream	0	1	1	1	1.189	2.612	2.521	3.429	3.99592	http://genome.ucsc.edu/cgi-bin/hgTracks?db=ce4&position=chrII:5425420-5431545
GeneID:184147	F07F6.2	II	5430363	5431393	1030	+	4	2_ALF4_Pool1::1::334, 3_ALF4_Pool2::1::380, 4_ALF4_Pool3::1::630, 4_ALF4_Pool3::1::631	-4012, -3997, -3997, -460	upstream, upstream, upstream, upstream	0	1	1	1	1.189	2.612	2.521	3.429	3.99592	http://genome.ucsc.edu/cgi-bin/hgTracks?db=ce4&position=chrII:5428363-5433393
GeneID:259893	srx-114	II	5431447	5433019	1572	-	4	2_ALF4_Pool1::1::334, 3_ALF4_Pool2::1::380, 4_ALF4_Pool3::1::630, 4_ALF4_Pool3::1::631	6668, 6653, 6653, 3116	downstream, downstream, downstream, downstream	0	1	1	1	1.189	2.612	2.521	3.429	3.99592	http://genome.ucsc.edu/cgi-bin/hgTracks?db=ce4&position=chrII:5429447-5435019
GeneID:3564830	ZK177.4	II	5506063	5508978	2915	+	3	2_ALF4_Pool1::1::335, 3_ALF4_Pool2::1::381, 4_ALF4_Pool3::1::633	6071, 5967, 5951	downstream, downstream, downstream	0	1	1	1	1.226	3.184	3.5	4.135	4.13493	http://genome.ucsc.edu/cgi-bin/hgTracks?db=ce4&position=chrII:5504063-5510978
GeneID:173937	ZK177.8	II	5509005	5513719	4714	-	3	2_ALF4_Pool1::1::335, 3_ALF4_Pool2::1::381, 4_ALF4_Pool3::1::633	1585, 1689, 1705	in gene, in gene, in gene	0	1	1	1	1.226	3.184	3.5	4.135	4.13493	http://genome.ucsc.edu/cgi-bin/hgTracks?db=ce4&position=chrII:5507005-5515719
GeneID:191237	ZK177.3	II	5515832	5517104	1272	+	3	2_ALF4_Pool1::1::335, 3_ALF4_Pool2::1::381, 4_ALF4_Pool3::1::633	-3698, -3802, -3818	upstream, upstream, upstream	0	1	1	1	1.226	3.184	3.5	4.135	4.13493	http://genome.ucsc.edu/cgi-bin/hgTracks?db=ce4&position=chrII:5513832-5519104
GeneID:191238	ZK177.9	II	5517241	5517709	468	-	3	2_ALF4_Pool1::1::335, 3_ALF4_Pool2::1::381, 4_ALF4_Pool3::1::633	5575, 5679, 5695	downstream, downstream, downstream	0	1	1	1	1.226	3.184	3.5	4.135	4.13493	http://genome.ucsc.edu/cgi-bin/hgTracks?db=ce4&position=chrII:5515241-5519709
GeneID:182720	C17C3.11	II	5537806	5538975	1169	+	3	2_ALF4_Pool1::1::336, 3_ALF4_Pool2::1::382, 4_ALF4_Pool3::1::634	5949, 5963, 5950	downstream, downstream, downstream	0	1	1	1	1.849	3.964	4.118	5.159	5.1587	http://genome.ucsc.edu/cgi-bin/hgTracks?db=ce4&position=chrII:5535806-5540975
GeneID:182719	hlh-27	II	5539271	5541787	2516	-	3	2_ALF4_Pool1::1::336, 3_ALF4_Pool2::1::382, 4_ALF4_Pool3::1::634	-1968, -1982, -1969	upstream, upstream, upstream	0	1	1	1	1.849	3.964	4.118	5.159	5.1587	http://genome.ucsc.edu/cgi-bin/hgTracks?db=ce4&position=chrII:5537271-5543787
GeneID:3564947	C17C3.16	II	5543569	5543678	109	+	3	2_ALF4_Pool1::1::336, 3_ALF4_Pool2::1::382, 4_ALF4_Pool3::1::634	186, 200, 187	downstream, downstream, downstream	0	1	1	1	1.849	3.964	4.118	5.159	5.1587	http://genome.ucsc.edu/cgi-bin/hgTracks?db=ce4&position=chrII:5541569-5545678
GeneID:3565315	C17C3.17	II	5544135	5544244	109	-	3	2_ALF4_Pool1::1::336, 3_ALF4_Pool2::1::382, 4_ALF4_Pool3::1::634	489, 475, 488	downstream, downstream, downstream	0	1	1	1	1.849	3.964	4.118	5.159	5.1587	http://genome.ucsc.edu/cgi-bin/hgTracks?db=ce4&position=chrII:5542135-5546244
GeneID:3565351	ins-13	II	5544556	5545507	951	-	3	2_ALF4_Pool1::1::336, 3_ALF4_Pool2::1::382, 4_ALF4_Pool3::1::634	1752, 1738, 1751	downstream, downstream, downstream	0	1	1	1	1.849	3.964	4.118	5.159	5.1587	http://genome.ucsc.edu/cgi-bin/hgTracks?db=ce4&position=chrII:5542556-5547507
GeneID:173940	acdh-2	II	5544752	5547461	2709	-	3	2_ALF4_Pool1::1::336, 3_ALF4_Pool2::1::382, 4_ALF4_Pool3::1::634	3706, 3692, 3705	downstream, downstream, downstream	0	1	1	1	1.849	3.964	4.118	5.159	5.1587	http://genome.ucsc.edu/cgi-bin/hgTracks?db=ce4&position=chrII:5542752-5549461
GeneID:173957	F59E12.1	II	5654485	5657341	2856	+	3	2_ALF4_Pool1::1::338, 3_ALF4_Pool2::1::386, 4_ALF4_Pool3::1::639	6928, 6915, 7109	downstream, downstream, downstream	0	1	1	1	2.502	4.368	4.632	6.392	6.39193	http://genome.ucsc.edu/cgi-bin/hgTracks?db=ce4&position=chrII:5652485-5659341
GeneID:173958	fut-3	II	5657700	5659825	2125	-	3	2_ALF4_Pool1::1::338, 3_ALF4_Pool2::1::386, 4_ALF4_Pool3::1::639	-1588, -1575, -1769	upstream, upstream, upstream	0	1	1	1	2.502	4.368	4.632	6.392	6.39193	http://genome.ucsc.edu/cgi-bin/hgTracks?db=ce4&position=chrII:5655700-5661825
GeneID:173959	C25H3.12	II	5659907	5660756	849	-	3	2_ALF4_Pool1::1::338, 3_ALF4_Pool2::1::386, 4_ALF4_Pool3::1::639	-657, -644, -838	upstream, upstream, upstream	0	1	1	1	2.502	4.368	4.632	6.392	6.39193	http://genome.ucsc.edu/cgi-bin/hgTracks?db=ce4&position=chrII:5657907-5662756
GeneID:173960	C25H3.6	II	5661137	5665214	4077	+	3	2_ALF4_Pool1::1::338, 3_ALF4_Pool2::1::386, 4_ALF4_Pool3::1::639	276, 263, 457	in gene, in gene, in gene	0	1	1	1	2.502	4.368	4.632	6.392	6.39193	http://genome.ucsc.edu/cgi-bin/hgTracks?db=ce4&position=chrII:5659137-5667214
GeneID:3565066	C25H3.15	II	5665379	5666173	794	+	3	2_ALF4_Pool1::1::338, 3_ALF4_Pool2::1::386, 4_ALF4_Pool3::1::639	-3966, -3979, -3785	upstream, upstream, upstream	0	1	1	1	2.502	4.368	4.632	6.392	6.39193	http://genome.ucsc.edu/cgi-bin/hgTracks?db=ce4&position=chrII:5663379-5668173
GeneID:3565401	C25H3.16	II	5666270	5666817	547	+	3	2_ALF4_Pool1::1::338, 3_ALF4_Pool2::1::386, 4_ALF4_Pool3::1::639	-4857, -4870, -4676	upstream, upstream, upstream	0	1	1	1	2.502	4.368	4.632	6.392	6.39193	http://genome.ucsc.edu/cgi-bin/hgTracks?db=ce4&position=chrII:5664270-5668817
GeneID:173961	C25H3.7	II	5666747	5668900	2153	-	3	2_ALF4_Pool1::1::338, 3_ALF4_Pool2::1::386, 4_ALF4_Pool3::1::639	7487, 7500, 7306	downstream, downstream, downstream	0	1	1	1	2.502	4.368	4.632	6.392	6.39193	http://genome.ucsc.edu/cgi-bin/hgTracks?db=ce4&position=chrII:5664747-5670900
GeneID:182925	C25H3.11	II	5684448	5688873	4425	-	3	2_ALF4_Pool1::1::339, 3_ALF4_Pool2::1::387, 4_ALF4_Pool3::1::640	-101, -97, -178	upstream, upstream, upstream	0	1	1	1	1.283	3.659	3.809	4.58	4.57984	http://genome.ucsc.edu/cgi-bin/hgTracks?db=ce4&position=chrII:5682448-5690873
GeneID:173963	C25H3.9	II	5690103	5691322	1219	-	3	2_ALF4_Pool1::1::339, 3_ALF4_Pool2::1::387, 4_ALF4_Pool3::1::640	2348, 2352, 2271	downstream, downstream, downstream	0	1	1	1	1.283	3.659	3.809	4.58	4.57984	http://genome.ucsc.edu/cgi-bin/hgTracks?db=ce4&position=chrII:5688103-5693322
GeneID:173964	C25H3.4	II	5691690	5693892	2202	+	3	2_ALF4_Pool1::1::339, 3_ALF4_Pool2::1::387, 4_ALF4_Pool3::1::640	-2716, -2720, -2639	upstream, upstream, upstream	0	1	1	1	1.283	3.659	3.809	4.58	4.57984	http://genome.ucsc.edu/cgi-bin/hgTracks?db=ce4&position=chrII:5689690-5695892
GeneID:353396	C25H3.3	II	5694162	5694708	546	+	3	2_ALF4_Pool1::1::339, 3_ALF4_Pool2::1::387, 4_ALF4_Pool3::1::640	-5188, -5192, -5111	upstream, upstream, upstream	0	1	1	1	1.283	3.659	3.809	4.58	4.57984	http://genome.ucsc.edu/cgi-bin/hgTracks?db=ce4&position=chrII:5692162-5696708
GeneID:182923	C25H3.14	II	5695352	5696580	1228	+	3	2_ALF4_Pool1::1::340, 3_ALF4_Pool2::1::388, 4_ALF4_Pool3::1::641	6647, 6621, 6722	downstream, downstream, downstream	0	1	1	1	1.372	4.615	4.994	6.033	6.03259	http://genome.ucsc.edu/cgi-bin/hgTracks?db=ce4&position=chrII:5693352-5698580
GeneID:173965	C25H3.10	II	5696635	5698925	2290	-	3	2_ALF4_Pool1::1::340, 3_ALF4_Pool2::1::388, 4_ALF4_Pool3::1::641	-3074, -3048, -3149	upstream, upstream, upstream	0	1	1	1	1.372	4.615	4.994	6.033	6.03259	http://genome.ucsc.edu/cgi-bin/hgTracks?db=ce4&position=chrII:5694635-5700925
GeneID:182922	C25H3.1	II	5699801	5701376	1575	+	3	2_ALF4_Pool1::1::340, 3_ALF4_Pool2::1::388, 4_ALF4_Pool3::1::641	2198, 2172, 2273	downstream, downstream, downstream	0	1	1	1	1.372	4.615	4.994	6.033	6.03259	http://genome.ucsc.edu/cgi-bin/hgTracks?db=ce4&position=chrII:5697801-5703376
GeneID:4363021	C18A3.12	II	5701629	5701693	64	+	3	2_ALF4_Pool1::1::340, 3_ALF4_Pool2::1::388, 4_ALF4_Pool3::1::641	370, 344, 445	downstream, downstream, downstream	0	1	1	1	1.372	4.615	4.994	6.033	6.03259	http://genome.ucsc.edu/cgi-bin/hgTracks?db=ce4&position=chrII:5699629-5703693
GeneID:173966	C18A3.4	II	5707659	5712302	4643	+	5	2_ALF4_Pool1::1::340, 3_ALF4_Pool2::1::388, 3_ALF4_Pool2::1::389, 4_ALF4_Pool3::1::641, 4_ALF4_Pool3::1::642	-5660, -5686, 7690, -5585, 7612	upstream, upstream, downstream, upstream, downstream	0	1	1	1	1.377	3.535	3.803	4.561	6.03259	http://genome.ucsc.edu/cgi-bin/hgTracks?db=ce4&position=chrII:5705659-5714302
GeneID:191543	ZK1248.1	II	5842209	5844541	2332	+	4	2_ALF4_Pool1::1::342, 3_ALF4_Pool2::1::392, 4_ALF4_Pool3::1::648, 4_ALF4_Pool3::1::649	2572, 2536, -2770, 2513	downstream, downstream, upstream, downstream	0	1	1	1	1.561	2.536	2.802	3.683	4.77074	http://genome.ucsc.edu/cgi-bin/hgTracks?db=ce4&position=chrII:5840209-5846541
GeneID:3565713	ZK1248.18	II	5844831	5844940	109	+	3	2_ALF4_Pool1::1::342, 3_ALF4_Pool2::1::392, 4_ALF4_Pool3::1::649	-50, -86, -109	upstream, upstream, upstream	0	1	1	1	1.478	3	3.311	4.771	4.77074	http://genome.ucsc.edu/cgi-bin/hgTracks?db=ce4&position=chrII:5842831-5846940
GeneID:191548	ZK1248.17	II	5845220	5845507	287	-	3	2_ALF4_Pool1::1::342, 3_ALF4_Pool2::1::392, 4_ALF4_Pool3::1::649	726, 762, 785	downstream, downstream, downstream	0	1	1	1	1.478	3	3.311	4.771	4.77074	http://genome.ucsc.edu/cgi-bin/hgTracks?db=ce4&position=chrII:5843220-5847507
GeneID:173993	H41C03.3	II	5846600	5850273	3673	+	3	2_ALF4_Pool1::1::342, 3_ALF4_Pool2::1::392, 4_ALF4_Pool3::1::649	-1819, -1855, -1878	upstream, upstream, upstream	0	1	1	1	1.478	3	3.311	4.771	4.77074	http://genome.ucsc.edu/cgi-bin/hgTracks?db=ce4&position=chrII:5844600-5852273
GeneID:173998	F55C12.1	II	5884514	5892628	8114	+	4	2_ALF4_Pool1::1::344, 3_ALF4_Pool2::1::394, 4_ALF4_Pool3::1::651, 4_ALF4_Pool3::1::652	1825, 2069, -3567, 1965	in gene, in gene, upstream, in gene	0	1	1	1	1.21	2.553	2.883	3.244	3.91687	http://genome.ucsc.edu/cgi-bin/hgTracks?db=ce4&position=chrII:5882514-5894628
GeneID:174001	cgt-3	II	5911286	5916865	5579	+	4	2_ALF4_Pool1::1::345, 3_ALF4_Pool2::1::395, 4_ALF4_Pool3::1::654, 4_ALF4_Pool3::1::655	7095, 6904, 506, 6906	downstream, downstream, in gene, downstream	0	1	1	1	2.082	2.661	3.442	3.483	4.05587	http://genome.ucsc.edu/cgi-bin/hgTracks?db=ce4&position=chrII:5909286-5918865
GeneID:174002	frh-1	II	5917384	5918283	899	+	3	2_ALF4_Pool1::1::345, 3_ALF4_Pool2::1::395, 4_ALF4_Pool3::1::655	997, 806, 808	downstream, in gene, in gene	0	1	1	1	2.436	2.725	4.056	3.875	4.05587	http://genome.ucsc.edu/cgi-bin/hgTracks?db=ce4&position=chrII:5915384-5920283
GeneID:174003	ptp-2	II	5918590	5921581	2991	+	3	2_ALF4_Pool1::1::345, 3_ALF4_Pool2::1::395, 4_ALF4_Pool3::1::655	-209, -400, -398	upstream, upstream, upstream	0	1	1	1	2.436	2.725	4.056	3.875	4.05587	http://genome.ucsc.edu/cgi-bin/hgTracks?db=ce4&position=chrII:5916590-5923581
GeneID:174004	vrk-1	II	5921931	5924802	2871	+	3	2_ALF4_Pool1::1::345, 3_ALF4_Pool2::1::395, 4_ALF4_Pool3::1::655	-3550, -3741, -3739	upstream, upstream, upstream	0	1	1	1	2.436	2.725	4.056	3.875	4.05587	http://genome.ucsc.edu/cgi-bin/hgTracks?db=ce4&position=chrII:5919931-5926802
GeneID:188869	T24H7.4	II	6245705	6246119	414	+	3	2_ALF4_Pool1::1::347, 3_ALF4_Pool2::1::396, 4_ALF4_Pool3::1::664	5275, 5275, 5244	downstream, downstream, downstream	0	1	1	1	1.698	2.783	2.662	3.614	3.61424	http://genome.ucsc.edu/cgi-bin/hgTracks?db=ce4&position=chrII:6243705-6248119
GeneID:174032	T24H7.3	II	6246305	6247155	850	+	3	2_ALF4_Pool1::1::347, 3_ALF4_Pool2::1::396, 4_ALF4_Pool3::1::664	4675, 4675, 4644	downstream, downstream, downstream	0	1	1	1	1.698	2.783	2.662	3.614	3.61424	http://genome.ucsc.edu/cgi-bin/hgTracks?db=ce4&position=chrII:6244305-6249155
GeneID:174033	T24H7.2	II	6247260	6250792	3532	+	3	2_ALF4_Pool1::1::347, 3_ALF4_Pool2::1::396, 4_ALF4_Pool3::1::664	3720, 3720, 3689	downstream, downstream, downstream	0	1	1	1	1.698	2.783	2.662	3.614	3.61424	http://genome.ucsc.edu/cgi-bin/hgTracks?db=ce4&position=chrII:6245260-6252792
GeneID:4927065	T24H7.6	II	6248668	6248806	138	+	3	2_ALF4_Pool1::1::347, 3_ALF4_Pool2::1::396, 4_ALF4_Pool3::1::664	2312, 2312, 2281	downstream, downstream, downstream	0	1	1	1	1.698	2.783	2.662	3.614	3.61424	http://genome.ucsc.edu/cgi-bin/hgTracks?db=ce4&position=chrII:6246668-6250806
GeneID:174034	T24H7.1	II	6251355	6252800	1445	+	3	2_ALF4_Pool1::1::347, 3_ALF4_Pool2::1::396, 4_ALF4_Pool3::1::664	-375, -375, -406	upstream, upstream, upstream	0	1	1	1	1.698	2.783	2.662	3.614	3.61424	http://genome.ucsc.edu/cgi-bin/hgTracks?db=ce4&position=chrII:6249355-6254800
GeneID:174035	F13H8.5	II	6252725	6256024	3299	-	3	2_ALF4_Pool1::1::347, 3_ALF4_Pool2::1::396, 4_ALF4_Pool3::1::664	5044, 5044, 5075	downstream, downstream, downstream	0	1	1	1	1.698	2.783	2.662	3.614	3.61424	http://genome.ucsc.edu/cgi-bin/hgTracks?db=ce4&position=chrII:6250725-6258024
GeneID:174044	sma-6	II	6324433	6327301	2868	+	3	2_ALF4_Pool1::1::350, 3_ALF4_Pool2::1::398, 4_ALF4_Pool3::1::667	7196, 7161, 7194	downstream, downstream, downstream	0	1	1	1	1.437	3.273	3.239	4.598	4.59754	http://genome.ucsc.edu/cgi-bin/hgTracks?db=ce4&position=chrII:6322433-6329301
GeneID:260075	C32D5.13	II	6328669	6328688	19	-	3	2_ALF4_Pool1::1::350, 3_ALF4_Pool2::1::398, 4_ALF4_Pool3::1::667	-2941, -2906, -2939	upstream, upstream, upstream	0	1	1	1	1.437	3.273	3.239	4.598	4.59754	http://genome.ucsc.edu/cgi-bin/hgTracks?db=ce4&position=chrII:6326669-6330688
GeneID:174045	tag-337	II	6329801	6331561	1760	-	3	2_ALF4_Pool1::1::350, 3_ALF4_Pool2::1::398, 4_ALF4_Pool3::1::667	-68, -33, -66	upstream, upstream, upstream	0	1	1	1	1.437	3.273	3.239	4.598	4.59754	http://genome.ucsc.edu/cgi-bin/hgTracks?db=ce4&position=chrII:6327801-6333561
GeneID:174046	C32D5.6	II	6331862	6333915	2053	-	3	2_ALF4_Pool1::1::350, 3_ALF4_Pool2::1::398, 4_ALF4_Pool3::1::667	2286, 2321, 2288	downstream, downstream, downstream	0	1	1	1	1.437	3.273	3.239	4.598	4.59754	http://genome.ucsc.edu/cgi-bin/hgTracks?db=ce4&position=chrII:6329862-6335915
GeneID:4363038	C32D5.14	II	6335437	6336283	846	+	3	2_ALF4_Pool1::1::350, 3_ALF4_Pool2::1::398, 4_ALF4_Pool3::1::667	-3808, -3843, -3810	upstream, upstream, upstream	0	1	1	1	1.437	3.273	3.239	4.598	4.59754	http://genome.ucsc.edu/cgi-bin/hgTracks?db=ce4&position=chrII:6333437-6338283
GeneID:174047	C32D5.7	II	6336453	6339506	3053	-	4	2_ALF4_Pool1::1::350, 3_ALF4_Pool2::1::398, 4_ALF4_Pool3::1::667, 4_ALF4_Pool3::1::668	7877, 7912, 7879, -4943	downstream, downstream, downstream, upstream	0	1	1	1	1.361	2.794	2.794	3.636	4.59754	http://genome.ucsc.edu/cgi-bin/hgTracks?db=ce4&position=chrII:6334453-6341506
GeneID:174055	ani-2	II	6361136	6365253	4117	-	4	2_ALF4_Pool1::1::352, 3_ALF4_Pool2::1::400, 4_ALF4_Pool3::1::671, 4_ALF4_Pool3::1::672	-4815, -4905, 4287, -4959	upstream, upstream, downstream, upstream	0	1	1	1	1.533	3.39	3.675	4.83	6.60062	http://genome.ucsc.edu/cgi-bin/hgTracks?db=ce4&position=chrII:6359136-6367253
GeneID:174056	clec-88	II	6365687	6366788	1101	+	4	2_ALF4_Pool1::1::352, 3_ALF4_Pool2::1::400, 4_ALF4_Pool3::1::671, 4_ALF4_Pool3::1::672	4381, 4471, -4721, 4525	downstream, downstream, upstream, downstream	0	1	1	1	1.533	3.39	3.675	4.83	6.60062	http://genome.ucsc.edu/cgi-bin/hgTracks?db=ce4&position=chrII:6363687-6368788
GeneID:174057	K10B2.2	II	6366940	6369159	2219	+	3	2_ALF4_Pool1::1::352, 3_ALF4_Pool2::1::400, 4_ALF4_Pool3::1::672	3128, 3218, 3272	downstream, downstream, downstream	0	1	1	1	1.689	4.399	4.935	6.601	6.60062	http://genome.ucsc.edu/cgi-bin/hgTracks?db=ce4&position=chrII:6364940-6371159
GeneID:174058	lin-23	II	6371254	6374491	3237	+	3	2_ALF4_Pool1::1::352, 3_ALF4_Pool2::1::400, 4_ALF4_Pool3::1::672	-1186, -1096, -1042	upstream, upstream, upstream	0	1	1	1	1.689	4.399	4.935	6.601	6.60062	http://genome.ucsc.edu/cgi-bin/hgTracks?db=ce4&position=chrII:6369254-6376491
GeneID:174081	wrn-1	II	6554924	6559202	4278	+	3	2_ALF4_Pool1::1::354, 3_ALF4_Pool2::1::402, 4_ALF4_Pool3::1::676	7718, 7596, 7752	downstream, downstream, downstream	0	1	1	1	1.359	2.889	2.982	4.009	4.00927	http://genome.ucsc.edu/cgi-bin/hgTracks?db=ce4&position=chrII:6552924-6561202
GeneID:174082	F18C5.10	II	6559218	6561407	2189	-	3	2_ALF4_Pool1::1::354, 3_ALF4_Pool2::1::402, 4_ALF4_Pool3::1::676	-1235, -1113, -1269	upstream, upstream, upstream	0	1	1	1	1.359	2.889	2.982	4.009	4.00927	http://genome.ucsc.edu/cgi-bin/hgTracks?db=ce4&position=chrII:6557218-6563407
GeneID:174083	F18C5.4	II	6563781	6565304	1523	-	3	2_ALF4_Pool1::1::354, 3_ALF4_Pool2::1::402, 4_ALF4_Pool3::1::676	2662, 2784, 2628	downstream, downstream, downstream	0	1	1	1	1.359	2.889	2.982	4.009	4.00927	http://genome.ucsc.edu/cgi-bin/hgTracks?db=ce4&position=chrII:6561781-6567304
GeneID:184637	F18C5.t1	II	6565195	6565267	72	+	3	2_ALF4_Pool1::1::354, 3_ALF4_Pool2::1::402, 4_ALF4_Pool3::1::676	-2553, -2675, -2519	upstream, upstream, upstream	0	1	1	1	1.359	2.889	2.982	4.009	4.00927	http://genome.ucsc.edu/cgi-bin/hgTracks?db=ce4&position=chrII:6563195-6567267
GeneID:174084	F18C5.5	II	6565443	6566652	1209	-	3	2_ALF4_Pool1::1::354, 3_ALF4_Pool2::1::402, 4_ALF4_Pool3::1::676	4010, 4132, 3976	downstream, downstream, downstream	0	1	1	1	1.359	2.889	2.982	4.009	4.00927	http://genome.ucsc.edu/cgi-bin/hgTracks?db=ce4&position=chrII:6563443-6568652
GeneID:174085	F18C5.9	II	6567081	6567817	736	+	3	2_ALF4_Pool1::1::354, 3_ALF4_Pool2::1::402, 4_ALF4_Pool3::1::676	-4439, -4561, -4405	upstream, upstream, upstream	0	1	1	1	1.359	2.889	2.982	4.009	4.00927	http://genome.ucsc.edu/cgi-bin/hgTracks?db=ce4&position=chrII:6565081-6569817
GeneID:174088	C56C10.4	II	6582986	6584445	1459	+	3	2_ALF4_Pool1::1::355, 3_ALF4_Pool2::1::403, 4_ALF4_Pool3::1::677	6038, 6044, 5969	downstream, downstream, downstream	0	1	1	1	2.097	4.359	5.266	8.074	8.07398	http://genome.ucsc.edu/cgi-bin/hgTracks?db=ce4&position=chrII:6580986-6586445
GeneID:174089	C56C10.7	II	6583595	6587516	3921	-	3	2_ALF4_Pool1::1::355, 3_ALF4_Pool2::1::403, 4_ALF4_Pool3::1::677	-1508, -1514, -1439	upstream, upstream, upstream	0	1	1	1	2.097	4.359	5.266	8.074	8.07398	http://genome.ucsc.edu/cgi-bin/hgTracks?db=ce4&position=chrII:6581595-6589516
GeneID:174090	icd-1	II	6587525	6588626	1101	-	3	2_ALF4_Pool1::1::355, 3_ALF4_Pool2::1::403, 4_ALF4_Pool3::1::677	-398, -404, -329	upstream, upstream, upstream	0	1	1	1	2.097	4.359	5.266	8.074	8.07398	http://genome.ucsc.edu/cgi-bin/hgTracks?db=ce4&position=chrII:6585525-6590626
GeneID:174091	tag-309	II	6589237	6591685	2448	+	3	2_ALF4_Pool1::1::355, 3_ALF4_Pool2::1::403, 4_ALF4_Pool3::1::677	-213, -207, -282	upstream, upstream, upstream	0	1	1	1	2.097	4.359	5.266	8.074	8.07398	http://genome.ucsc.edu/cgi-bin/hgTracks?db=ce4&position=chrII:6587237-6593685
GeneID:183859	C56C10.9	II	6591038	6592298	1260	-	3	2_ALF4_Pool1::1::355, 3_ALF4_Pool2::1::403, 4_ALF4_Pool3::1::677	3274, 3268, 3343	downstream, downstream, downstream	0	1	1	1	2.097	4.359	5.266	8.074	8.07398	http://genome.ucsc.edu/cgi-bin/hgTracks?db=ce4&position=chrII:6589038-6594298
GeneID:174092	C56C10.10	II	6592449	6594197	1748	-	3	2_ALF4_Pool1::1::355, 3_ALF4_Pool2::1::403, 4_ALF4_Pool3::1::677	5173, 5167, 5242	downstream, downstream, downstream	0	1	1	1	2.097	4.359	5.266	8.074	8.07398	http://genome.ucsc.edu/cgi-bin/hgTracks?db=ce4&position=chrII:6590449-6596197
GeneID:174093	dnj-8	II	6594337	6598017	3680	-	3	2_ALF4_Pool1::1::355, 3_ALF4_Pool2::1::403, 4_ALF4_Pool3::1::677	8993, 8987, 9062	downstream, downstream, downstream	0	1	1	1	2.097	4.359	5.266	8.074	8.07398	http://genome.ucsc.edu/cgi-bin/hgTracks?db=ce4&position=chrII:6592337-6600017
GeneID:174101	H43E16.1	II	6674213	6679308	5095	+	3	2_ALF4_Pool1::1::356, 3_ALF4_Pool2::1::404, 4_ALF4_Pool3::1::679	9588, 9546, 9732	downstream, downstream, downstream	0	1	1	1	2.202	4.035	4.026	5.655	5.65469	http://genome.ucsc.edu/cgi-bin/hgTracks?db=ce4&position=chrII:6672213-6681308
GeneID:174102	ift-74	II	6679490	6682916	3426	+	3	2_ALF4_Pool1::1::356, 3_ALF4_Pool2::1::404, 4_ALF4_Pool3::1::679	4311, 4269, 4455	downstream, downstream, downstream	0	1	1	1	2.202	4.035	4.026	5.655	5.65469	http://genome.ucsc.edu/cgi-bin/hgTracks?db=ce4&position=chrII:6677490-6684916
GeneID:174103	C18H9.3	II	6684194	6688585	4391	+	3	2_ALF4_Pool1::1::356, 3_ALF4_Pool2::1::404, 4_ALF4_Pool3::1::679	-393, -435, -249	upstream, upstream, upstream	0	1	1	1	2.202	4.035	4.026	5.655	5.65469	http://genome.ucsc.edu/cgi-bin/hgTracks?db=ce4&position=chrII:6682194-6690585
GeneID:188472	T13C2.4	II	6777009	6777765	756	+	3	2_ALF4_Pool1::1::358, 3_ALF4_Pool2::1::407, 4_ALF4_Pool3::1::683	5899, 5962, 5902	downstream, downstream, downstream	0	1	1	1	1.618	3.064	2.587	3.976	3.97593	http://genome.ucsc.edu/cgi-bin/hgTracks?db=ce4&position=chrII:6775009-6779765
GeneID:3565879	T13C2.7	II	6779396	6781508	2112	+	3	2_ALF4_Pool1::1::358, 3_ALF4_Pool2::1::407, 4_ALF4_Pool3::1::683	3512, 3575, 3515	downstream, downstream, downstream	0	1	1	1	1.618	3.064	2.587	3.976	3.97593	http://genome.ucsc.edu/cgi-bin/hgTracks?db=ce4&position=chrII:6777396-6783508
GeneID:174116	T13C2.6	II	6783359	6788463	5104	+	3	2_ALF4_Pool1::1::358, 3_ALF4_Pool2::1::407, 4_ALF4_Pool3::1::683	-451, -388, -448	upstream, upstream, upstream	0	1	1	1	1.618	3.064	2.587	3.976	3.97593	http://genome.ucsc.edu/cgi-bin/hgTracks?db=ce4&position=chrII:6781359-6790463
GeneID:188470	T13C2.2	II	6792163	6799197	7034	+	3	2_ALF4_Pool1::1::359, 3_ALF4_Pool2::1::408, 4_ALF4_Pool3::1::684	8242, 8231, 8242	downstream, downstream, downstream	0	1	1	1	1.035	3.084	2.762	3.202	3.20215	http://genome.ucsc.edu/cgi-bin/hgTracks?db=ce4&position=chrII:6790163-6801197
GeneID:174118	F31E8.4	II	6799174	6800076	902	-	3	2_ALF4_Pool1::1::359, 3_ALF4_Pool2::1::408, 4_ALF4_Pool3::1::684	-329, -318, -329	upstream, upstream, upstream	0	1	1	1	1.035	3.084	2.762	3.202	3.20215	http://genome.ucsc.edu/cgi-bin/hgTracks?db=ce4&position=chrII:6797174-6802076
GeneID:185156	F31E8.3	II	6803690	6804693	1003	+	3	2_ALF4_Pool1::1::359, 3_ALF4_Pool2::1::408, 4_ALF4_Pool3::1::684	-3285, -3296, -3285	upstream, upstream, upstream	0	1	1	1	1.035	3.084	2.762	3.202	3.20215	http://genome.ucsc.edu/cgi-bin/hgTracks?db=ce4&position=chrII:6801690-6806693
GeneID:174119	F31E8.5	II	6804997	6807177	2180	-	3	2_ALF4_Pool1::1::359, 3_ALF4_Pool2::1::408, 4_ALF4_Pool3::1::684	6772, 6783, 6772	downstream, downstream, downstream	0	1	1	1	1.035	3.084	2.762	3.202	3.20215	http://genome.ucsc.edu/cgi-bin/hgTracks?db=ce4&position=chrII:6802997-6809177
GeneID:185155	F31E8.1	II	6828051	6830388	2337	+	13	2_ALF4_Pool1::1::361, 2_ALF4_Pool1::1::362, 2_ALF4_Pool1::1::363, 2_ALF4_Pool1::1::364, 2_ALF4_Pool1::1::365, 2_ALF4_Pool1::1::366, 3_ALF4_Pool2::1::410, 3_ALF4_Pool2::1::411, 3_ALF4_Pool2::1::412, 3_ALF4_Pool2::1::413, 3_ALF4_Pool2::1::414, 3_ALF4_Pool2::1::415, 4_ALF4_Pool3::1::685	-4023, -1100, 1020, 3866, 5563, 7978, -4168, -1407, 976, 3804, 5774, 8033, 1252	upstream, upstream, in gene, downstream, downstream, downstream, upstream, upstream, in gene, downstream, downstream, downstream, in gene	0	1	1	1	1.582	3.636	3.713	4.714	4.71429	http://genome.ucsc.edu/cgi-bin/hgTracks?db=ce4&position=chrII:6826051-6832388
GeneID:174121	egl-27	II	6834953	6847838	12885	+	16	2_ALF4_Pool1::1::364, 2_ALF4_Pool1::1::365, 2_ALF4_Pool1::1::366, 2_ALF4_Pool1::1::367, 2_ALF4_Pool1::1::368, 2_ALF4_Pool1::1::369, 3_ALF4_Pool2::1::413, 3_ALF4_Pool2::1::414, 3_ALF4_Pool2::1::415, 3_ALF4_Pool2::1::416, 3_ALF4_Pool2::1::417, 3_ALF4_Pool2::1::418, 3_ALF4_Pool2::1::419, 4_ALF4_Pool3::1::685, 4_ALF4_Pool3::1::686, 4_ALF4_Pool3::1::687	-3036, -1339, 1076, 3820, 4794, 8050, -3098, -1128, 1131, 3832, 4805, 6413, 8304, -5650, 4104, 8040	upstream, upstream, in gene, in gene, in gene, in gene, upstream, upstream, in gene, in gene, in gene, in gene, in gene, upstream, in gene, in gene	0	1	1	1	1.621	3.68	3.678	4.529	4.93379	http://genome.ucsc.edu/cgi-bin/hgTracks?db=ce4&position=chrII:6832953-6849838
GeneID:182185	C04A2.1	II	6847991	6851375	3384	+	6	2_ALF4_Pool1::1::369, 2_ALF4_Pool1::1::370, 3_ALF4_Pool2::1::419, 3_ALF4_Pool2::1::420, 4_ALF4_Pool3::1::687, 4_ALF4_Pool3::1::688	-4988, 5311, -4734, 5164, -4998, 5229	upstream, downstream, upstream, downstream, upstream, downstream	0	1	1	1	1.566	3.681	3.595	4.063	4.93379	http://genome.ucsc.edu/cgi-bin/hgTracks?db=ce4&position=chrII:6845991-6853375
GeneID:182186	C04A2.t1	II	6853136	6853217	81	+	3	2_ALF4_Pool1::1::370, 3_ALF4_Pool2::1::420, 4_ALF4_Pool3::1::688	166, 19, 84	downstream, in gene, downstream	0	1	1	1	1.36	2.907	2.842	3.191	3.19145	http://genome.ucsc.edu/cgi-bin/hgTracks?db=ce4&position=chrII:6851136-6855217
GeneID:174122	dnj-5	II	6853401	6858220	4819	-	6	2_ALF4_Pool1::1::370, 2_ALF4_Pool1::1::371, 3_ALF4_Pool2::1::420, 3_ALF4_Pool2::1::421, 4_ALF4_Pool3::1::688, 4_ALF4_Pool3::1::689	4918, -902, 5065, -945, 5000, -827	downstream, upstream, downstream, upstream, downstream, upstream	0	1	1	1	1.806	3.136	3.066	3.739	4.28723	http://genome.ucsc.edu/cgi-bin/hgTracks?db=ce4&position=chrII:6851401-6860220
GeneID:174123	C44B7.3	II	6860578	6863684	3106	-	3	2_ALF4_Pool1::1::371, 3_ALF4_Pool2::1::421, 4_ALF4_Pool3::1::689	4562, 4519, 4637	downstream, downstream, downstream	0	1	1	1	2.252	3.364	3.29	4.287	4.28723	http://genome.ucsc.edu/cgi-bin/hgTracks?db=ce4&position=chrII:6858578-6865684
GeneID:174127	pmp-2	II	6883980	6887695	3715	-	3	2_ALF4_Pool1::1::372, 3_ALF4_Pool2::1::422, 4_ALF4_Pool3::1::690	-3777, -3966, -3666	upstream, upstream, upstream	0	1	1	1	1.537	4.569	4.812	5.464	5.46387	http://genome.ucsc.edu/cgi-bin/hgTracks?db=ce4&position=chrII:6881980-6889695
GeneID:174128	C44B7.10	II	6888475	6890713	2238	-	3	2_ALF4_Pool1::1::372, 3_ALF4_Pool2::1::422, 4_ALF4_Pool3::1::690	-759, -948, -648	upstream, upstream, upstream	0	1	1	1	1.537	4.569	4.812	5.464	5.46387	http://genome.ucsc.edu/cgi-bin/hgTracks?db=ce4&position=chrII:6886475-6892713
GeneID:259441	C44B7.12	II	6891645	6893566	1921	-	3	2_ALF4_Pool1::1::372, 3_ALF4_Pool2::1::422, 4_ALF4_Pool3::1::690	2094, 1905, 2205	downstream, in gene, downstream	0	1	1	1	1.537	4.569	4.812	5.464	5.46387	http://genome.ucsc.edu/cgi-bin/hgTracks?db=ce4&position=chrII:6889645-6895566
GeneID:183431	C44B7.11	II	6894136	6897462	3326	-	3	2_ALF4_Pool1::1::372, 3_ALF4_Pool2::1::422, 4_ALF4_Pool3::1::690	5990, 5801, 6101	downstream, downstream, downstream	0	1	1	1	1.537	4.569	4.812	5.464	5.46387	http://genome.ucsc.edu/cgi-bin/hgTracks?db=ce4&position=chrII:6892136-6899462
GeneID:174133	B0252.1	II	6919662	6923631	3969	+	5	2_ALF4_Pool1::1::373, 2_ALF4_Pool1::1::374, 3_ALF4_Pool2::1::423, 3_ALF4_Pool2::1::424, 4_ALF4_Pool3::1::691	7240, 8819, 7176, 8818, 7867	downstream, downstream, downstream, downstream, downstream	0	1	1	1	1.889	3.738	3.916	5.232	5.23173	http://genome.ucsc.edu/cgi-bin/hgTracks?db=ce4&position=chrII:6917662-6925631
GeneID:184825	F22D3.4	II	6924184	6925882	1698	-	5	2_ALF4_Pool1::1::373, 2_ALF4_Pool1::1::374, 3_ALF4_Pool2::1::423, 3_ALF4_Pool2::1::424, 4_ALF4_Pool3::1::691	-1020, -2599, -956, -2598, -1647	upstream, upstream, upstream, upstream, upstream	0	1	1	1	1.889	3.738	3.916	5.232	5.23173	http://genome.ucsc.edu/cgi-bin/hgTracks?db=ce4&position=chrII:6922184-6927882
GeneID:174134	F22D3.2	II	6928701	6947817	19116	+	10	2_ALF4_Pool1::1::373, 2_ALF4_Pool1::1::374, 2_ALF4_Pool1::1::375, 3_ALF4_Pool2::1::423, 3_ALF4_Pool2::1::424, 3_ALF4_Pool2::1::425, 3_ALF4_Pool2::1::426, 4_ALF4_Pool3::1::691, 4_ALF4_Pool3::1::692, 4_ALF4_Pool3::1::693	-1799, -220, 22807, -1863, -221, 14681, 22758, -1172, 14744, 22914	upstream, upstream, downstream, upstream, upstream, in gene, downstream, upstream, in gene, downstream	0	1	1	1	1.787	3.658	3.604	4.439	5.23173	http://genome.ucsc.edu/cgi-bin/hgTracks?db=ce4&position=chrII:6926701-6949817
GeneID:174135	F22D3.6	II	6947125	6951233	4108	-	5	2_ALF4_Pool1::1::375, 3_ALF4_Pool2::1::425, 3_ALF4_Pool2::1::426, 4_ALF4_Pool3::1::692, 4_ALF4_Pool3::1::693	-275, 7851, -226, 7788, -382	upstream, downstream, upstream, downstream, upstream	0	1	1	1	1.736	3.619	3.448	4.042	5.09802	http://genome.ucsc.edu/cgi-bin/hgTracks?db=ce4&position=chrII:6945125-6953233
GeneID:174136	ceh-38	II	6951573	6955328	3755	+	4	2_ALF4_Pool1::1::375, 3_ALF4_Pool2::1::426, 4_ALF4_Pool3::1::693, 4_ALF4_Pool3::1::694	-65, -114, 42, 9289	upstream, upstream, in gene, downstream	0	1	1	1	1.53	3.732	3.794	4.202	5.09802	http://genome.ucsc.edu/cgi-bin/hgTracks?db=ce4&position=chrII:6949573-6957328
GeneID:174137	tra-2	II	6954711	6965620	10909	-	10	2_ALF4_Pool1::1::375, 2_ALF4_Pool1::1::376, 2_ALF4_Pool1::1::377, 2_ALF4_Pool1::1::378, 3_ALF4_Pool2::1::426, 3_ALF4_Pool2::1::427, 3_ALF4_Pool2::1::428, 4_ALF4_Pool3::1::693, 4_ALF4_Pool3::1::694, 4_ALF4_Pool3::1::695	14112, 4725, -2391, -3134, 14161, 4698, -2682, 14005, 4758, -2629	downstream, in gene, upstream, upstream, downstream, in gene, upstream, downstream, in gene, upstream	0	1	1	1	1.597	3.875	3.887	4.499	5.09802	http://genome.ucsc.edu/cgi-bin/hgTracks?db=ce4&position=chrII:6952711-6967620
GeneID:174138	ppp-1	II	6965790	6967581	1791	-	7	2_ALF4_Pool1::1::376, 2_ALF4_Pool1::1::377, 2_ALF4_Pool1::1::378, 3_ALF4_Pool2::1::427, 3_ALF4_Pool2::1::428, 4_ALF4_Pool3::1::694, 4_ALF4_Pool3::1::695	6686, -430, -1173, 6659, -721, 6719, -668	downstream, upstream, upstream, downstream, upstream, downstream, upstream	0	1	1	1	1.429	3.483	3.704	4.199	5.09222	http://genome.ucsc.edu/cgi-bin/hgTracks?db=ce4&position=chrII:6963790-6969581
GeneID:174139	C15F1.5	II	6967915	6970518	2603	-	5	2_ALF4_Pool1::1::377, 2_ALF4_Pool1::1::378, 3_ALF4_Pool2::1::428, 4_ALF4_Pool3::1::695, 4_ALF4_Pool3::1::696	2507, 1764, 2216, 2269, -3579	in gene, in gene, in gene, in gene, upstream	0	1	1	1	1.654	3.196	3.181	3.947	5.09222	http://genome.ucsc.edu/cgi-bin/hgTracks?db=ce4&position=chrII:6965915-6972518
GeneID:268207	C15F1.9	II	6968327	6968491	164	-	4	2_ALF4_Pool1::1::377, 2_ALF4_Pool1::1::378, 3_ALF4_Pool2::1::428, 4_ALF4_Pool3::1::695	480, -263, 189, 242	downstream, upstream, downstream, downstream	0	1	1	1	1.731	4.162	4.073	5.092	5.09222	http://genome.ucsc.edu/cgi-bin/hgTracks?db=ce4&position=chrII:6966327-6970491
GeneID:174140	art-1	II	6970601	6972170	1569	-	5	2_ALF4_Pool1::1::377, 2_ALF4_Pool1::1::378, 3_ALF4_Pool2::1::428, 4_ALF4_Pool3::1::695, 4_ALF4_Pool3::1::696	4159, 3416, 3868, 3921, -1927	downstream, downstream, downstream, downstream, upstream	0	1	1	1	1.654	3.196	3.181	3.947	5.09222	http://genome.ucsc.edu/cgi-bin/hgTracks?db=ce4&position=chrII:6968601-6974170
GeneID:174141	sod-1	II	6972645	6973825	1180	-	5	2_ALF4_Pool1::1::377, 2_ALF4_Pool1::1::378, 3_ALF4_Pool2::1::428, 4_ALF4_Pool3::1::695, 4_ALF4_Pool3::1::696	5814, 5071, 5523, 5576, -272	downstream, downstream, downstream, downstream, upstream	0	1	1	1	1.654	3.196	3.181	3.947	5.09222	http://genome.ucsc.edu/cgi-bin/hgTracks?db=ce4&position=chrII:6970645-6975825
GeneID:187994	T02G5.11	II	7078511	7081855	3344	-	3	2_ALF4_Pool1::1::379, 3_ALF4_Pool2::1::430, 4_ALF4_Pool3::1::701	8980, 8954, 9033	downstream, downstream, downstream	0	1	1	1	6.183	8.277	9.242	11.192	11.1922	http://genome.ucsc.edu/cgi-bin/hgTracks?db=ce4&position=chrII:7076511-7083855
GeneID:174164	mmaa-1	II	7099523	7101095	1572	-	3	2_ALF4_Pool1::1::380, 3_ALF4_Pool2::1::431, 4_ALF4_Pool3::1::702	-3938, -4088, -4089	upstream, upstream, upstream	0	1	1	1	1.609	2.655	3.207	3.664	3.66381	http://genome.ucsc.edu/cgi-bin/hgTracks?db=ce4&position=chrII:7097523-7103095
GeneID:174165	F10E7.8	II	7101199	7105119	3920	-	3	2_ALF4_Pool1::1::380, 3_ALF4_Pool2::1::431, 4_ALF4_Pool3::1::702	86, -64, -65	in gene, upstream, upstream	0	1	1	1	1.609	2.655	3.207	3.664	3.66381	http://genome.ucsc.edu/cgi-bin/hgTracks?db=ce4&position=chrII:7099199-7107119
GeneID:174166	rpl-33	II	7105488	7106394	906	+	3	2_ALF4_Pool1::1::380, 3_ALF4_Pool2::1::431, 4_ALF4_Pool3::1::702	-455, -305, -304	upstream, upstream, upstream	0	1	1	1	1.609	2.655	3.207	3.664	3.66381	http://genome.ucsc.edu/cgi-bin/hgTracks?db=ce4&position=chrII:7103488-7108394
GeneID:174167	F10E7.9	II	7106344	7109989	3645	-	4	2_ALF4_Pool1::1::380, 3_ALF4_Pool2::1::431, 4_ALF4_Pool3::1::702, 4_ALF4_Pool3::1::703	4956, 4806, 4805, -1675	downstream, downstream, downstream, upstream	0	1	1	1	1.622	2.578	2.915	3.639	3.66381	http://genome.ucsc.edu/cgi-bin/hgTracks?db=ce4&position=chrII:7104344-7111989
GeneID:188235	T07F8.2	II	7144552	7147186	2634	+	3	2_ALF4_Pool1::1::382, 3_ALF4_Pool2::1::433, 4_ALF4_Pool3::1::705	7500, 7649, 7671	downstream, downstream, downstream	0	1	1	1	1.632	2.948	3.187	4.615	4.61465	http://genome.ucsc.edu/cgi-bin/hgTracks?db=ce4&position=chrII:7142552-7149186
GeneID:188234	T07F8.1	II	7149181	7151693	2512	+	3	2_ALF4_Pool1::1::382, 3_ALF4_Pool2::1::433, 4_ALF4_Pool3::1::705	2871, 3020, 3042	downstream, downstream, downstream	0	1	1	1	1.632	2.948	3.187	4.615	4.61465	http://genome.ucsc.edu/cgi-bin/hgTracks?db=ce4&position=chrII:7147181-7153693
GeneID:174175	C27H5.3	II	7152562	7155657	3095	+	3	2_ALF4_Pool1::1::382, 3_ALF4_Pool2::1::433, 4_ALF4_Pool3::1::705	-510, -361, -339	upstream, upstream, upstream	0	1	1	1	1.632	2.948	3.187	4.615	4.61465	http://genome.ucsc.edu/cgi-bin/hgTracks?db=ce4&position=chrII:7150562-7157657
GeneID:174176	C27H5.2	II	7155564	7160871	5307	+	3	2_ALF4_Pool1::1::382, 3_ALF4_Pool2::1::433, 4_ALF4_Pool3::1::705	-3512, -3363, -3341	upstream, upstream, upstream	0	1	1	1	1.632	2.948	3.187	4.615	4.61465	http://genome.ucsc.edu/cgi-bin/hgTracks?db=ce4&position=chrII:7153564-7162871
GeneID:174202	nhr-21	II	7339162	7349055	9893	+	8	2_ALF4_Pool1::1::384, 2_ALF4_Pool1::1::385, 2_ALF4_Pool1::1::386, 3_ALF4_Pool2::1::435, 3_ALF4_Pool2::1::436, 3_ALF4_Pool2::1::437, 4_ALF4_Pool3::1::712, 4_ALF4_Pool3::1::713	-1484, 760, 3033, -442, 1806, 2691, 555, 5326	upstream, in gene, in gene, upstream, in gene, in gene, in gene, in gene	0	1	1	1	1.512	3.608	3.62	4.465	6.24972	http://genome.ucsc.edu/cgi-bin/hgTracks?db=ce4&position=chrII:7337162-7351055
GeneID:182367	sre-3	II	7387093	7388947	1854	+	5	2_ALF4_Pool1::1::387, 2_ALF4_Pool1::1::388, 3_ALF4_Pool2::1::438, 3_ALF4_Pool2::1::439, 4_ALF4_Pool3::1::716	5235, 6683, 5235, 6862, 5922	downstream, downstream, downstream, downstream, downstream	0	1	1	1	1.406	4.987	5.927	7.07	7.07045	http://genome.ucsc.edu/cgi-bin/hgTracks?db=ce4&position=chrII:7385093-7390947
GeneID:174210	bath-44	II	7394884	7397258	2374	+	5	2_ALF4_Pool1::1::387, 2_ALF4_Pool1::1::388, 3_ALF4_Pool2::1::438, 3_ALF4_Pool2::1::439, 4_ALF4_Pool3::1::716	-2556, -1108, -2556, -929, -1869	upstream, upstream, upstream, upstream, upstream	0	1	1	1	1.406	4.987	5.927	7.07	7.07045	http://genome.ucsc.edu/cgi-bin/hgTracks?db=ce4&position=chrII:7392884-7399258
GeneID:174211	C07D10.1	II	7398944	7400471	1527	+	3	2_ALF4_Pool1::1::388, 3_ALF4_Pool2::1::439, 4_ALF4_Pool3::1::716	-5168, -4989, -5929	upstream, upstream, upstream	0	1	1	1	1.406	4.987	5.927	7.07	7.07045	http://genome.ucsc.edu/cgi-bin/hgTracks?db=ce4&position=chrII:7396944-7402471
GeneID:4363027	ZK1290.15	II	7523507	7524347	840	+	3	2_ALF4_Pool1::1::390, 3_ALF4_Pool2::1::441, 4_ALF4_Pool3::1::719	5586, 5537, 5493	downstream, downstream, downstream	0	1	1	1	1.438	2.892	2.868	3.838	3.83821	http://genome.ucsc.edu/cgi-bin/hgTracks?db=ce4&position=chrII:7521507-7526347
GeneID:191556	ZK1290.7	II	7524409	7525484	1075	-	3	2_ALF4_Pool1::1::390, 3_ALF4_Pool2::1::441, 4_ALF4_Pool3::1::719	-3609, -3560, -3516	upstream, upstream, upstream	0	1	1	1	1.438	2.892	2.868	3.838	3.83821	http://genome.ucsc.edu/cgi-bin/hgTracks?db=ce4&position=chrII:7522409-7527484
GeneID:174222	rnh-1.1	II	7525691	7528126	2435	+	3	2_ALF4_Pool1::1::390, 3_ALF4_Pool2::1::441, 4_ALF4_Pool3::1::719	3402, 3353, 3309	downstream, downstream, downstream	0	1	1	1	1.438	2.892	2.868	3.838	3.83821	http://genome.ucsc.edu/cgi-bin/hgTracks?db=ce4&position=chrII:7523691-7530126
GeneID:191555	ZK1290.5	II	7529571	7530752	1181	+	3	2_ALF4_Pool1::1::390, 3_ALF4_Pool2::1::441, 4_ALF4_Pool3::1::719	-478, -527, -571	upstream, upstream, upstream	0	1	1	1	1.438	2.892	2.868	3.838	3.83821	http://genome.ucsc.edu/cgi-bin/hgTracks?db=ce4&position=chrII:7527571-7532752
GeneID:174223	wrt-1	II	7531080	7533166	2086	+	3	2_ALF4_Pool1::1::390, 3_ALF4_Pool2::1::441, 4_ALF4_Pool3::1::719	-1987, -2036, -2080	upstream, upstream, upstream	0	1	1	1	1.438	2.892	2.868	3.838	3.83821	http://genome.ucsc.edu/cgi-bin/hgTracks?db=ce4&position=chrII:7529080-7535166
GeneID:174224	wrt-10	II	7533225	7534439	1214	-	3	2_ALF4_Pool1::1::390, 3_ALF4_Pool2::1::441, 4_ALF4_Pool3::1::719	5346, 5395, 5439	downstream, downstream, downstream	0	1	1	1	1.438	2.892	2.868	3.838	3.83821	http://genome.ucsc.edu/cgi-bin/hgTracks?db=ce4&position=chrII:7531225-7536439
GeneID:174234	R07G3.8	II	7618223	7620438	2215	-	4	2_ALF4_Pool1::1::391, 3_ALF4_Pool2::1::442, 4_ALF4_Pool3::1::720, 4_ALF4_Pool3::1::721	-3212, -3094, 4611, -3137	upstream, upstream, downstream, upstream	0	1	1	1	1.493	2.785	2.652	3.383	3.73462	http://genome.ucsc.edu/cgi-bin/hgTracks?db=ce4&position=chrII:7616223-7622438
GeneID:174235	pde-4	II	7627176	7651158	23982	-	7	2_ALF4_Pool1::1::391, 2_ALF4_Pool1::1::392, 3_ALF4_Pool2::1::442, 3_ALF4_Pool2::1::443, 4_ALF4_Pool3::1::721, 4_ALF4_Pool3::1::722, 4_ALF4_Pool3::1::723	27508, 19678, 27626, 8551, 27583, 19666, 8663	downstream, in gene, downstream, in gene, downstream, in gene, in gene	0	1	1	1	1.27	2.784	2.717	3.448	3.73462	http://genome.ucsc.edu/cgi-bin/hgTracks?db=ce4&position=chrII:7625176-7653158
GeneID:174238	F18A1.5	II	7664496	7667026	2530	+	4	2_ALF4_Pool1::1::393, 3_ALF4_Pool2::1::444, 4_ALF4_Pool3::1::724, 4_ALF4_Pool3::1::725	5081, 5068, -2285, 5030	downstream, downstream, upstream, downstream	0	1	1	1	1.465	2.438	2.954	2.9	2.93041	http://genome.ucsc.edu/cgi-bin/hgTracks?db=ce4&position=chrII:7662496-7669026
GeneID:174239	lir-2	II	7667913	7671825	3912	+	3	2_ALF4_Pool1::1::393, 3_ALF4_Pool2::1::444, 4_ALF4_Pool3::1::725	1664, 1651, 1613	in gene, in gene, in gene	0	1	1	1	1.436	2.66	2.9	2.869	2.90031	http://genome.ucsc.edu/cgi-bin/hgTracks?db=ce4&position=chrII:7665913-7673825
GeneID:174240	lir-1	II	7671930	7684667	12737	+	3	2_ALF4_Pool1::1::393, 3_ALF4_Pool2::1::444, 4_ALF4_Pool3::1::725	-2353, -2366, -2404	upstream, upstream, upstream	0	1	1	1	1.436	2.66	2.9	2.869	2.90031	http://genome.ucsc.edu/cgi-bin/hgTracks?db=ce4&position=chrII:7669930-7686667
GeneID:191827	sre-1	II	7709706	7711361	1655	+	4	2_ALF4_Pool1::1::394, 3_ALF4_Pool2::1::445, 4_ALF4_Pool3::1::726, 4_ALF4_Pool3::1::727	6194, 6128, -1025, 6197	downstream, downstream, upstream, downstream	0	1	1	1	1.565	2.546	2.614	3.228	3.69796	http://genome.ucsc.edu/cgi-bin/hgTracks?db=ce4&position=chrII:7707706-7713361
GeneID:174248	tag-178	II	7711825	7716256	4431	-	4	2_ALF4_Pool1::1::394, 3_ALF4_Pool2::1::445, 4_ALF4_Pool3::1::726, 4_ALF4_Pool3::1::727	356, 422, 7575, 353	in gene, in gene, downstream, in gene	0	1	1	1	1.565	2.546	2.614	3.228	3.69796	http://genome.ucsc.edu/cgi-bin/hgTracks?db=ce4&position=chrII:7709825-7718256
GeneID:174253	C06A8.6	II	7772490	7773827	1337	+	4	2_ALF4_Pool1::1::395, 3_ALF4_Pool2::1::446, 4_ALF4_Pool3::1::728, 4_ALF4_Pool3::1::729	5030, 6389, 4975, 6438	downstream, downstream, downstream, downstream	0	1	1	1	1.522	2.616	3.179	3.653	3.73657	http://genome.ucsc.edu/cgi-bin/hgTracks?db=ce4&position=chrII:7770490-7775827
GeneID:174254	C06A8.1	II	7773803	7777755	3952	-	4	2_ALF4_Pool1::1::395, 3_ALF4_Pool2::1::446, 4_ALF4_Pool3::1::728, 4_ALF4_Pool3::1::729	235, -1124, 290, -1173	in gene, upstream, in gene, upstream	0	1	1	1	1.522	2.616	3.179	3.653	3.73657	http://genome.ucsc.edu/cgi-bin/hgTracks?db=ce4&position=chrII:7771803-7779755
GeneID:174255	C06A8.2	II	7779288	7781177	1889	-	4	2_ALF4_Pool1::1::395, 3_ALF4_Pool2::1::446, 4_ALF4_Pool3::1::728, 4_ALF4_Pool3::1::729	3657, 2298, 3712, 2249	downstream, downstream, downstream, downstream	0	1	1	1	1.522	2.616	3.179	3.653	3.73657	http://genome.ucsc.edu/cgi-bin/hgTracks?db=ce4&position=chrII:7777288-7783177
GeneID:174256	C06A8.5	II	7781502	7783243	1741	+	4	2_ALF4_Pool1::1::395, 3_ALF4_Pool2::1::446, 4_ALF4_Pool3::1::728, 4_ALF4_Pool3::1::729	-3982, -2623, -4037, -2574	upstream, upstream, upstream, upstream	0	1	1	1	1.522	2.616	3.179	3.653	3.73657	http://genome.ucsc.edu/cgi-bin/hgTracks?db=ce4&position=chrII:7779502-7785243
GeneID:174274	ptc-1	II	7893189	7900409	7220	+	9	2_ALF4_Pool1::1::396, 2_ALF4_Pool1::1::397, 3_ALF4_Pool2::1::448, 3_ALF4_Pool2::1::449, 3_ALF4_Pool2::1::450, 3_ALF4_Pool2::1::451, 4_ALF4_Pool3::1::734, 4_ALF4_Pool3::1::735, 4_ALF4_Pool3::1::736	-1341, 1325, -1274, -65, 1255, 1995, -1249, 1166, 2066	upstream, in gene, upstream, upstream, in gene, in gene, upstream, in gene, in gene	0	1	1	1	2.042	2.87	3.198	3.495	4.20778	http://genome.ucsc.edu/cgi-bin/hgTracks?db=ce4&position=chrII:7891189-7902409
GeneID:191388	ZK669.3	II	7941075	7942489	1414	+	3	2_ALF4_Pool1::1::398, 3_ALF4_Pool2::1::452, 4_ALF4_Pool3::1::737	3794, 3908, 3907	downstream, downstream, downstream	0	1	1	1	1.552	2.787	3.103	3.594	3.59405	http://genome.ucsc.edu/cgi-bin/hgTracks?db=ce4&position=chrII:7939075-7944489
GeneID:174279	ZK669.4	II	7942537	7945132	2595	-	3	2_ALF4_Pool1::1::398, 3_ALF4_Pool2::1::452, 4_ALF4_Pool3::1::737	263, 149, 150	in gene, in gene, in gene	0	1	1	1	1.552	2.787	3.103	3.594	3.59405	http://genome.ucsc.edu/cgi-bin/hgTracks?db=ce4&position=chrII:7940537-7947132
GeneID:174280	ZK669.5	II	7945424	7946801	1377	-	3	2_ALF4_Pool1::1::398, 3_ALF4_Pool2::1::452, 4_ALF4_Pool3::1::737	1932, 1818, 1819	downstream, downstream, downstream	0	1	1	1	1.552	2.787	3.103	3.594	3.59405	http://genome.ucsc.edu/cgi-bin/hgTracks?db=ce4&position=chrII:7943424-7948801
GeneID:174282	DH11.1	II	8008543	8011554	3011	+	4	2_ALF4_Pool1::1::399, 3_ALF4_Pool2::1::453, 4_ALF4_Pool3::1::738, 4_ALF4_Pool3::1::739	7610, 7649, 3462, 7656	downstream, downstream, downstream, downstream	0	1	1	1	1.539	3.175	3.305	4.351	6.01018	http://genome.ucsc.edu/cgi-bin/hgTracks?db=ce4&position=chrII:8006543-8013554
GeneID:174283	DH11.2	II	8012740	8015185	2445	+	4	2_ALF4_Pool1::1::399, 3_ALF4_Pool2::1::453, 4_ALF4_Pool3::1::738, 4_ALF4_Pool3::1::739	3413, 3452, -735, 3459	downstream, downstream, upstream, downstream	0	1	1	1	1.539	3.175	3.305	4.351	6.01018	http://genome.ucsc.edu/cgi-bin/hgTracks?db=ce4&position=chrII:8010740-8017185
GeneID:174284	zyg-11	II	8017604	8020689	3085	+	3	2_ALF4_Pool1::1::399, 3_ALF4_Pool2::1::453, 4_ALF4_Pool3::1::739	-1451, -1412, -1405	upstream, upstream, upstream	0	1	1	1	1.808	4.089	4.323	6.01	6.01018	http://genome.ucsc.edu/cgi-bin/hgTracks?db=ce4&position=chrII:8015604-8022689
GeneID:174285	hda-2	II	8020721	8022485	1764	-	3	2_ALF4_Pool1::1::399, 3_ALF4_Pool2::1::453, 4_ALF4_Pool3::1::739	6332, 6293, 6286	downstream, downstream, downstream	0	1	1	1	1.808	4.089	4.323	6.01	6.01018	http://genome.ucsc.edu/cgi-bin/hgTracks?db=ce4&position=chrII:8018721-8024485
GeneID:174286	C08B11.3	II	8022558	8027669	5111	-	3	2_ALF4_Pool1::1::400, 3_ALF4_Pool2::1::454, 4_ALF4_Pool3::1::740	-821, -743, -727	upstream, upstream, upstream	0	1	1	1	1.747	3.124	3.302	3.888	3.88778	http://genome.ucsc.edu/cgi-bin/hgTracks?db=ce4&position=chrII:8020558-8029669
GeneID:174287	nrf-6	II	8028878	8032632	3754	-	3	2_ALF4_Pool1::1::400, 3_ALF4_Pool2::1::454, 4_ALF4_Pool3::1::740	4142, 4220, 4236	downstream, downstream, downstream	0	1	1	1	1.747	3.124	3.302	3.888	3.88778	http://genome.ucsc.edu/cgi-bin/hgTracks?db=ce4&position=chrII:8026878-8034632
GeneID:3564855	C08B11.9	II	8034259	8038090	3831	-	4	2_ALF4_Pool1::1::401, 3_ALF4_Pool2::1::455, 4_ALF4_Pool3::1::741, 4_ALF4_Pool3::1::742	-1615, -1615, -1633, -3626	upstream, upstream, upstream, upstream	0	1	1	1	1.542	2.717	2.949	3.234	3.60115	http://genome.ucsc.edu/cgi-bin/hgTracks?db=ce4&position=chrII:8032259-8040090
GeneID:174288	C08B11.6	II	8034259	8037795	3536	-	4	2_ALF4_Pool1::1::401, 3_ALF4_Pool2::1::455, 4_ALF4_Pool3::1::741, 4_ALF4_Pool3::1::742	-1910, -1910, -1928, -3921	upstream, upstream, upstream, upstream	0	1	1	1	1.542	2.717	2.949	3.234	3.60115	http://genome.ucsc.edu/cgi-bin/hgTracks?db=ce4&position=chrII:8032259-8039795
GeneID:174289	C08B11.7	II	8038199	8039520	1321	-	4	2_ALF4_Pool1::1::401, 3_ALF4_Pool2::1::455, 4_ALF4_Pool3::1::741, 4_ALF4_Pool3::1::742	-185, -185, -203, -2196	upstream, upstream, upstream, upstream	0	1	1	1	1.542	2.717	2.949	3.234	3.60115	http://genome.ucsc.edu/cgi-bin/hgTracks?db=ce4&position=chrII:8036199-8041520
GeneID:182392	C08B11.8	II	8039933	8041640	1707	+	4	2_ALF4_Pool1::1::401, 3_ALF4_Pool2::1::455, 4_ALF4_Pool3::1::741, 4_ALF4_Pool3::1::742	-228, -228, -210, 1783	upstream, upstream, upstream, downstream	0	1	1	1	1.542	2.717	2.949	3.234	3.60115	http://genome.ucsc.edu/cgi-bin/hgTracks?db=ce4&position=chrII:8037933-8043640
GeneID:174290	T05H10.1	II	8042512	8047362	4850	+	4	2_ALF4_Pool1::1::401, 3_ALF4_Pool2::1::455, 4_ALF4_Pool3::1::741, 4_ALF4_Pool3::1::742	-2807, -2807, -2789, -796	upstream, upstream, upstream, upstream	0	1	1	1	1.542	2.717	2.949	3.234	3.60115	http://genome.ucsc.edu/cgi-bin/hgTracks?db=ce4&position=chrII:8040512-8049362
GeneID:174296	T05H10.7	II	8067921	8073295	5374	-	3	2_ALF4_Pool1::1::403, 3_ALF4_Pool2::1::457, 4_ALF4_Pool3::1::744	1685, 1727, 1800	in gene, in gene, in gene	0	1	1	1	1.418	3.82	3.865	6.086	6.08565	http://genome.ucsc.edu/cgi-bin/hgTracks?db=ce4&position=chrII:8065921-8075295
GeneID:4926942	K02C4.8	II	8075432	8075566	134	+	3	2_ALF4_Pool1::1::403, 3_ALF4_Pool2::1::457, 4_ALF4_Pool3::1::744	-3822, -3864, -3937	upstream, upstream, upstream	0	1	1	1	1.418	3.82	3.865	6.086	6.08565	http://genome.ucsc.edu/cgi-bin/hgTracks?db=ce4&position=chrII:8073432-8077566
GeneID:174298	K02C4.2	II	8075683	8076694	1011	+	3	2_ALF4_Pool1::1::403, 3_ALF4_Pool2::1::457, 4_ALF4_Pool3::1::744	-4073, -4115, -4188	upstream, upstream, upstream	0	1	1	1	1.418	3.82	3.865	6.086	6.08565	http://genome.ucsc.edu/cgi-bin/hgTracks?db=ce4&position=chrII:8073683-8078694
GeneID:174305	ire-1	II	8112191	8124763	12572	-	6	2_ALF4_Pool1::1::404, 2_ALF4_Pool1::1::405, 3_ALF4_Pool2::1::458, 3_ALF4_Pool2::1::459, 4_ALF4_Pool3::1::745, 4_ALF4_Pool3::1::746	-1371, -5545, -1371, -5889, -1331, -5768	upstream, upstream, upstream, upstream, upstream, upstream	0	1	1	1	1.692	9.048	10.444	11.619	12.6191	http://genome.ucsc.edu/cgi-bin/hgTracks?db=ce4&position=chrII:8110191-8126763
GeneID:174306	unc-105	II	8117119	8122809	5690	+	3	2_ALF4_Pool1::1::404, 3_ALF4_Pool2::1::458, 4_ALF4_Pool3::1::745	9015, 9015, 8975	downstream, downstream, downstream	0	1	1	1	1.829	8.884	10.067	10.619	10.6187	http://genome.ucsc.edu/cgi-bin/hgTracks?db=ce4&position=chrII:8115119-8124809
GeneID:188122	T05C12.4	II	8177501	8180304	2803	-	3	2_ALF4_Pool1::1::407, 3_ALF4_Pool2::1::461, 4_ALF4_Pool3::1::749	-4956, -4983, -4896	upstream, upstream, upstream	0	1	1	1	2.152	3.945	4.811	5.402	5.40216	http://genome.ucsc.edu/cgi-bin/hgTracks?db=ce4&position=chrII:8175501-8182304
GeneID:188123	tctex-1	II	8181309	8182232	923	+	3	2_ALF4_Pool1::1::407, 3_ALF4_Pool2::1::461, 4_ALF4_Pool3::1::749	3951, 3978, 3891	downstream, downstream, downstream	0	1	1	1	2.152	3.945	4.811	5.402	5.40216	http://genome.ucsc.edu/cgi-bin/hgTracks?db=ce4&position=chrII:8179309-8184232
GeneID:174317	mig-5	II	8182246	8184946	2700	-	3	2_ALF4_Pool1::1::407, 3_ALF4_Pool2::1::461, 4_ALF4_Pool3::1::749	-314, -341, -254	upstream, upstream, upstream	0	1	1	1	2.152	3.945	4.811	5.402	5.40216	http://genome.ucsc.edu/cgi-bin/hgTracks?db=ce4&position=chrII:8180246-8186946
GeneID:174318	cct-1	II	8185362	8187526	2164	+	3	2_ALF4_Pool1::1::407, 3_ALF4_Pool2::1::461, 4_ALF4_Pool3::1::749	-102, -75, -162	upstream, upstream, upstream	0	1	1	1	2.152	3.945	4.811	5.402	5.40216	http://genome.ucsc.edu/cgi-bin/hgTracks?db=ce4&position=chrII:8183362-8189526
GeneID:188124	T05C12.8	II	8187537	8189877	2340	-	3	2_ALF4_Pool1::1::407, 3_ALF4_Pool2::1::461, 4_ALF4_Pool3::1::749	4617, 4590, 4677	downstream, downstream, downstream	0	1	1	1	2.152	3.945	4.811	5.402	5.40216	http://genome.ucsc.edu/cgi-bin/hgTracks?db=ce4&position=chrII:8185537-8191877
GeneID:174321	twk-3	II	8210587	8212676	2089	-	3	2_ALF4_Pool1::1::408, 3_ALF4_Pool2::1::462, 4_ALF4_Pool3::1::750	-3906, -3983, -3885	upstream, upstream, upstream	0	1	1	1	1.638	2.985	3.316	4.137	4.13711	http://genome.ucsc.edu/cgi-bin/hgTracks?db=ce4&position=chrII:8208587-8214676
GeneID:187472	M110.3	II	8214722	8216476	1754	-	3	2_ALF4_Pool1::1::408, 3_ALF4_Pool2::1::462, 4_ALF4_Pool3::1::750	-106, -183, -85	upstream, upstream, upstream	0	1	1	1	1.638	2.985	3.316	4.137	4.13711	http://genome.ucsc.edu/cgi-bin/hgTracks?db=ce4&position=chrII:8212722-8218476
GeneID:174322	ifg-1	II	8217156	8222295	5139	+	5	2_ALF4_Pool1::1::408, 3_ALF4_Pool2::1::462, 4_ALF4_Pool3::1::750, 4_ALF4_Pool3::1::751, 4_ALF4_Pool3::1::752	-574, -497, -595, 5806, 8679	upstream, upstream, upstream, downstream, downstream	0	1	1	1	1.442	2.728	2.713	3.345	4.13711	http://genome.ucsc.edu/cgi-bin/hgTracks?db=ce4&position=chrII:8215156-8224295
GeneID:174332	ran-3	II	8322537	8324977	2440	-	3	2_ALF4_Pool1::1::409, 3_ALF4_Pool2::1::463, 4_ALF4_Pool3::1::754	-4142, -4320, -4250	upstream, upstream, upstream	0	1	1	1	1.792	2.664	3.002	3.697	3.69675	http://genome.ucsc.edu/cgi-bin/hgTracks?db=ce4&position=chrII:8320537-8326977
GeneID:182937	C26D10.3	II	8325391	8329515	4124	+	3	2_ALF4_Pool1::1::409, 3_ALF4_Pool2::1::463, 4_ALF4_Pool3::1::754	3728, 3906, 3836	in gene, in gene, in gene	0	1	1	1	1.792	2.664	3.002	3.697	3.69675	http://genome.ucsc.edu/cgi-bin/hgTracks?db=ce4&position=chrII:8323391-8331515
GeneID:174333	hel-1	II	8326777	8328802	2025	-	3	2_ALF4_Pool1::1::409, 3_ALF4_Pool2::1::463, 4_ALF4_Pool3::1::754	-317, -495, -425	upstream, upstream, upstream	0	1	1	1	1.792	2.664	3.002	3.697	3.69675	http://genome.ucsc.edu/cgi-bin/hgTracks?db=ce4&position=chrII:8324777-8330802
GeneID:182938	C26D10.4	II	8329683	8333391	3708	+	3	2_ALF4_Pool1::1::409, 3_ALF4_Pool2::1::463, 4_ALF4_Pool3::1::754	-564, -386, -456	upstream, upstream, upstream	0	1	1	1	1.792	2.664	3.002	3.697	3.69675	http://genome.ucsc.edu/cgi-bin/hgTracks?db=ce4&position=chrII:8327683-8335391
GeneID:3565188	C26D10.7	II	8334019	8336428	2409	+	3	2_ALF4_Pool1::1::409, 3_ALF4_Pool2::1::463, 4_ALF4_Pool3::1::754	-4900, -4722, -4792	upstream, upstream, upstream	0	1	1	1	1.792	2.664	3.002	3.697	3.69675	http://genome.ucsc.edu/cgi-bin/hgTracks?db=ce4&position=chrII:8332019-8338428
GeneID:174356	M05D6.4	II	8477934	8480402	2468	-	4	2_ALF4_Pool1::1::410, 3_ALF4_Pool2::1::464, 3_ALF4_Pool2::1::465, 4_ALF4_Pool3::1::759	-3416, -3362, -4796, -3446	upstream, upstream, upstream, upstream	0	1	1	1	1.892	4.748	4.661	6.027	6.02722	http://genome.ucsc.edu/cgi-bin/hgTracks?db=ce4&position=chrII:8475934-8482402
GeneID:174357	M05D6.5	II	8480422	8482142	1720	-	4	2_ALF4_Pool1::1::410, 3_ALF4_Pool2::1::464, 3_ALF4_Pool2::1::465, 4_ALF4_Pool3::1::759	-1676, -1622, -3056, -1706	upstream, upstream, upstream, upstream	0	1	1	1	1.892	4.748	4.661	6.027	6.02722	http://genome.ucsc.edu/cgi-bin/hgTracks?db=ce4&position=chrII:8478422-8484142
GeneID:187453	M05D6.6	II	8482300	8483796	1496	-	4	2_ALF4_Pool1::1::410, 3_ALF4_Pool2::1::464, 3_ALF4_Pool2::1::465, 4_ALF4_Pool3::1::759	-22, 32, -1402, -52	upstream, in gene, upstream, upstream	0	1	1	1	1.892	4.748	4.661	6.027	6.02722	http://genome.ucsc.edu/cgi-bin/hgTracks?db=ce4&position=chrII:8480300-8485796
GeneID:174358	gbh-2	II	8485862	8487433	1571	+	4	2_ALF4_Pool1::1::410, 3_ALF4_Pool2::1::464, 3_ALF4_Pool2::1::465, 4_ALF4_Pool3::1::759	-2044, -2098, -664, -2014	upstream, upstream, upstream, upstream	0	1	1	1	1.892	4.748	4.661	6.027	6.02722	http://genome.ucsc.edu/cgi-bin/hgTracks?db=ce4&position=chrII:8483862-8489433
GeneID:174359	T13H5.1	II	8487504	8506578	19074	-	4	2_ALF4_Pool1::1::410, 3_ALF4_Pool2::1::464, 3_ALF4_Pool2::1::465, 4_ALF4_Pool3::1::759	22760, 22814, 21380, 22730	downstream, downstream, downstream, downstream	0	1	1	1	1.892	4.748	4.661	6.027	6.02722	http://genome.ucsc.edu/cgi-bin/hgTracks?db=ce4&position=chrII:8485504-8508578
GeneID:174367	iff-2	II	8559323	8561276	1953	-	3	2_ALF4_Pool1::1::411, 3_ALF4_Pool2::1::466, 4_ALF4_Pool3::1::761	-67, -67, -70	upstream, upstream, upstream	0	1	1	1	2.085	4.145	4.607	5.703	5.70275	http://genome.ucsc.edu/cgi-bin/hgTracks?db=ce4&position=chrII:8557323-8563276
GeneID:4927029	F54C9.12	II	8560615	8560696	81	-	3	2_ALF4_Pool1::1::411, 3_ALF4_Pool2::1::466, 4_ALF4_Pool3::1::761	-647, -647, -650	upstream, upstream, upstream	0	1	1	1	2.085	4.145	4.607	5.703	5.70275	http://genome.ucsc.edu/cgi-bin/hgTracks?db=ce4&position=chrII:8558615-8562696
GeneID:174368	stc-1	II	8563648	8566063	2415	-	6	2_ALF4_Pool1::1::411, 2_ALF4_Pool1::1::412, 3_ALF4_Pool2::1::466, 3_ALF4_Pool2::1::467, 4_ALF4_Pool3::1::761, 4_ALF4_Pool3::1::762	4720, -3360, 4720, -3459, 4717, -3426	downstream, upstream, downstream, upstream, downstream, upstream	0	1	1	1	1.886	3.499	3.828	4.875	5.70275	http://genome.ucsc.edu/cgi-bin/hgTracks?db=ce4&position=chrII:8561648-8568063
GeneID:174369	F54C9.3	II	8566467	8566781	314	-	6	2_ALF4_Pool1::1::411, 2_ALF4_Pool1::1::412, 3_ALF4_Pool2::1::466, 3_ALF4_Pool2::1::467, 4_ALF4_Pool3::1::761, 4_ALF4_Pool3::1::762	5438, -2642, 5438, -2741, 5435, -2708	downstream, upstream, downstream, upstream, downstream, upstream	0	1	1	1	1.886	3.499	3.828	4.875	5.70275	http://genome.ucsc.edu/cgi-bin/hgTracks?db=ce4&position=chrII:8564467-8568781
GeneID:174370	F54C9.4	II	8567959	8569012	1053	-	3	2_ALF4_Pool1::1::412, 3_ALF4_Pool2::1::467, 4_ALF4_Pool3::1::762	-411, -510, -477	upstream, upstream, upstream	0	1	1	1	1.688	2.854	3.049	4.048	4.04789	http://genome.ucsc.edu/cgi-bin/hgTracks?db=ce4&position=chrII:8565959-8571012
GeneID:174371	rpl-5	II	8569849	8570974	1125	+	3	2_ALF4_Pool1::1::412, 3_ALF4_Pool2::1::467, 4_ALF4_Pool3::1::762	-426, -327, -360	upstream, upstream, upstream	0	1	1	1	1.688	2.854	3.049	4.048	4.04789	http://genome.ucsc.edu/cgi-bin/hgTracks?db=ce4&position=chrII:8567849-8572974
GeneID:174372	F54C9.6	II	8571009	8572802	1793	+	3	2_ALF4_Pool1::1::412, 3_ALF4_Pool2::1::467, 4_ALF4_Pool3::1::762	-1586, -1487, -1520	upstream, upstream, upstream	0	1	1	1	1.688	2.854	3.049	4.048	4.04789	http://genome.ucsc.edu/cgi-bin/hgTracks?db=ce4&position=chrII:8569009-8574802
GeneID:186225	F54C9.7	II	8573279	8574920	1641	+	3	2_ALF4_Pool1::1::412, 3_ALF4_Pool2::1::467, 4_ALF4_Pool3::1::762	-3856, -3757, -3790	upstream, upstream, upstream	0	1	1	1	1.688	2.854	3.049	4.048	4.04789	http://genome.ucsc.edu/cgi-bin/hgTracks?db=ce4&position=chrII:8571279-8576920
GeneID:183960	D2085.7	II	8646252	8648066	1814	+	3	2_ALF4_Pool1::1::413, 3_ALF4_Pool2::1::469, 4_ALF4_Pool3::1::764	4075, 3993, 4108	downstream, downstream, downstream	0	1	1	1	1.352	3.201	3.085	3.552	3.55153	http://genome.ucsc.edu/cgi-bin/hgTracks?db=ce4&position=chrII:8644252-8650066
GeneID:174385	pyr-1	II	8651059	8658733	7674	+	3	2_ALF4_Pool1::1::413, 3_ALF4_Pool2::1::469, 4_ALF4_Pool3::1::764	-732, -814, -699	upstream, upstream, upstream	0	1	1	1	1.352	3.201	3.085	3.552	3.55153	http://genome.ucsc.edu/cgi-bin/hgTracks?db=ce4&position=chrII:8649059-8660733
GeneID:174390	C34C6.4	II	8696516	8698853	2337	-	3	2_ALF4_Pool1::1::414, 3_ALF4_Pool2::1::470, 4_ALF4_Pool3::1::766	-2701, -2647, -2696	upstream, upstream, upstream	0	1	1	1	1.363	3.928	4.032	4.603	4.60341	http://genome.ucsc.edu/cgi-bin/hgTracks?db=ce4&position=chrII:8694516-8700853
GeneID:183197	tag-274	II	8698981	8701593	2612	-	3	2_ALF4_Pool1::1::414, 3_ALF4_Pool2::1::470, 4_ALF4_Pool3::1::766	39, 93, 44	in gene, in gene, in gene	0	1	1	1	1.363	3.928	4.032	4.603	4.60341	http://genome.ucsc.edu/cgi-bin/hgTracks?db=ce4&position=chrII:8696981-8703593
GeneID:174391	ceh-7	II	8703293	8703754	461	-	3	2_ALF4_Pool1::1::414, 3_ALF4_Pool2::1::470, 4_ALF4_Pool3::1::766	2200, 2254, 2205	downstream, downstream, downstream	0	1	1	1	1.363	3.928	4.032	4.603	4.60341	http://genome.ucsc.edu/cgi-bin/hgTracks?db=ce4&position=chrII:8701293-8705754
GeneID:174392	prx-5	II	8704748	8706646	1898	+	3	2_ALF4_Pool1::1::414, 3_ALF4_Pool2::1::470, 4_ALF4_Pool3::1::766	-3194, -3248, -3199	upstream, upstream, upstream	0	1	1	1	1.363	3.928	4.032	4.603	4.60341	http://genome.ucsc.edu/cgi-bin/hgTracks?db=ce4&position=chrII:8702748-8708646
GeneID:174393	C34C6.7	II	8706992	8708778	1786	+	3	2_ALF4_Pool1::1::414, 3_ALF4_Pool2::1::470, 4_ALF4_Pool3::1::766	-5438, -5492, -5443	upstream, upstream, upstream	0	1	1	1	1.363	3.928	4.032	4.603	4.60341	http://genome.ucsc.edu/cgi-bin/hgTracks?db=ce4&position=chrII:8704992-8710778
GeneID:174398	K08F8.1	II	8743989	8747566	3577	+	8	2_ALF4_Pool1::1::415, 2_ALF4_Pool1::1::416, 2_ALF4_Pool1::1::417, 3_ALF4_Pool2::1::471, 3_ALF4_Pool2::1::472, 3_ALF4_Pool2::1::473, 4_ALF4_Pool3::1::767, 4_ALF4_Pool3::1::768	-2032, -183, 6243, -895, 351, 6208, -770, 6285	upstream, upstream, downstream, upstream, in gene, downstream, upstream, downstream	0	1	1	1	1.331	3.117	3.16	3.728	4.29018	http://genome.ucsc.edu/cgi-bin/hgTracks?db=ce4&position=chrII:8741989-8749566
GeneID:174399	atf-2	II	8751908	8753861	1953	+	3	2_ALF4_Pool1::1::417, 3_ALF4_Pool2::1::473, 4_ALF4_Pool3::1::768	-1676, -1711, -1634	upstream, upstream, upstream	0	1	1	1	1.109	2.769	2.744	3.167	3.16667	http://genome.ucsc.edu/cgi-bin/hgTracks?db=ce4&position=chrII:8749908-8755861
GeneID:3565109	K08F8.7	II	8754083	8755151	1068	-	3	2_ALF4_Pool1::1::417, 3_ALF4_Pool2::1::473, 4_ALF4_Pool3::1::768	4919, 4954, 4877	downstream, downstream, downstream	0	1	1	1	1.109	2.769	2.744	3.167	3.16667	http://genome.ucsc.edu/cgi-bin/hgTracks?db=ce4&position=chrII:8752083-8757151
GeneID:174401	pah-1	II	8762588	8765131	2543	-	3	2_ALF4_Pool1::1::418, 3_ALF4_Pool2::1::474, 4_ALF4_Pool3::1::769	-4599, -4656, -4542	upstream, upstream, upstream	0	1	1	1	2.001	3.855	3.872	4.996	4.99586	http://genome.ucsc.edu/cgi-bin/hgTracks?db=ce4&position=chrII:8760588-8767131
GeneID:187165	K08F8.5	II	8767340	8769227	1887	+	3	2_ALF4_Pool1::1::418, 3_ALF4_Pool2::1::474, 4_ALF4_Pool3::1::769	2390, 2447, 2333	downstream, downstream, downstream	0	1	1	1	2.001	3.855	3.872	4.996	4.99586	http://genome.ucsc.edu/cgi-bin/hgTracks?db=ce4&position=chrII:8765340-8771227
GeneID:174402	let-19	II	8770895	8781941	11046	+	8	2_ALF4_Pool1::1::418, 2_ALF4_Pool1::1::419, 2_ALF4_Pool1::1::420, 3_ALF4_Pool2::1::474, 3_ALF4_Pool2::1::475, 3_ALF4_Pool2::1::476, 4_ALF4_Pool3::1::769, 4_ALF4_Pool3::1::770	-1165, 13576, 16151, -1108, 13729, 16228, -1222, 15578	upstream, downstream, downstream, upstream, downstream, downstream, upstream, downstream	0	1	1	1	1.983	5.147	6.045	7.894	10.7926	http://genome.ucsc.edu/cgi-bin/hgTracks?db=ce4&position=chrII:8768895-8783941
GeneID:184162	F07H5.2	II	8781994	8783559	1565	-	5	2_ALF4_Pool1::1::419, 2_ALF4_Pool1::1::420, 3_ALF4_Pool2::1::475, 3_ALF4_Pool2::1::476, 4_ALF4_Pool3::1::770	-912, -3487, -1065, -3564, -2914	upstream, upstream, upstream, upstream, upstream	0	1	1	1	1.964	6.438	8.218	10.793	10.7926	http://genome.ucsc.edu/cgi-bin/hgTracks?db=ce4&position=chrII:8779994-8785559
GeneID:174406	F07H5.13	II	8790478	8790958	480	+	4	2_ALF4_Pool1::1::420, 3_ALF4_Pool2::1::476, 4_ALF4_Pool3::1::770, 4_ALF4_Pool3::1::771	-3432, -3355, -4005, -315	upstream, upstream, upstream, upstream	0	1	1	1	1.649	4.273	5.317	6.716	10.7926	http://genome.ucsc.edu/cgi-bin/hgTracks?db=ce4&position=chrII:8788478-8792958
GeneID:184163	F07H5.6	II	8791867	8792655	788	-	4	2_ALF4_Pool1::1::420, 3_ALF4_Pool2::1::476, 4_ALF4_Pool3::1::770, 4_ALF4_Pool3::1::771	5609, 5532, 6182, 2492	downstream, downstream, downstream, downstream	0	1	1	1	1.649	4.273	5.317	6.716	10.7926	http://genome.ucsc.edu/cgi-bin/hgTracks?db=ce4&position=chrII:8789867-8794655
GeneID:184164	F07H5.7	II	8793197	8794074	877	-	4	2_ALF4_Pool1::1::420, 3_ALF4_Pool2::1::476, 4_ALF4_Pool3::1::770, 4_ALF4_Pool3::1::771	7028, 6951, 7601, 3911	downstream, downstream, downstream, downstream	0	1	1	1	1.649	4.273	5.317	6.716	10.7926	http://genome.ucsc.edu/cgi-bin/hgTracks?db=ce4&position=chrII:8791197-8796074
GeneID:3565783	B0457.6	II	8922365	8924200	1835	+	6	2_ALF4_Pool1::1::421, 3_ALF4_Pool2::1::477, 3_ALF4_Pool2::1::478, 4_ALF4_Pool3::1::775, 4_ALF4_Pool3::1::776, 4_ALF4_Pool3::1::777	-2163, -2187, 5064, -2123, -785, 4799	upstream, upstream, downstream, upstream, upstream, downstream	0	1	1	1	1.459	2.612	2.732	3.401	3.72394	http://genome.ucsc.edu/cgi-bin/hgTracks?db=ce4&position=chrII:8920365-8926200
GeneID:174420	B0457.2	II	8924497	8926492	1995	-	9	2_ALF4_Pool1::1::421, 2_ALF4_Pool1::1::422, 3_ALF4_Pool2::1::477, 3_ALF4_Pool2::1::478, 3_ALF4_Pool2::1::479, 4_ALF4_Pool3::1::775, 4_ALF4_Pool3::1::776, 4_ALF4_Pool3::1::777, 4_ALF4_Pool3::1::778	6290, -5064, 6314, -937, -5091, 6250, 4912, -672, -5119	downstream, upstream, downstream, upstream, upstream, downstream, downstream, upstream, upstream	0	1	1	1	1.506	2.911	3.073	3.735	4.73614	http://genome.ucsc.edu/cgi-bin/hgTracks?db=ce4&position=chrII:8922497-8928492
GeneID:174421	T21B10.7	II	8927648	8929728	2080	+	5	2_ALF4_Pool1::1::422, 3_ALF4_Pool2::1::478, 3_ALF4_Pool2::1::479, 4_ALF4_Pool3::1::777, 4_ALF4_Pool3::1::778	3908, -219, 3935, -484, 3963	downstream, upstream, downstream, upstream, downstream	0	1	1	1	1.583	3.244	3.505	4.23	4.73614	http://genome.ucsc.edu/cgi-bin/hgTracks?db=ce4&position=chrII:8925648-8931728
GeneID:174422	T21B10.1	II	8929754	8930850	1096	+	5	2_ALF4_Pool1::1::422, 3_ALF4_Pool2::1::478, 3_ALF4_Pool2::1::479, 4_ALF4_Pool3::1::777, 4_ALF4_Pool3::1::778	1802, -2325, 1829, -2590, 1857	downstream, upstream, downstream, upstream, downstream	0	1	1	1	1.583	3.244	3.505	4.23	4.73614	http://genome.ucsc.edu/cgi-bin/hgTracks?db=ce4&position=chrII:8927754-8932850
GeneID:174423	T21B10.2	II	8930898	8933712	2814	+	5	2_ALF4_Pool1::1::422, 3_ALF4_Pool2::1::478, 3_ALF4_Pool2::1::479, 4_ALF4_Pool3::1::777, 4_ALF4_Pool3::1::778	658, -3469, 685, -3734, 713	in gene, upstream, in gene, upstream, in gene	0	1	1	1	1.583	3.244	3.505	4.23	4.73614	http://genome.ucsc.edu/cgi-bin/hgTracks?db=ce4&position=chrII:8928898-8935712
GeneID:174424	T21B10.3	II	8934295	8938937	4642	+	3	2_ALF4_Pool1::1::422, 3_ALF4_Pool2::1::479, 4_ALF4_Pool3::1::778	-2739, -2712, -2684	upstream, upstream, upstream	0	1	1	1	1.646	3.808	4.095	4.736	4.73614	http://genome.ucsc.edu/cgi-bin/hgTracks?db=ce4&position=chrII:8932295-8940937
GeneID:174440	T24B8.7	II	9042689	9053120	10431	-	5	2_ALF4_Pool1::1::423, 3_ALF4_Pool2::1::480, 3_ALF4_Pool2::1::481, 4_ALF4_Pool3::1::780, 4_ALF4_Pool3::1::781	-4186, -1442, -4217, -1496, -4357	upstream, upstream, upstream, upstream, upstream	0	1	1	1	1.615	2.705	3.143	3.777	4.0235	http://genome.ucsc.edu/cgi-bin/hgTracks?db=ce4&position=chrII:9040689-9055120
GeneID:174442	T24B8.2	II	9054891	9056392	1501	+	8	2_ALF4_Pool1::1::423, 2_ALF4_Pool1::1::424, 3_ALF4_Pool2::1::480, 3_ALF4_Pool2::1::481, 3_ALF4_Pool2::1::482, 4_ALF4_Pool3::1::780, 4_ALF4_Pool3::1::781, 4_ALF4_Pool3::1::782	2415, 6373, -329, 2446, 6088, -275, 2586, 6335	downstream, downstream, upstream, downstream, downstream, upstream, downstream, downstream	0	1	1	1	1.855	3.677	4.01	4.963	7.33679	http://genome.ucsc.edu/cgi-bin/hgTracks?db=ce4&position=chrII:9052891-9058392
GeneID:174443	rpl-32	II	9056058	9057024	966	-	8	2_ALF4_Pool1::1::423, 2_ALF4_Pool1::1::424, 3_ALF4_Pool2::1::480, 3_ALF4_Pool2::1::481, 3_ALF4_Pool2::1::482, 4_ALF4_Pool3::1::780, 4_ALF4_Pool3::1::781, 4_ALF4_Pool3::1::782	-282, -4240, 2462, -313, -3955, 2408, -453, -4202	upstream, upstream, downstream, upstream, upstream, downstream, upstream, upstream	0	1	1	1	1.855	3.677	4.01	4.963	7.33679	http://genome.ucsc.edu/cgi-bin/hgTracks?db=ce4&position=chrII:9054058-9059024
GeneID:174444	T24B8.3	II	9059302	9061052	1750	-	8	2_ALF4_Pool1::1::423, 2_ALF4_Pool1::1::424, 3_ALF4_Pool2::1::480, 3_ALF4_Pool2::1::481, 3_ALF4_Pool2::1::482, 4_ALF4_Pool3::1::780, 4_ALF4_Pool3::1::781, 4_ALF4_Pool3::1::782	3746, -212, 6490, 3715, 73, 6436, 3575, -174	downstream, upstream, downstream, downstream, in gene, downstream, downstream, upstream	0	1	1	1	1.855	3.677	4.01	4.963	7.33679	http://genome.ucsc.edu/cgi-bin/hgTracks?db=ce4&position=chrII:9057302-9063052
GeneID:174446	T24B8.4	II	9063600	9071492	7892	-	3	2_ALF4_Pool1::1::424, 3_ALF4_Pool2::1::482, 4_ALF4_Pool3::1::782	10228, 10513, 10266	downstream, downstream, downstream	0	1	1	1	2.337	5.62	5.743	7.337	7.33679	http://genome.ucsc.edu/cgi-bin/hgTracks?db=ce4&position=chrII:9061600-9073492
GeneID:188871	T24H10.5	II	9102622	9105363	2741	+	4	2_ALF4_Pool1::1::425, 2_ALF4_Pool1::1::426, 3_ALF4_Pool2::1::483, 4_ALF4_Pool3::1::783	6057, 6647, 6316, 6392	downstream, downstream, downstream, downstream	0	1	1	1	1.209	2.806	2.843	3.355	3.35527	http://genome.ucsc.edu/cgi-bin/hgTracks?db=ce4&position=chrII:9100622-9107363
GeneID:188872	dyrb-1	II	9106426	9107057	631	-	5	2_ALF4_Pool1::1::425, 2_ALF4_Pool1::1::426, 3_ALF4_Pool2::1::483, 4_ALF4_Pool3::1::783, 4_ALF4_Pool3::1::784	-1622, -2212, -1881, -1957, -5927	upstream, upstream, upstream, upstream, upstream	0	1	1	1	1.489	3.129	3.401	4.167	4.97896	http://genome.ucsc.edu/cgi-bin/hgTracks?db=ce4&position=chrII:9104426-9109057
GeneID:174451	dnj-23	II	9107319	9108462	1143	-	7	2_ALF4_Pool1::1::425, 2_ALF4_Pool1::1::426, 2_ALF4_Pool1::1::427, 3_ALF4_Pool2::1::483, 3_ALF4_Pool2::1::484, 4_ALF4_Pool3::1::783, 4_ALF4_Pool3::1::784	-217, -807, -4802, -476, -4451, -552, -4522	upstream, upstream, upstream, upstream, upstream, upstream, upstream	0	1	1	1	1.489	3.129	3.401	4.167	4.97896	http://genome.ucsc.edu/cgi-bin/hgTracks?db=ce4&position=chrII:9105319-9110462
GeneID:188870	T24H10.4	II	9109488	9111126	1638	+	7	2_ALF4_Pool1::1::425, 2_ALF4_Pool1::1::426, 2_ALF4_Pool1::1::427, 3_ALF4_Pool2::1::483, 3_ALF4_Pool2::1::484, 4_ALF4_Pool3::1::783, 4_ALF4_Pool3::1::784	-809, -219, 3776, -550, 3425, -474, 3496	upstream, upstream, downstream, upstream, downstream, upstream, downstream	0	1	1	1	1.489	3.129	3.401	4.167	4.97896	http://genome.ucsc.edu/cgi-bin/hgTracks?db=ce4&position=chrII:9107488-9113126
GeneID:174452	T24H10.7	II	9113131	9132111	18980	+	13	2_ALF4_Pool1::1::425, 2_ALF4_Pool1::1::426, 2_ALF4_Pool1::1::427, 3_ALF4_Pool2::1::483, 3_ALF4_Pool2::1::484, 3_ALF4_Pool2::1::485, 3_ALF4_Pool2::1::486, 3_ALF4_Pool2::1::487, 4_ALF4_Pool3::1::783, 4_ALF4_Pool3::1::784, 4_ALF4_Pool3::1::785, 4_ALF4_Pool3::1::786, 4_ALF4_Pool3::1::787	-4452, -3862, 133, -4193, -218, 4900, 7045, 15336, -4117, -147, 4872, 11034, 15261	upstream, upstream, in gene, upstream, upstream, in gene, in gene, in gene, upstream, upstream, in gene, in gene, in gene	0	1	1	1	1.319	2.637	2.952	3.52	4.97896	http://genome.ucsc.edu/cgi-bin/hgTracks?db=ce4&position=chrII:9111131-9134111
GeneID:174469	C01G6.3	II	9269809	9271182	1373	+	4	2_ALF4_Pool1::1::428, 3_ALF4_Pool2::1::488, 4_ALF4_Pool3::1::788, 4_ALF4_Pool3::1::789	4107, 4193, -4442, 4082	downstream, downstream, upstream, downstream	0	1	1	1	1.626	3.453	2.926	3.611	4.35053	http://genome.ucsc.edu/cgi-bin/hgTracks?db=ce4&position=chrII:9267809-9273182
GeneID:182077	C01G6.4	II	9271214	9272957	1743	-	3	2_ALF4_Pool1::1::428, 3_ALF4_Pool2::1::488, 4_ALF4_Pool3::1::789	-959, -1045, -934	upstream, upstream, upstream	0	1	1	1	1.902	4.351	3.36	4.297	4.35053	http://genome.ucsc.edu/cgi-bin/hgTracks?db=ce4&position=chrII:9269214-9274957
GeneID:174470	C01G6.5	II	9274884	9280013	5129	-	6	2_ALF4_Pool1::1::428, 2_ALF4_Pool1::1::429, 3_ALF4_Pool2::1::488, 3_ALF4_Pool2::1::489, 4_ALF4_Pool3::1::789, 4_ALF4_Pool3::1::790	6097, -3183, 6011, -3163, 6122, -3150	downstream, upstream, downstream, upstream, downstream, upstream	0	1	1	1	1.933	6.718	6.34	7.635	10.9731	http://genome.ucsc.edu/cgi-bin/hgTracks?db=ce4&position=chrII:9272884-9282013
GeneID:174471	tag-165	II	9285847	9289029	3182	+	3	2_ALF4_Pool1::1::429, 3_ALF4_Pool2::1::489, 4_ALF4_Pool3::1::790	-2651, -2671, -2684	upstream, upstream, upstream	0	1	1	1	1.965	9.085	9.319	10.973	10.9731	http://genome.ucsc.edu/cgi-bin/hgTracks?db=ce4&position=chrII:9283847-9291029
GeneID:174482	sdhb-1	II	9350572	9352711	2139	-	4	2_ALF4_Pool1::1::430, 3_ALF4_Pool2::1::491, 4_ALF4_Pool3::1::792, 4_ALF4_Pool3::1::793	-3998, -4028, -2899, -4057	upstream, upstream, upstream, upstream	0	1	1	1	1.263	2.585	3.064	3.599	4.47133	http://genome.ucsc.edu/cgi-bin/hgTracks?db=ce4&position=chrII:9348572-9354711
GeneID:174483	F42A8.3	II	9352916	9354179	1263	+	4	2_ALF4_Pool1::1::430, 3_ALF4_Pool2::1::491, 4_ALF4_Pool3::1::792, 4_ALF4_Pool3::1::793	3793, 3823, 2694, 3852	downstream, downstream, downstream, downstream	0	1	1	1	1.263	2.585	3.064	3.599	4.47133	http://genome.ucsc.edu/cgi-bin/hgTracks?db=ce4&position=chrII:9350916-9356179
GeneID:174484	mel-11	II	9358450	9369004	10554	+	4	2_ALF4_Pool1::1::430, 3_ALF4_Pool2::1::491, 4_ALF4_Pool3::1::792, 4_ALF4_Pool3::1::793	-1741, -1711, -2840, -1682	upstream, upstream, upstream, upstream	0	1	1	1	1.263	2.585	3.064	3.599	4.47133	http://genome.ucsc.edu/cgi-bin/hgTracks?db=ce4&position=chrII:9356450-9371004
GeneID:174511	E02H1.6	II	9596613	9597431	818	+	4	2_ALF4_Pool1::1::431, 2_ALF4_Pool1::1::432, 3_ALF4_Pool2::1::492, 4_ALF4_Pool3::1::795	4942, 6547, 6603, 6147	downstream, downstream, downstream, downstream	0	1	1	1	1.781	5.476	5.412	7.276	7.27577	http://genome.ucsc.edu/cgi-bin/hgTracks?db=ce4&position=chrII:9594613-9599431
GeneID:3565796	E02H1.8	II	9597539	9598115	576	+	4	2_ALF4_Pool1::1::431, 2_ALF4_Pool1::1::432, 3_ALF4_Pool2::1::492, 4_ALF4_Pool3::1::795	4016, 5621, 5677, 5221	downstream, downstream, downstream, downstream	0	1	1	1	1.781	5.476	5.412	7.276	7.27577	http://genome.ucsc.edu/cgi-bin/hgTracks?db=ce4&position=chrII:9595539-9600115
GeneID:174512	nhr-19	II	9598040	9605156	7116	-	4	2_ALF4_Pool1::1::431, 2_ALF4_Pool1::1::432, 3_ALF4_Pool2::1::492, 4_ALF4_Pool3::1::795	3601, 1996, 1940, 2396	in gene, in gene, in gene, in gene	0	1	1	1	1.781	5.476	5.412	7.276	7.27577	http://genome.ucsc.edu/cgi-bin/hgTracks?db=ce4&position=chrII:9596040-9607156
GeneID:174513	T15H9.6	II	9607646	9609310	1664	-	3	2_ALF4_Pool1::1::432, 3_ALF4_Pool2::1::492, 4_ALF4_Pool3::1::795	6150, 6094, 6550	downstream, downstream, downstream	0	1	1	1	1.781	5.476	5.412	7.276	7.27577	http://genome.ucsc.edu/cgi-bin/hgTracks?db=ce4&position=chrII:9605646-9611310
GeneID:188539	hlh-6	II	9613429	9614727	1298	-	3	2_ALF4_Pool1::1::433, 3_ALF4_Pool2::1::493, 4_ALF4_Pool3::1::796	-5183, -5076, -6420	upstream, upstream, upstream	0	1	1	1	1.517	4.016	3.404	5.039	5.03945	http://genome.ucsc.edu/cgi-bin/hgTracks?db=ce4&position=chrII:9611429-9616727
GeneID:188538	T15H9.2	II	9615918	9617038	1120	-	6	2_ALF4_Pool1::1::433, 2_ALF4_Pool1::1::434, 3_ALF4_Pool2::1::493, 3_ALF4_Pool2::1::494, 3_ALF4_Pool2::1::495, 4_ALF4_Pool3::1::796	-2872, -5006, -2765, -3665, -5121, -4109	upstream, upstream, upstream, upstream, upstream, upstream	0	1	1	1	1.517	4.016	3.404	5.039	5.03945	http://genome.ucsc.edu/cgi-bin/hgTracks?db=ce4&position=chrII:9613918-9619038
GeneID:3565672	T15H9.1	II	9618555	9624091	5536	-	9	2_ALF4_Pool1::1::433, 2_ALF4_Pool1::1::434, 2_ALF4_Pool1::1::435, 3_ALF4_Pool2::1::493, 3_ALF4_Pool2::1::494, 3_ALF4_Pool2::1::495, 3_ALF4_Pool2::1::496, 4_ALF4_Pool3::1::796, 4_ALF4_Pool3::1::797	4181, 2047, -223, 4288, 3388, 1932, -126, 2944, -1	in gene, in gene, upstream, in gene, in gene, in gene, upstream, in gene, upstream	0	1	1	1	1.626	3.383	3.162	4.199	5.03945	http://genome.ucsc.edu/cgi-bin/hgTracks?db=ce4&position=chrII:9616555-9626091
GeneID:174514	dnj-20	II	9622880	9624091	1211	-	9	2_ALF4_Pool1::1::433, 2_ALF4_Pool1::1::434, 2_ALF4_Pool1::1::435, 3_ALF4_Pool2::1::493, 3_ALF4_Pool2::1::494, 3_ALF4_Pool2::1::495, 3_ALF4_Pool2::1::496, 4_ALF4_Pool3::1::796, 4_ALF4_Pool3::1::797	4181, 2047, -223, 4288, 3388, 1932, -126, 2944, -1	downstream, downstream, upstream, downstream, downstream, downstream, upstream, downstream, upstream	0	1	1	1	1.626	3.383	3.162	4.199	5.03945	http://genome.ucsc.edu/cgi-bin/hgTracks?db=ce4&position=chrII:9620880-9626091
GeneID:174515	ZK1307.8	II	9624505	9626539	2034	+	9	2_ALF4_Pool1::1::433, 2_ALF4_Pool1::1::434, 2_ALF4_Pool1::1::435, 3_ALF4_Pool2::1::493, 3_ALF4_Pool2::1::494, 3_ALF4_Pool2::1::495, 3_ALF4_Pool2::1::496, 4_ALF4_Pool3::1::796, 4_ALF4_Pool3::1::797	-4595, -2461, -191, -4702, -3802, -2346, -288, -3358, -413	upstream, upstream, upstream, upstream, upstream, upstream, upstream, upstream, upstream	0	1	1	1	1.626	3.383	3.162	4.199	5.03945	http://genome.ucsc.edu/cgi-bin/hgTracks?db=ce4&position=chrII:9622505-9628539
GeneID:174516	fzr-1	II	9640910	9644381	3471	-	3	2_ALF4_Pool1::1::436, 3_ALF4_Pool2::1::497, 4_ALF4_Pool3::1::798	-2295, -2034, -1970	upstream, upstream, upstream	0	1	1	1	1.792	3.467	4.297	4.905	4.90502	http://genome.ucsc.edu/cgi-bin/hgTracks?db=ce4&position=chrII:9638910-9646381
GeneID:174517	sqv-8	II	9647804	9649282	1478	+	3	2_ALF4_Pool1::1::436, 3_ALF4_Pool2::1::497, 4_ALF4_Pool3::1::798	-1128, -1389, -1453	upstream, upstream, upstream	0	1	1	1	1.792	3.467	4.297	4.905	4.90502	http://genome.ucsc.edu/cgi-bin/hgTracks?db=ce4&position=chrII:9645804-9651282
GeneID:174518	ZK1307.9	II	9649406	9650807	1401	+	3	2_ALF4_Pool1::1::436, 3_ALF4_Pool2::1::497, 4_ALF4_Pool3::1::798	-2730, -2991, -3055	upstream, upstream, upstream	0	1	1	1	1.792	3.467	4.297	4.905	4.90502	http://genome.ucsc.edu/cgi-bin/hgTracks?db=ce4&position=chrII:9647406-9652807
GeneID:191561	ZK1307.4	II	9650946	9651652	706	-	3	2_ALF4_Pool1::1::436, 3_ALF4_Pool2::1::497, 4_ALF4_Pool3::1::798	4976, 5237, 5301	downstream, downstream, downstream	0	1	1	1	1.792	3.467	4.297	4.905	4.90502	http://genome.ucsc.edu/cgi-bin/hgTracks?db=ce4&position=chrII:9648946-9653652
GeneID:191560	ZK1307.3	II	9652223	9652931	708	-	3	2_ALF4_Pool1::1::436, 3_ALF4_Pool2::1::497, 4_ALF4_Pool3::1::798	6255, 6516, 6580	downstream, downstream, downstream	0	1	1	1	1.792	3.467	4.297	4.905	4.90502	http://genome.ucsc.edu/cgi-bin/hgTracks?db=ce4&position=chrII:9650223-9654931
GeneID:174532	Y53C12B.6	II	9721743	9724441	2698	-	4	2_ALF4_Pool1::1::437, 3_ALF4_Pool2::1::499, 4_ALF4_Pool3::1::800, 4_ALF4_Pool3::1::801	-4971, -5050, -3012, -4934	upstream, upstream, upstream, upstream	0	1	1	1	1.126	2.897	3.055	3.353	3.79641	http://genome.ucsc.edu/cgi-bin/hgTracks?db=ce4&position=chrII:9719743-9726441
GeneID:174533	mab-3	II	9733337	9737926	4589	+	3	2_ALF4_Pool1::1::437, 3_ALF4_Pool2::1::499, 4_ALF4_Pool3::1::801	-3925, -3846, -3962	upstream, upstream, upstream	0	1	1	1	1.1	3.282	3.507	3.796	3.79641	http://genome.ucsc.edu/cgi-bin/hgTracks?db=ce4&position=chrII:9731337-9739926
GeneID:174534	Y53C12B.2	II	9738897	9742799	3902	-	3	2_ALF4_Pool1::1::438, 3_ALF4_Pool2::1::500, 4_ALF4_Pool3::1::802	-3337, -3266, -3403	upstream, upstream, upstream	0	1	1	1	1.729	3.002	3.012	3.888	3.88812	http://genome.ucsc.edu/cgi-bin/hgTracks?db=ce4&position=chrII:9736897-9744799
GeneID:190203	Y53C12B.1	II	9743046	9745982	2936	-	3	2_ALF4_Pool1::1::438, 3_ALF4_Pool2::1::500, 4_ALF4_Pool3::1::802	-154, -83, -220	upstream, upstream, upstream	0	1	1	1	1.729	3.002	3.012	3.888	3.88812	http://genome.ucsc.edu/cgi-bin/hgTracks?db=ce4&position=chrII:9741046-9747982
GeneID:174535	nos-3	II	9746633	9749887	3254	+	3	2_ALF4_Pool1::1::438, 3_ALF4_Pool2::1::500, 4_ALF4_Pool3::1::802	-497, -568, -431	upstream, upstream, upstream	0	1	1	1	1.729	3.002	3.012	3.888	3.88812	http://genome.ucsc.edu/cgi-bin/hgTracks?db=ce4&position=chrII:9744633-9751887
GeneID:3565122	Y53C12B.7	II	9750426	9752219	1793	-	3	2_ALF4_Pool1::1::438, 3_ALF4_Pool2::1::500, 4_ALF4_Pool3::1::802	6083, 6154, 6017	downstream, downstream, downstream	0	1	1	1	1.729	3.002	3.012	3.888	3.88812	http://genome.ucsc.edu/cgi-bin/hgTracks?db=ce4&position=chrII:9748426-9754219
GeneID:174543	C08H9.2	II	9886457	9890996	4539	-	3	2_ALF4_Pool1::1::440, 3_ALF4_Pool2::1::501, 4_ALF4_Pool3::1::806	-1135, -1123, -1128	upstream, upstream, upstream	0	1	1	1	1.686	3.302	3.208	3.917	3.91711	http://genome.ucsc.edu/cgi-bin/hgTracks?db=ce4&position=chrII:9884457-9892996
GeneID:184959	F26C11.1	II	9892704	9897254	4550	+	3	2_ALF4_Pool1::1::440, 3_ALF4_Pool2::1::501, 4_ALF4_Pool3::1::806	-573, -585, -580	upstream, upstream, upstream	0	1	1	1	1.686	3.302	3.208	3.917	3.91711	http://genome.ucsc.edu/cgi-bin/hgTracks?db=ce4&position=chrII:9890704-9899254
GeneID:174547	C05C10.4	II	9931760	9935325	3565	+	3	2_ALF4_Pool1::1::441, 3_ALF4_Pool2::1::502, 4_ALF4_Pool3::1::807	6064, 6064, 6124	downstream, downstream, downstream	0	1	1	1	1.292	2.674	2.654	3.649	3.64936	http://genome.ucsc.edu/cgi-bin/hgTracks?db=ce4&position=chrII:9929760-9937325
GeneID:174548	C05C10.3	II	9933186	9936810	3624	-	3	2_ALF4_Pool1::1::441, 3_ALF4_Pool2::1::502, 4_ALF4_Pool3::1::807	-1014, -1014, -1074	upstream, upstream, upstream	0	1	1	1	1.292	2.674	2.654	3.649	3.64936	http://genome.ucsc.edu/cgi-bin/hgTracks?db=ce4&position=chrII:9931186-9938810
GeneID:259458	C05C10.7	II	9938021	9938877	856	-	3	2_ALF4_Pool1::1::441, 3_ALF4_Pool2::1::502, 4_ALF4_Pool3::1::807	1053, 1053, 993	downstream, downstream, downstream	0	1	1	1	1.292	2.674	2.654	3.649	3.64936	http://genome.ucsc.edu/cgi-bin/hgTracks?db=ce4&position=chrII:9936021-9940877
GeneID:174551	C05C10.5	II	9939069	9940224	1155	+	3	2_ALF4_Pool1::1::441, 3_ALF4_Pool2::1::502, 4_ALF4_Pool3::1::807	-1245, -1245, -1185	upstream, upstream, upstream	0	1	1	1	1.292	2.674	2.654	3.649	3.64936	http://genome.ucsc.edu/cgi-bin/hgTracks?db=ce4&position=chrII:9937069-9942224
GeneID:3565222	ufd-3	II	9940676	9943911	3235	+	3	2_ALF4_Pool1::1::441, 3_ALF4_Pool2::1::502, 4_ALF4_Pool3::1::807	-2852, -2852, -2792	upstream, upstream, upstream	0	1	1	1	1.292	2.674	2.654	3.649	3.64936	http://genome.ucsc.edu/cgi-bin/hgTracks?db=ce4&position=chrII:9938676-9945911
GeneID:187885	R53.6	II	9968588	9969519	931	+	3	2_ALF4_Pool1::1::442, 3_ALF4_Pool2::1::503, 4_ALF4_Pool3::1::808	6279, 6262, 6203	downstream, downstream, downstream	0	1	1	1	1.526	4.369	4.215	6.057	6.05685	http://genome.ucsc.edu/cgi-bin/hgTracks?db=ce4&position=chrII:9966588-9971519
GeneID:174555	R53.5	II	9969547	9970400	853	-	3	2_ALF4_Pool1::1::442, 3_ALF4_Pool2::1::503, 4_ALF4_Pool3::1::808	-4467, -4450, -4391	upstream, upstream, upstream	0	1	1	1	1.526	4.369	4.215	6.057	6.05685	http://genome.ucsc.edu/cgi-bin/hgTracks?db=ce4&position=chrII:9967547-9972400
GeneID:174556	R53.7	II	9970979	9974961	3982	-	3	2_ALF4_Pool1::1::442, 3_ALF4_Pool2::1::503, 4_ALF4_Pool3::1::808	94, 111, 170	in gene, in gene, in gene	0	1	1	1	1.526	4.369	4.215	6.057	6.05685	http://genome.ucsc.edu/cgi-bin/hgTracks?db=ce4&position=chrII:9968979-9976961
GeneID:187886	R53.8	II	9976620	9977747	1127	+	3	2_ALF4_Pool1::1::442, 3_ALF4_Pool2::1::503, 4_ALF4_Pool3::1::808	-1753, -1770, -1829	upstream, upstream, upstream	0	1	1	1	1.526	4.369	4.215	6.057	6.05685	http://genome.ucsc.edu/cgi-bin/hgTracks?db=ce4&position=chrII:9974620-9979747
GeneID:191447	ZK892.6	II	9979077	9979991	914	-	6	2_ALF4_Pool1::1::442, 2_ALF4_Pool1::1::443, 3_ALF4_Pool2::1::503, 3_ALF4_Pool2::1::504, 4_ALF4_Pool3::1::808, 4_ALF4_Pool3::1::809	5124, -5059, 5141, -5157, 5200, -5277	downstream, upstream, downstream, upstream, downstream, upstream	0	1	1	1	1.422	4.332	3.908	5.638	6.05685	http://genome.ucsc.edu/cgi-bin/hgTracks?db=ce4&position=chrII:9977077-9981991
GeneID:191448	sdz-38	II	9980927	9981662	735	-	3	2_ALF4_Pool1::1::443, 3_ALF4_Pool2::1::504, 4_ALF4_Pool3::1::809	-3388, -3486, -3606	upstream, upstream, upstream	0	1	1	1	1.319	4.295	3.601	5.219	5.21921	http://genome.ucsc.edu/cgi-bin/hgTracks?db=ce4&position=chrII:9978927-9983662
GeneID:174577	daf-19	II	10157441	10169236	11795	-	3	2_ALF4_Pool1::1::446, 3_ALF4_Pool2::1::507, 4_ALF4_Pool3::1::815	-44, -44, -229	upstream, upstream, upstream	0	1	1	1	1.917	2.954	2.658	3.653	3.65258	http://genome.ucsc.edu/cgi-bin/hgTracks?db=ce4&position=chrII:10155441-10171236
GeneID:174578	gpd-4	II	10171187	10172354	1167	+	3	2_ALF4_Pool1::1::446, 3_ALF4_Pool2::1::507, 4_ALF4_Pool3::1::815	-1907, -1907, -1722	upstream, upstream, upstream	0	1	1	1	1.917	2.954	2.658	3.653	3.65258	http://genome.ucsc.edu/cgi-bin/hgTracks?db=ce4&position=chrII:10169187-10174354
GeneID:174579	F33H1.3	II	10172840	10174195	1355	+	3	2_ALF4_Pool1::1::446, 3_ALF4_Pool2::1::507, 4_ALF4_Pool3::1::815	-3560, -3560, -3375	upstream, upstream, upstream	0	1	1	1	1.917	2.954	2.658	3.653	3.65258	http://genome.ucsc.edu/cgi-bin/hgTracks?db=ce4&position=chrII:10170840-10176195
GeneID:188340	T09F3.1	II	10385247	10388021	2774	+	7	2_ALF4_Pool1::1::449, 2_ALF4_Pool1::1::450, 3_ALF4_Pool2::1::510, 3_ALF4_Pool2::1::511, 4_ALF4_Pool3::1::820, 4_ALF4_Pool3::1::821, 4_ALF4_Pool3::1::822	-809, 3942, -898, 4250, -2769, -883, 3925	upstream, downstream, upstream, downstream, upstream, upstream, downstream	0	1	1	1	1.868	3.118	3.182	3.94	5.11086	http://genome.ucsc.edu/cgi-bin/hgTracks?db=ce4&position=chrII:10383247-10390021
GeneID:174602	T09F3.2	II	10391068	10393535	2467	+	4	2_ALF4_Pool1::1::450, 3_ALF4_Pool2::1::511, 4_ALF4_Pool3::1::822, 4_ALF4_Pool3::1::823	-1879, -1571, -1896, 4597	upstream, upstream, upstream, downstream	0	1	1	1	1.792	2.928	3.078	3.848	5.11086	http://genome.ucsc.edu/cgi-bin/hgTracks?db=ce4&position=chrII:10389068-10395535
GeneID:174603	gpd-1	II	10393675	10395245	1570	+	4	2_ALF4_Pool1::1::450, 3_ALF4_Pool2::1::511, 4_ALF4_Pool3::1::822, 4_ALF4_Pool3::1::823	-4486, -4178, -4503, 1990	upstream, upstream, upstream, downstream	0	1	1	1	1.792	2.928	3.078	3.848	5.11086	http://genome.ucsc.edu/cgi-bin/hgTracks?db=ce4&position=chrII:10391675-10397245
GeneID:184038	E04D5.4	II	10440200	10442358	2158	+	3	2_ALF4_Pool1::1::451, 3_ALF4_Pool2::1::512, 4_ALF4_Pool3::1::825	6170, 6170, 6339	downstream, downstream, downstream	0	1	1	1	1.521	2.982	3.341	4.46	4.45959	http://genome.ucsc.edu/cgi-bin/hgTracks?db=ce4&position=chrII:10438200-10444358
GeneID:174607	ZK673.1	II	10443241	10445070	1829	+	3	2_ALF4_Pool1::1::451, 3_ALF4_Pool2::1::512, 4_ALF4_Pool3::1::825	3129, 3129, 3298	downstream, downstream, downstream	0	1	1	1	1.521	2.982	3.341	4.46	4.45959	http://genome.ucsc.edu/cgi-bin/hgTracks?db=ce4&position=chrII:10441241-10447070
GeneID:174608	ZK673.2	II	10448175	10450126	1951	+	3	2_ALF4_Pool1::1::451, 3_ALF4_Pool2::1::512, 4_ALF4_Pool3::1::825	-1805, -1805, -1636	upstream, upstream, upstream	0	1	1	1	1.521	2.982	3.341	4.46	4.45959	http://genome.ucsc.edu/cgi-bin/hgTracks?db=ce4&position=chrII:10446175-10452126
GeneID:174609	ZK673.3	II	10450588	10451856	1268	+	3	2_ALF4_Pool1::1::451, 3_ALF4_Pool2::1::512, 4_ALF4_Pool3::1::825	-4218, -4218, -4049	upstream, upstream, upstream	0	1	1	1	1.521	2.982	3.341	4.46	4.45959	http://genome.ucsc.edu/cgi-bin/hgTracks?db=ce4&position=chrII:10448588-10453856
GeneID:3565847	ZK666.12	II	10496126	10496617	491	+	3	2_ALF4_Pool1::1::452, 3_ALF4_Pool2::1::513, 4_ALF4_Pool3::1::826	6619, 6606, 6811	downstream, downstream, downstream	0	1	1	1	1.804	5.856	7.053	9.521	9.52129	http://genome.ucsc.edu/cgi-bin/hgTracks?db=ce4&position=chrII:10494126-10498617
GeneID:174614	pqn-47	II	10496900	10502455	5555	-	4	2_ALF4_Pool1::1::452, 3_ALF4_Pool2::1::513, 4_ALF4_Pool3::1::826, 4_ALF4_Pool3::1::827	-290, -277, -482, -3229	upstream, upstream, upstream, upstream	0	1	1	1	1.669	3.995	4.666	6.174	9.52129	http://genome.ucsc.edu/cgi-bin/hgTracks?db=ce4&position=chrII:10494900-10504455
GeneID:186598	F59B10.2	II	10507183	10509826	2643	-	4	2_ALF4_Pool1::1::452, 3_ALF4_Pool2::1::513, 4_ALF4_Pool3::1::826, 4_ALF4_Pool3::1::827	7081, 7094, 6889, 4142	downstream, downstream, downstream, downstream	0	1	1	1	1.669	3.995	4.666	6.174	9.52129	http://genome.ucsc.edu/cgi-bin/hgTracks?db=ce4&position=chrII:10505183-10511826
GeneID:186599	F59B10.5	II	10521702	10523105	1403	-	3	2_ALF4_Pool1::1::453, 3_ALF4_Pool2::1::514, 4_ALF4_Pool3::1::828	-4955, -5003, -5167	upstream, upstream, upstream	0	1	1	1	1.172	4.095	4.727	5.023	5.02285	http://genome.ucsc.edu/cgi-bin/hgTracks?db=ce4&position=chrII:10519702-10525105
GeneID:174617	F59B10.6	II	10523188	10524388	1200	-	3	2_ALF4_Pool1::1::453, 3_ALF4_Pool2::1::514, 4_ALF4_Pool3::1::828	-3672, -3720, -3884	upstream, upstream, upstream	0	1	1	1	1.172	4.095	4.727	5.023	5.02285	http://genome.ucsc.edu/cgi-bin/hgTracks?db=ce4&position=chrII:10521188-10526388
GeneID:187916	R166.1	II	10530683	10533420	2737	+	3	2_ALF4_Pool1::1::453, 3_ALF4_Pool2::1::514, 4_ALF4_Pool3::1::828	-2623, -2575, -2411	upstream, upstream, upstream	0	1	1	1	1.172	4.095	4.727	5.023	5.02285	http://genome.ucsc.edu/cgi-bin/hgTracks?db=ce4&position=chrII:10528683-10535420
GeneID:174620	R166.2	II	10533874	10537586	3712	-	5	2_ALF4_Pool1::1::453, 3_ALF4_Pool2::1::514, 3_ALF4_Pool2::1::515, 4_ALF4_Pool3::1::828, 4_ALF4_Pool3::1::829	9526, 9478, -4727, 9314, -4613	downstream, downstream, upstream, downstream, upstream	0	1	1	1	1.263	3.382	3.746	4.035	5.02285	http://genome.ucsc.edu/cgi-bin/hgTracks?db=ce4&position=chrII:10531874-10539586
GeneID:174623	mnk-1	II	10542359	10554958	12599	-	14	2_ALF4_Pool1::1::454, 2_ALF4_Pool1::1::455, 2_ALF4_Pool1::1::456, 2_ALF4_Pool1::1::457, 3_ALF4_Pool2::1::515, 3_ALF4_Pool2::1::516, 3_ALF4_Pool2::1::517, 3_ALF4_Pool2::1::518, 3_ALF4_Pool2::1::519, 4_ALF4_Pool3::1::829, 4_ALF4_Pool3::1::830, 4_ALF4_Pool3::1::831, 4_ALF4_Pool3::1::832, 4_ALF4_Pool3::1::833	4538, -624, -2054, -4135, 12645, 4326, -604, -2027, -4146, 12759, 4161, -326, -2027, -4236	in gene, upstream, upstream, upstream, downstream, in gene, upstream, upstream, upstream, downstream, in gene, upstream, upstream, upstream	0	1	1	1	1.571	4.091	4.156	5.079	7.65743	http://genome.ucsc.edu/cgi-bin/hgTracks?db=ce4&position=chrII:10540359-10556958
GeneID:4927059	R166.7	II	10545115	10545176	61	-	5	2_ALF4_Pool1::1::454, 3_ALF4_Pool2::1::515, 3_ALF4_Pool2::1::516, 4_ALF4_Pool3::1::829, 4_ALF4_Pool3::1::830	-5244, 2863, -5456, 2977, -5621	upstream, downstream, upstream, downstream, upstream	0	1	1	1	1.722	4.571	4.43	5.352	7.65743	http://genome.ucsc.edu/cgi-bin/hgTracks?db=ce4&position=chrII:10543115-10547176
GeneID:174624	cdc-48.1	II	10559932	10563321	3389	-	12	2_ALF4_Pool1::1::455, 2_ALF4_Pool1::1::456, 2_ALF4_Pool1::1::457, 2_ALF4_Pool1::1::458, 3_ALF4_Pool2::1::517, 3_ALF4_Pool2::1::518, 3_ALF4_Pool2::1::519, 3_ALF4_Pool2::1::520, 4_ALF4_Pool3::1::831, 4_ALF4_Pool3::1::832, 4_ALF4_Pool3::1::833, 4_ALF4_Pool3::1::834	7739, 6309, 4228, -114, 7759, 6336, 4217, 13, 8037, 6336, 4127, -46	downstream, downstream, downstream, upstream, downstream, downstream, downstream, in gene, downstream, downstream, downstream, upstream	0	1	1	1	1.745	4.207	4.481	5.577	7.61558	http://genome.ucsc.edu/cgi-bin/hgTracks?db=ce4&position=chrII:10557932-10565321
GeneID:4926927	C06A1.8	II	10560631	10560848	217	-	12	2_ALF4_Pool1::1::455, 2_ALF4_Pool1::1::456, 2_ALF4_Pool1::1::457, 2_ALF4_Pool1::1::458, 3_ALF4_Pool2::1::517, 3_ALF4_Pool2::1::518, 3_ALF4_Pool2::1::519, 3_ALF4_Pool2::1::520, 4_ALF4_Pool3::1::831, 4_ALF4_Pool3::1::832, 4_ALF4_Pool3::1::833, 4_ALF4_Pool3::1::834	5266, 3836, 1755, -2587, 5286, 3863, 1744, -2460, 5564, 3863, 1654, -2519	downstream, downstream, downstream, upstream, downstream, downstream, downstream, upstream, downstream, downstream, downstream, upstream	0	1	1	1	1.745	4.207	4.481	5.577	7.61558	http://genome.ucsc.edu/cgi-bin/hgTracks?db=ce4&position=chrII:10558631-10562848
GeneID:4926944	C06A1.9	II	10562866	10562978	112	-	6	2_ALF4_Pool1::1::457, 2_ALF4_Pool1::1::458, 3_ALF4_Pool2::1::519, 3_ALF4_Pool2::1::520, 4_ALF4_Pool3::1::833, 4_ALF4_Pool3::1::834	3885, -457, 3874, -330, 3784, -389	downstream, upstream, downstream, upstream, downstream, upstream	0	1	1	1	2.047	5.256	5.548	7.01	7.61558	http://genome.ucsc.edu/cgi-bin/hgTracks?db=ce4&position=chrII:10560866-10564978
GeneID:174625	C06A1.6	II	10564089	10564592	503	-	6	2_ALF4_Pool1::1::457, 2_ALF4_Pool1::1::458, 3_ALF4_Pool2::1::519, 3_ALF4_Pool2::1::520, 4_ALF4_Pool3::1::833, 4_ALF4_Pool3::1::834	5499, 1157, 5488, 1284, 5398, 1225	downstream, downstream, downstream, downstream, downstream, downstream	0	1	1	1	2.047	5.256	5.548	7.01	7.61558	http://genome.ucsc.edu/cgi-bin/hgTracks?db=ce4&position=chrII:10562089-10566592
GeneID:3565016	C06A1.7	II	10564826	10565315	489	+	6	2_ALF4_Pool1::1::457, 2_ALF4_Pool1::1::458, 3_ALF4_Pool2::1::519, 3_ALF4_Pool2::1::520, 4_ALF4_Pool3::1::833, 4_ALF4_Pool3::1::834	-5733, -1391, -5722, -1518, -5632, -1459	upstream, upstream, upstream, upstream, upstream, upstream	0	1	1	1	2.047	5.256	5.548	7.01	7.61558	http://genome.ucsc.edu/cgi-bin/hgTracks?db=ce4&position=chrII:10562826-10567315
GeneID:174670	M106.2	II	10841301	10847512	6211	-	3	2_ALF4_Pool1::1::459, 3_ALF4_Pool2::1::521, 4_ALF4_Pool3::1::839	-3625, -3825, -3683	upstream, upstream, upstream	0	1	1	1	1.539	2.725	2.649	3.687	3.68729	http://genome.ucsc.edu/cgi-bin/hgTracks?db=ce4&position=chrII:10839301-10849512
GeneID:4926972	M106.7	II	10855646	10857091	1445	-	5	2_ALF4_Pool1::1::459, 3_ALF4_Pool2::1::521, 3_ALF4_Pool2::1::522, 4_ALF4_Pool3::1::839, 4_ALF4_Pool3::1::840	5954, 5754, -5475, 5896, -5284	downstream, downstream, upstream, downstream, upstream	0	1	1	1	1.476	2.858	2.904	3.707	3.72697	http://genome.ucsc.edu/cgi-bin/hgTracks?db=ce4&position=chrII:10853646-10859091
GeneID:174671	M106.3	II	10857387	10860823	3436	-	3	2_ALF4_Pool1::1::460, 3_ALF4_Pool2::1::522, 4_ALF4_Pool3::1::840	-2001, -1743, -1552	upstream, upstream, upstream	0	1	1	1	1.414	2.99	3.16	3.727	3.72697	http://genome.ucsc.edu/cgi-bin/hgTracks?db=ce4&position=chrII:10855387-10862823
GeneID:174672	M106.4	II	10863608	10868723	5115	-	8	2_ALF4_Pool1::1::460, 2_ALF4_Pool1::1::461, 2_ALF4_Pool1::1::462, 3_ALF4_Pool2::1::522, 3_ALF4_Pool2::1::523, 4_ALF4_Pool3::1::840, 4_ALF4_Pool3::1::841, 4_ALF4_Pool3::1::842	5899, 1152, -39, 6157, 509, 6348, 428, -3728	downstream, in gene, upstream, downstream, in gene, downstream, in gene, upstream	0	1	1	1	1.567	3.07	3.372	4.018	5.53417	http://genome.ucsc.edu/cgi-bin/hgTracks?db=ce4&position=chrII:10861608-10870723
GeneID:174673	cap-2	II	10869104	10871193	2089	+	5	2_ALF4_Pool1::1::461, 2_ALF4_Pool1::1::462, 3_ALF4_Pool2::1::523, 4_ALF4_Pool3::1::841, 4_ALF4_Pool3::1::842	-1533, -342, -890, -809, 3347	upstream, upstream, upstream, upstream, downstream	0	1	1	1	1.644	3.109	3.479	4.164	5.53417	http://genome.ucsc.edu/cgi-bin/hgTracks?db=ce4&position=chrII:10867104-10873193
GeneID:174674	F59E10.2	II	10870744	10872526	1782	-	5	2_ALF4_Pool1::1::461, 2_ALF4_Pool1::1::462, 3_ALF4_Pool2::1::523, 4_ALF4_Pool3::1::841, 4_ALF4_Pool3::1::842	4955, 3764, 4312, 4231, 75	downstream, downstream, downstream, downstream, in gene	0	1	1	1	1.644	3.109	3.479	4.164	5.53417	http://genome.ucsc.edu/cgi-bin/hgTracks?db=ce4&position=chrII:10868744-10874526
GeneID:174675	F59E10.3	II	10872804	10873687	883	+	5	2_ALF4_Pool1::1::461, 2_ALF4_Pool1::1::462, 3_ALF4_Pool2::1::523, 4_ALF4_Pool3::1::841, 4_ALF4_Pool3::1::842	-5233, -4042, -4590, -4509, -353	upstream, upstream, upstream, upstream, upstream	0	1	1	1	1.644	3.109	3.479	4.164	5.53417	http://genome.ucsc.edu/cgi-bin/hgTracks?db=ce4&position=chrII:10870804-10875687
GeneID:174676	orc-2	II	10873846	10877772	3926	+	4	2_ALF4_Pool1::1::462, 3_ALF4_Pool2::1::523, 4_ALF4_Pool3::1::841, 4_ALF4_Pool3::1::842	-5084, -5632, -5551, -1395	upstream, upstream, upstream, upstream	0	1	1	1	1.644	3.109	3.479	4.164	5.53417	http://genome.ucsc.edu/cgi-bin/hgTracks?db=ce4&position=chrII:10871846-10879772
GeneID:3565256	F33A8.10	II	11036103	11039257	3154	+	3	2_ALF4_Pool1::1::464, 3_ALF4_Pool2::1::524, 4_ALF4_Pool3::1::847	6523, 6577, 6564	downstream, downstream, downstream	0	1	1	1	1.67	4.732	4.557	5.972	5.97241	http://genome.ucsc.edu/cgi-bin/hgTracks?db=ce4&position=chrII:11034103-11041257
GeneID:174690	cey-1	II	11039327	11041125	1798	-	3	2_ALF4_Pool1::1::464, 3_ALF4_Pool2::1::524, 4_ALF4_Pool3::1::847	-1501, -1555, -1542	upstream, upstream, upstream	0	1	1	1	1.67	4.732	4.557	5.972	5.97241	http://genome.ucsc.edu/cgi-bin/hgTracks?db=ce4&position=chrII:11037327-11043125
GeneID:185221	F33A8.9	II	11044052	11045885	1833	-	3	2_ALF4_Pool1::1::464, 3_ALF4_Pool2::1::524, 4_ALF4_Pool3::1::847	3259, 3205, 3218	downstream, downstream, downstream	0	1	1	1	1.67	4.732	4.557	5.972	5.97241	http://genome.ucsc.edu/cgi-bin/hgTracks?db=ce4&position=chrII:11042052-11047885
GeneID:174691	F33A8.4	II	11045712	11048949	3237	-	3	2_ALF4_Pool1::1::464, 3_ALF4_Pool2::1::524, 4_ALF4_Pool3::1::847	6323, 6269, 6282	downstream, downstream, downstream	0	1	1	1	1.67	4.732	4.557	5.972	5.97241	http://genome.ucsc.edu/cgi-bin/hgTracks?db=ce4&position=chrII:11043712-11050949
GeneID:174712	YER141W	II	11232679	11234864	2185	-	4	2_ALF4_Pool1::1::465, 3_ALF4_Pool2::1::527, 4_ALF4_Pool3::1::853, 4_ALF4_Pool3::1::854	-4466, -4463, -1612, -4399	upstream, upstream, upstream, upstream	0	1	1	1	1.469	2.365	2.57	3.401	3.83461	http://genome.ucsc.edu/cgi-bin/hgTracks?db=ce4&position=chrII:11230679-11236864
GeneID:174713	cchl-1	II	11234973	11236360	1387	-	4	2_ALF4_Pool1::1::465, 3_ALF4_Pool2::1::527, 4_ALF4_Pool3::1::853, 4_ALF4_Pool3::1::854	-2970, -2967, -116, -2903	upstream, upstream, upstream, upstream	0	1	1	1	1.469	2.365	2.57	3.401	3.83461	http://genome.ucsc.edu/cgi-bin/hgTracks?db=ce4&position=chrII:11232973-11238360
GeneID:174714	T06D8.7	II	11236534	11237233	699	-	4	2_ALF4_Pool1::1::465, 3_ALF4_Pool2::1::527, 4_ALF4_Pool3::1::853, 4_ALF4_Pool3::1::854	-2097, -2094, 757, -2030	upstream, upstream, downstream, upstream	0	1	1	1	1.469	2.365	2.57	3.401	3.83461	http://genome.ucsc.edu/cgi-bin/hgTracks?db=ce4&position=chrII:11234534-11239233
GeneID:174715	rpn-9	II	11237373	11239002	1629	-	4	2_ALF4_Pool1::1::465, 3_ALF4_Pool2::1::527, 4_ALF4_Pool3::1::853, 4_ALF4_Pool3::1::854	-328, -325, 2526, -261	upstream, upstream, downstream, upstream	0	1	1	1	1.469	2.365	2.57	3.401	3.83461	http://genome.ucsc.edu/cgi-bin/hgTracks?db=ce4&position=chrII:11235373-11241002
GeneID:174716	T06D8.9	II	11239317	11240875	1558	+	4	2_ALF4_Pool1::1::465, 3_ALF4_Pool2::1::527, 4_ALF4_Pool3::1::853, 4_ALF4_Pool3::1::854	13, 10, -2841, -54	in gene, in gene, upstream, upstream	0	1	1	1	1.469	2.365	2.57	3.401	3.83461	http://genome.ucsc.edu/cgi-bin/hgTracks?db=ce4&position=chrII:11237317-11242875
GeneID:174717	T06D8.10	II	11240857	11247416	6559	-	4	2_ALF4_Pool1::1::465, 3_ALF4_Pool2::1::527, 4_ALF4_Pool3::1::853, 4_ALF4_Pool3::1::854	8086, 8089, 10940, 8153	downstream, downstream, downstream, downstream	0	1	1	1	1.469	2.365	2.57	3.401	3.83461	http://genome.ucsc.edu/cgi-bin/hgTracks?db=ce4&position=chrII:11238857-11249416
GeneID:174733	B0491.4	II	11340044	11343440	3396	-	3	2_ALF4_Pool1::1::467, 3_ALF4_Pool2::1::528, 4_ALF4_Pool3::1::857	-4615, -4599, -4617	upstream, upstream, upstream	0	1	1	1	1.564	3.825	3.749	4.965	4.965	http://genome.ucsc.edu/cgi-bin/hgTracks?db=ce4&position=chrII:11338044-11345440
GeneID:174734	B0491.5	II	11343632	11345653	2021	-	3	2_ALF4_Pool1::1::467, 3_ALF4_Pool2::1::528, 4_ALF4_Pool3::1::857	-2402, -2386, -2404	upstream, upstream, upstream	0	1	1	1	1.564	3.825	3.749	4.965	4.965	http://genome.ucsc.edu/cgi-bin/hgTracks?db=ce4&position=chrII:11341632-11347653
GeneID:174735	B0491.6	II	11345869	11347867	1998	-	3	2_ALF4_Pool1::1::467, 3_ALF4_Pool2::1::528, 4_ALF4_Pool3::1::857	-188, -172, -190	upstream, upstream, upstream	0	1	1	1	1.564	3.825	3.749	4.965	4.965	http://genome.ucsc.edu/cgi-bin/hgTracks?db=ce4&position=chrII:11343869-11349867
GeneID:174736	B0491.1	II	11348340	11349856	1516	+	3	2_ALF4_Pool1::1::467, 3_ALF4_Pool2::1::528, 4_ALF4_Pool3::1::857	-285, -301, -283	upstream, upstream, upstream	0	1	1	1	1.564	3.825	3.749	4.965	4.965	http://genome.ucsc.edu/cgi-bin/hgTracks?db=ce4&position=chrII:11346340-11351856
GeneID:174737	B0491.7	II	11350102	11351134	1032	+	3	2_ALF4_Pool1::1::467, 3_ALF4_Pool2::1::528, 4_ALF4_Pool3::1::857	-2047, -2063, -2045	upstream, upstream, upstream	0	1	1	1	1.564	3.825	3.749	4.965	4.965	http://genome.ucsc.edu/cgi-bin/hgTracks?db=ce4&position=chrII:11348102-11353134
GeneID:189110	W02B12.4	II	11455668	11459265	3597	-	4	2_ALF4_Pool1::1::468, 3_ALF4_Pool2::1::529, 4_ALF4_Pool3::1::858, 4_ALF4_Pool3::1::859	-5113, -5063, 6033, -5124	upstream, upstream, downstream, upstream	0	1	1	1	1.577	3.107	3.053	4.041	4.80839	http://genome.ucsc.edu/cgi-bin/hgTracks?db=ce4&position=chrII:11453668-11461265
GeneID:174749	ars-1	II	11460141	11463988	3847	-	3	2_ALF4_Pool1::1::468, 3_ALF4_Pool2::1::529, 4_ALF4_Pool3::1::859	-390, -340, -401	upstream, upstream, upstream	0	1	1	1	1.604	3.896	3.554	4.808	4.80839	http://genome.ucsc.edu/cgi-bin/hgTracks?db=ce4&position=chrII:11458141-11465988
GeneID:174751	rga-1	II	11464803	11468785	3982	+	4	2_ALF4_Pool1::1::468, 3_ALF4_Pool2::1::529, 4_ALF4_Pool3::1::859, 4_ALF4_Pool3::1::860	-425, -475, -414, 8766	upstream, upstream, upstream, downstream	0	1	1	1	1.457	2.939	2.823	3.803	4.80839	http://genome.ucsc.edu/cgi-bin/hgTracks?db=ce4&position=chrII:11462803-11470785
GeneID:174750	klp-17	II	11465905	11467550	1645	-	3	2_ALF4_Pool1::1::468, 3_ALF4_Pool2::1::529, 4_ALF4_Pool3::1::859	3172, 3222, 3161	downstream, downstream, downstream	0	1	1	1	1.604	3.896	3.554	4.808	4.80839	http://genome.ucsc.edu/cgi-bin/hgTracks?db=ce4&position=chrII:11463905-11469550
GeneID:3565570	W02B12.15	II	11467983	11469533	1550	-	4	2_ALF4_Pool1::1::468, 3_ALF4_Pool2::1::529, 4_ALF4_Pool3::1::859, 4_ALF4_Pool3::1::860	5155, 5205, 5144, -4036	downstream, downstream, downstream, upstream	0	1	1	1	1.457	2.939	2.823	3.803	4.80839	http://genome.ucsc.edu/cgi-bin/hgTracks?db=ce4&position=chrII:11465983-11471533
GeneID:174765	F54D5.11	II	11540735	11542464	1729	-	6	2_ALF4_Pool1::1::471, 2_ALF4_Pool1::1::472, 3_ALF4_Pool2::1::531, 3_ALF4_Pool2::1::532, 4_ALF4_Pool3::1::862, 4_ALF4_Pool3::1::863	-138, -2927, -193, -2972, 171, -3692	upstream, upstream, upstream, upstream, in gene, upstream	0	1	1	1	1.706	3.224	3.438	4.924	5.73743	http://genome.ucsc.edu/cgi-bin/hgTracks?db=ce4&position=chrII:11538735-11544464
GeneID:174766	F54D5.9	II	11542563	11544740	2177	-	6	2_ALF4_Pool1::1::471, 2_ALF4_Pool1::1::472, 3_ALF4_Pool2::1::531, 3_ALF4_Pool2::1::532, 4_ALF4_Pool3::1::862, 4_ALF4_Pool3::1::863	2138, -651, 2083, -696, 2447, -1416	in gene, upstream, in gene, upstream, downstream, upstream	0	1	1	1	1.706	3.224	3.438	4.924	5.73743	http://genome.ucsc.edu/cgi-bin/hgTracks?db=ce4&position=chrII:11540563-11546740
GeneID:3564910	dnj-13	II	11545610	11547266	1656	+	6	2_ALF4_Pool1::1::471, 2_ALF4_Pool1::1::472, 3_ALF4_Pool2::1::531, 3_ALF4_Pool2::1::532, 4_ALF4_Pool3::1::862, 4_ALF4_Pool3::1::863	-3008, -219, -2953, -174, -3317, 546	upstream, upstream, upstream, upstream, upstream, in gene	0	1	1	1	1.706	3.224	3.438	4.924	5.73743	http://genome.ucsc.edu/cgi-bin/hgTracks?db=ce4&position=chrII:11543610-11549266
GeneID:174768	F54D5.7	II	11547390	11549207	1817	+	6	2_ALF4_Pool1::1::471, 2_ALF4_Pool1::1::472, 3_ALF4_Pool2::1::531, 3_ALF4_Pool2::1::532, 4_ALF4_Pool3::1::862, 4_ALF4_Pool3::1::863	-4788, -1999, -4733, -1954, -5097, -1234	upstream, upstream, upstream, upstream, upstream, upstream	0	1	1	1	1.706	3.224	3.438	4.924	5.73743	http://genome.ucsc.edu/cgi-bin/hgTracks?db=ce4&position=chrII:11545390-11551207
GeneID:174781	ribokinase	II	11611993	11614288	2295	+	3	2_ALF4_Pool1::1::473, 3_ALF4_Pool2::1::534, 4_ALF4_Pool3::1::866	7388, 7414, 7116	downstream, downstream, downstream	0	1	1	1	2.003	13.562	14.587	16.539	16.5392	http://genome.ucsc.edu/cgi-bin/hgTracks?db=ce4&position=chrII:11609993-11616288
GeneID:174782	din-1	II	11614545	11633518	18973	-	6	2_ALF4_Pool1::1::473, 2_ALF4_Pool1::1::474, 3_ALF4_Pool2::1::534, 3_ALF4_Pool2::1::535, 4_ALF4_Pool3::1::866, 4_ALF4_Pool3::1::867	14137, -811, 14111, -1302, 14409, -1289	in gene, upstream, in gene, upstream, in gene, upstream	0	1	1	1	1.949	9.536	10.346	12.228	16.5392	http://genome.ucsc.edu/cgi-bin/hgTracks?db=ce4&position=chrII:11612545-11635518
GeneID:174783	kin-6	II	11640363	11641687	1324	+	3	2_ALF4_Pool1::1::474, 3_ALF4_Pool2::1::535, 4_ALF4_Pool3::1::867	-6034, -5543, -5556	upstream, upstream, upstream	0	1	1	1	1.895	5.509	6.106	7.917	7.91667	http://genome.ucsc.edu/cgi-bin/hgTracks?db=ce4&position=chrII:11638363-11643687
GeneID:174797	F13D12.3	II	11720415	11722217	1802	+	3	2_ALF4_Pool1::1::475, 3_ALF4_Pool2::1::536, 4_ALF4_Pool3::1::870	4192, 4366, 4153	downstream, downstream, downstream	0	1	1	1	1.175	2.965	2.557	3.741	3.74104	http://genome.ucsc.edu/cgi-bin/hgTracks?db=ce4&position=chrII:11718415-11724217
GeneID:174798	ldh-1	II	11725229	11726442	1213	+	6	2_ALF4_Pool1::1::475, 2_ALF4_Pool1::1::476, 3_ALF4_Pool2::1::536, 3_ALF4_Pool2::1::537, 4_ALF4_Pool3::1::870, 4_ALF4_Pool3::1::871	-622, 3405, -448, 3405, -661, 3426	upstream, downstream, upstream, downstream, upstream, downstream	0	1	1	1	1.403	3.151	3.12	4.201	4.66127	http://genome.ucsc.edu/cgi-bin/hgTracks?db=ce4&position=chrII:11723229-11728442
GeneID:174799	F13D12.5	II	11726726	11728340	1614	+	6	2_ALF4_Pool1::1::475, 2_ALF4_Pool1::1::476, 3_ALF4_Pool2::1::536, 3_ALF4_Pool2::1::537, 4_ALF4_Pool3::1::870, 4_ALF4_Pool3::1::871	-2119, 1908, -1945, 1908, -2158, 1929	upstream, downstream, upstream, downstream, upstream, downstream	0	1	1	1	1.403	3.151	3.12	4.201	4.66127	http://genome.ucsc.edu/cgi-bin/hgTracks?db=ce4&position=chrII:11724726-11730340
GeneID:174800	alh-8	II	11728858	11731130	2272	+	6	2_ALF4_Pool1::1::475, 2_ALF4_Pool1::1::476, 3_ALF4_Pool2::1::536, 3_ALF4_Pool2::1::537, 4_ALF4_Pool3::1::870, 4_ALF4_Pool3::1::871	-4251, -224, -4077, -224, -4290, -203	upstream, upstream, upstream, upstream, upstream, upstream	0	1	1	1	1.403	3.151	3.12	4.201	4.66127	http://genome.ucsc.edu/cgi-bin/hgTracks?db=ce4&position=chrII:11726858-11733130
GeneID:174801	F13D12.8	II	11731135	11732503	1368	-	4	2_ALF4_Pool1::1::476, 3_ALF4_Pool2::1::537, 4_ALF4_Pool3::1::871, 4_ALF4_Pool3::1::872	3869, 3869, 3848, -4883	downstream, downstream, downstream, upstream	0	1	1	1	1.342	2.681	2.799	3.714	4.66127	http://genome.ucsc.edu/cgi-bin/hgTracks?db=ce4&position=chrII:11729135-11734503
GeneID:174803	gpb-1	II	11741164	11747727	6563	-	4	2_ALF4_Pool1::1::477, 3_ALF4_Pool2::1::538, 4_ALF4_Pool3::1::872, 4_ALF4_Pool3::1::873	-1889, -1853, 10341, -2063	upstream, upstream, downstream, upstream	0	1	1	1	1.759	4.756	4.722	6.012	9.25692	http://genome.ucsc.edu/cgi-bin/hgTracks?db=ce4&position=chrII:11739164-11749727
GeneID:174805	F44E5.4	II	11756536	11759220	2684	-	3	2_ALF4_Pool1::1::478, 3_ALF4_Pool2::1::539, 4_ALF4_Pool3::1::874	-186, -170, -246	upstream, upstream, upstream	0	1	1	1	2.286	5.294	5.324	8.205	8.20482	http://genome.ucsc.edu/cgi-bin/hgTracks?db=ce4&position=chrII:11754536-11761220
GeneID:174806	F44E5.5	II	11759590	11761955	2365	+	3	2_ALF4_Pool1::1::478, 3_ALF4_Pool2::1::539, 4_ALF4_Pool3::1::874	-184, -200, -124	upstream, upstream, upstream	0	1	1	1	2.286	5.294	5.324	8.205	8.20482	http://genome.ucsc.edu/cgi-bin/hgTracks?db=ce4&position=chrII:11757590-11763955
GeneID:185736	F44E5.3	II	11762075	11765571	3496	-	3	2_ALF4_Pool1::1::478, 3_ALF4_Pool2::1::539, 4_ALF4_Pool3::1::874	6165, 6181, 6105	downstream, downstream, downstream	0	1	1	1	2.286	5.294	5.324	8.205	8.20482	http://genome.ucsc.edu/cgi-bin/hgTracks?db=ce4&position=chrII:11760075-11767571
GeneID:174848	cnt-1	II	12071978	12088769	16791	-	3	2_ALF4_Pool1::1::482, 3_ALF4_Pool2::1::543, 4_ALF4_Pool3::1::880	-1026, -1051, -864	upstream, upstream, upstream	0	1	1	1	1.328	3.461	3.119	4.908	4.90809	http://genome.ucsc.edu/cgi-bin/hgTracks?db=ce4&position=chrII:12069978-12090769
GeneID:174849	Y17G7B.17	II	12092342	12099897	7555	-	5	2_ALF4_Pool1::1::482, 3_ALF4_Pool2::1::543, 3_ALF4_Pool2::1::544, 4_ALF4_Pool3::1::880, 4_ALF4_Pool3::1::881	10102, 10077, -2495, 10264, -2497	downstream, downstream, upstream, downstream, upstream	0	1	1	1	1.542	3.185	3.166	4.576	4.90809	http://genome.ucsc.edu/cgi-bin/hgTracks?db=ce4&position=chrII:12090342-12101897
GeneID:174861	pqn-87	II	12209047	12221696	12649	-	3	2_ALF4_Pool1::1::483, 3_ALF4_Pool2::1::545, 4_ALF4_Pool3::1::883	-882, -1026, -770	upstream, upstream, upstream	0	1	1	1	1.48	2.964	2.952	3.614	3.6135	http://genome.ucsc.edu/cgi-bin/hgTracks?db=ce4&position=chrII:12207047-12223696
GeneID:174862	rsr-2	II	12225266	12227131	1865	+	3	2_ALF4_Pool1::1::483, 3_ALF4_Pool2::1::545, 4_ALF4_Pool3::1::883	-2688, -2544, -2800	upstream, upstream, upstream	0	1	1	1	1.48	2.964	2.952	3.614	3.6135	http://genome.ucsc.edu/cgi-bin/hgTracks?db=ce4&position=chrII:12223266-12229131
GeneID:189667	Y38E10A.22	II	12673239	12676092	2853	-	3	2_ALF4_Pool1::1::484, 3_ALF4_Pool2::1::547, 4_ALF4_Pool3::1::886	-2004, -1992, -2250	upstream, upstream, upstream	0	1	1	1	2.356	3.972	4.11	5.252	5.25194	http://genome.ucsc.edu/cgi-bin/hgTracks?db=ce4&position=chrII:12671239-12678092
GeneID:189668	Y38E10A.23	II	12677090	12677700	610	-	3	2_ALF4_Pool1::1::484, 3_ALF4_Pool2::1::547, 4_ALF4_Pool3::1::886	-396, -384, -642	upstream, upstream, upstream	0	1	1	1	2.356	3.972	4.11	5.252	5.25194	http://genome.ucsc.edu/cgi-bin/hgTracks?db=ce4&position=chrII:12675090-12679700
GeneID:189669	Y38E10A.t1	II	12678216	12678287	71	+	3	2_ALF4_Pool1::1::484, 3_ALF4_Pool2::1::547, 4_ALF4_Pool3::1::886	-120, -132, 126	upstream, upstream, downstream	0	1	1	1	2.356	3.972	4.11	5.252	5.25194	http://genome.ucsc.edu/cgi-bin/hgTracks?db=ce4&position=chrII:12676216-12680287
GeneID:174898	Y38E10A.24	II	12678937	12679315	378	+	3	2_ALF4_Pool1::1::484, 3_ALF4_Pool2::1::547, 4_ALF4_Pool3::1::886	-841, -853, -595	upstream, upstream, upstream	0	1	1	1	2.356	3.972	4.11	5.252	5.25194	http://genome.ucsc.edu/cgi-bin/hgTracks?db=ce4&position=chrII:12676937-12681315
GeneID:174899	Y46G5A.2	II	12679856	12686311	6455	+	3	2_ALF4_Pool1::1::484, 3_ALF4_Pool2::1::547, 4_ALF4_Pool3::1::886	-1760, -1772, -1514	upstream, upstream, upstream	0	1	1	1	2.356	3.972	4.11	5.252	5.25194	http://genome.ucsc.edu/cgi-bin/hgTracks?db=ce4&position=chrII:12677856-12688311
GeneID:174901	Y46G5A.4	II	12726860	12736776	9916	-	3	2_ALF4_Pool1::1::485, 3_ALF4_Pool2::1::548, 4_ALF4_Pool3::1::887	-2016, -2016, -1845	upstream, upstream, upstream	0	1	1	1	1.72	2.976	2.744	3.289	3.28908	http://genome.ucsc.edu/cgi-bin/hgTracks?db=ce4&position=chrII:12724860-12738776
GeneID:174902	pisy-1	II	12736950	12738233	1283	-	3	2_ALF4_Pool1::1::485, 3_ALF4_Pool2::1::548, 4_ALF4_Pool3::1::887	-559, -559, -388	upstream, upstream, upstream	0	1	1	1	1.72	2.976	2.744	3.289	3.28908	http://genome.ucsc.edu/cgi-bin/hgTracks?db=ce4&position=chrII:12734950-12740233
GeneID:189958	Y46G5A.6	II	12742167	12749282	7115	-	3	2_ALF4_Pool1::1::485, 3_ALF4_Pool2::1::548, 4_ALF4_Pool3::1::887	10490, 10490, 10661	downstream, downstream, downstream	0	1	1	1	1.72	2.976	2.744	3.289	3.28908	http://genome.ucsc.edu/cgi-bin/hgTracks?db=ce4&position=chrII:12740167-12751282
GeneID:174912	cpt-1	II	12788156	12796360	8204	-	4	2_ALF4_Pool1::1::486, 3_ALF4_Pool2::1::550, 4_ALF4_Pool3::1::889, 4_ALF4_Pool3::1::890	-3299, -3270, -917, -3047	upstream, upstream, upstream, upstream	0	1	1	1	1.942	2.9	3.081	3.572	4.22733	http://genome.ucsc.edu/cgi-bin/hgTracks?db=ce4&position=chrII:12786156-12798360
GeneID:174913	Y46G5A.18	II	12800537	12805164	4627	-	6	2_ALF4_Pool1::1::486, 2_ALF4_Pool1::1::487, 3_ALF4_Pool2::1::550, 4_ALF4_Pool3::1::889, 4_ALF4_Pool3::1::890, 4_ALF4_Pool3::1::891	5505, -634, 5534, 7887, 5757, -707	downstream, upstream, downstream, downstream, downstream, upstream	0	1	1	1	1.703	2.852	2.835	3.429	4.22733	http://genome.ucsc.edu/cgi-bin/hgTracks?db=ce4&position=chrII:12798537-12807164
GeneID:174914	Y46G5A.19	II	12804765	12810715	5950	+	5	2_ALF4_Pool1::1::486, 2_ALF4_Pool1::1::487, 3_ALF4_Pool2::1::550, 4_ALF4_Pool3::1::890, 4_ALF4_Pool3::1::891	-5106, 1033, -5135, -5358, 1106	upstream, in gene, upstream, upstream, in gene	0	1	1	1	1.442	3.09	3.022	3.685	4.22733	http://genome.ucsc.edu/cgi-bin/hgTracks?db=ce4&position=chrII:12802765-12812715
GeneID:174936	F58G1.6	II	12938771	12943769	4998	+	3	2_ALF4_Pool1::1::488, 3_ALF4_Pool2::1::551, 4_ALF4_Pool3::1::893	6325, 6260, 6156	downstream, downstream, downstream	0	1	1	1	1.184	2.64	2.834	3.469	3.46939	http://genome.ucsc.edu/cgi-bin/hgTracks?db=ce4&position=chrII:12936771-12945769
GeneID:174937	F58G1.7	II	12943750	12948045	4295	-	3	2_ALF4_Pool1::1::488, 3_ALF4_Pool2::1::551, 4_ALF4_Pool3::1::893	2949, 3014, 3118	in gene, in gene, in gene	0	1	1	1	1.184	2.64	2.834	3.469	3.46939	http://genome.ucsc.edu/cgi-bin/hgTracks?db=ce4&position=chrII:12941750-12950045
GeneID:260121	F58G1.10	II	12944705	12944869	164	-	3	2_ALF4_Pool1::1::488, 3_ALF4_Pool2::1::551, 4_ALF4_Pool3::1::893	-227, -162, -58	upstream, upstream, upstream	0	1	1	1	1.184	2.64	2.834	3.469	3.46939	http://genome.ucsc.edu/cgi-bin/hgTracks?db=ce4&position=chrII:12942705-12946869
GeneID:3565400	max-2	II	13014233	13025739	11506	-	3	2_ALF4_Pool1::1::489, 3_ALF4_Pool2::1::552, 4_ALF4_Pool3::1::894	-4769, -4974, -4564	upstream, upstream, upstream	0	1	1	1	1.662	3.362	3.129	3.889	3.8888	http://genome.ucsc.edu/cgi-bin/hgTracks?db=ce4&position=chrII:13012233-13027739
GeneID:174945	F18A11.2	II	13032754	13036760	4006	+	3	2_ALF4_Pool1::1::489, 3_ALF4_Pool2::1::552, 4_ALF4_Pool3::1::894	-2246, -2041, -2451	upstream, upstream, upstream	0	1	1	1	1.662	3.362	3.129	3.889	3.8888	http://genome.ucsc.edu/cgi-bin/hgTracks?db=ce4&position=chrII:13030754-13038760
GeneID:174973	Y48C3A.5	II	13272535	13304110	31575	+	3	2_ALF4_Pool1::1::492, 3_ALF4_Pool2::1::556, 4_ALF4_Pool3::1::898	18793, 18793, 18829	in gene, in gene, in gene	0	1	1	1	1.17	3.815	3.407	4.652	4.65161	http://genome.ucsc.edu/cgi-bin/hgTracks?db=ce4&position=chrII:13270535-13306110
GeneID:174971	Y48C3A.4	II	13279673	13285718	6045	-	3	2_ALF4_Pool1::1::492, 3_ALF4_Pool2::1::556, 4_ALF4_Pool3::1::898	-5610, -5610, -5646	upstream, upstream, upstream	0	1	1	1	1.17	3.815	3.407	4.652	4.65161	http://genome.ucsc.edu/cgi-bin/hgTracks?db=ce4&position=chrII:13277673-13287718
GeneID:3565299	Y48C3A.9	II	13325791	13330683	4892	-	3	2_ALF4_Pool1::1::493, 3_ALF4_Pool2::1::557, 4_ALF4_Pool3::1::899	-4596, -4535, -4596	upstream, upstream, upstream	0	1	1	1	1.869	4.273	4.223	5.407	5.40738	http://genome.ucsc.edu/cgi-bin/hgTracks?db=ce4&position=chrII:13323791-13332683
GeneID:174976	Y48C3A.10	II	13338182	13339783	1601	+	3	2_ALF4_Pool1::1::493, 3_ALF4_Pool2::1::557, 4_ALF4_Pool3::1::899	-2903, -2964, -2903	upstream, upstream, upstream	0	1	1	1	1.869	4.273	4.223	5.407	5.40738	http://genome.ucsc.edu/cgi-bin/hgTracks?db=ce4&position=chrII:13336182-13341783
GeneID:174986	E01G4.1	II	13443086	13447496	4410	-	3	2_ALF4_Pool1::1::494, 3_ALF4_Pool2::1::558, 4_ALF4_Pool3::1::900	-201, -246, -142	upstream, upstream, upstream	0	1	1	1	2.292	3.432	2.867	4.305	4.3053	http://genome.ucsc.edu/cgi-bin/hgTracks?db=ce4&position=chrII:13441086-13449496
GeneID:3564944	pqn-27	II	13449274	13460543	11269	-	7	2_ALF4_Pool1::1::494, 2_ALF4_Pool1::1::495, 3_ALF4_Pool2::1::558, 3_ALF4_Pool2::1::559, 4_ALF4_Pool3::1::900, 4_ALF4_Pool3::1::901, 4_ALF4_Pool3::1::902	12846, -1694, 12801, -1668, 12905, -222, -1420	downstream, upstream, downstream, upstream, downstream, upstream, upstream	0	1	1	1	1.725	3.056	2.751	3.662	4.3053	http://genome.ucsc.edu/cgi-bin/hgTracks?db=ce4&position=chrII:13447274-13462543
GeneID:174988	E01G4.3	II	13460970	13461971	1001	-	4	2_ALF4_Pool1::1::495, 3_ALF4_Pool2::1::559, 4_ALF4_Pool3::1::901, 4_ALF4_Pool3::1::902	-266, -240, 1206, 8	upstream, upstream, downstream, in gene	0	1	1	1	1.442	2.868	2.693	3.34	3.54679	http://genome.ucsc.edu/cgi-bin/hgTracks?db=ce4&position=chrII:13458970-13463971
GeneID:175031	his-25	II	13824751	13825161	410	-	3	2_ALF4_Pool1::1::496, 3_ALF4_Pool2::1::560, 4_ALF4_Pool3::1::904	-4465, -4500, -4487	upstream, upstream, upstream	0	1	1	1	1.534	3.23	3.058	4.47	4.47049	http://genome.ucsc.edu/cgi-bin/hgTracks?db=ce4&position=chrII:13822751-13827161
GeneID:175032	his-26	II	13825434	13825745	311	+	3	2_ALF4_Pool1::1::496, 3_ALF4_Pool2::1::560, 4_ALF4_Pool3::1::904	4192, 4227, 4214	downstream, downstream, downstream	0	1	1	1	1.534	3.23	3.058	4.47	4.47049	http://genome.ucsc.edu/cgi-bin/hgTracks?db=ce4&position=chrII:13823434-13827745
GeneID:175033	his-44	II	13826632	13827000	368	-	3	2_ALF4_Pool1::1::496, 3_ALF4_Pool2::1::560, 4_ALF4_Pool3::1::904	-2626, -2661, -2648	upstream, upstream, upstream	0	1	1	1	1.534	3.23	3.058	4.47	4.47049	http://genome.ucsc.edu/cgi-bin/hgTracks?db=ce4&position=chrII:13824632-13829000
GeneID:175034	his-43	II	13827228	13827611	383	+	3	2_ALF4_Pool1::1::496, 3_ALF4_Pool2::1::560, 4_ALF4_Pool3::1::904	2398, 2433, 2420	downstream, downstream, downstream	0	1	1	1	1.534	3.23	3.058	4.47	4.47049	http://genome.ucsc.edu/cgi-bin/hgTracks?db=ce4&position=chrII:13825228-13829611
GeneID:184200	his-42	II	13828189	13828599	410	-	3	2_ALF4_Pool1::1::496, 3_ALF4_Pool2::1::560, 4_ALF4_Pool3::1::904	-1027, -1062, -1049	upstream, upstream, upstream	0	1	1	1	1.534	3.23	3.058	4.47	4.47049	http://genome.ucsc.edu/cgi-bin/hgTracks?db=ce4&position=chrII:13826189-13830599
GeneID:266872	F08G2.10	II	13829207	13829393	186	-	4	2_ALF4_Pool1::1::496, 3_ALF4_Pool2::1::560, 4_ALF4_Pool3::1::904, 4_ALF4_Pool3::1::905	-233, -268, -255, -5272	upstream, upstream, upstream, upstream	0	1	1	1	1.541	3.136	3.006	4.222	4.47049	http://genome.ucsc.edu/cgi-bin/hgTracks?db=ce4&position=chrII:13827207-13831393
GeneID:175035	F08G2.4	II	13830501	13831123	622	+	6	2_ALF4_Pool1::1::496, 2_ALF4_Pool1::1::497, 3_ALF4_Pool2::1::560, 3_ALF4_Pool2::1::561, 4_ALF4_Pool3::1::904, 4_ALF4_Pool3::1::905	-875, 4100, -840, 4139, -853, 4164	upstream, downstream, upstream, downstream, upstream, downstream	0	1	1	1	1.541	3.136	3.006	4.222	4.47049	http://genome.ucsc.edu/cgi-bin/hgTracks?db=ce4&position=chrII:13828501-13833123
GeneID:184201	F08G2.5	II	13832997	13833533	536	-	6	2_ALF4_Pool1::1::496, 2_ALF4_Pool1::1::497, 3_ALF4_Pool2::1::560, 3_ALF4_Pool2::1::561, 4_ALF4_Pool3::1::904, 4_ALF4_Pool3::1::905	3907, -1068, 3872, -1107, 3885, -1132	downstream, upstream, downstream, upstream, downstream, upstream	0	1	1	1	1.541	3.136	3.006	4.222	4.47049	http://genome.ucsc.edu/cgi-bin/hgTracks?db=ce4&position=chrII:13830997-13835533
GeneID:191693	ins-37	II	13835014	13835560	546	-	3	2_ALF4_Pool1::1::497, 3_ALF4_Pool2::1::561, 4_ALF4_Pool3::1::905	959, 920, 895	downstream, downstream, downstream	0	1	1	1	1.549	3.043	2.955	3.974	3.97372	http://genome.ucsc.edu/cgi-bin/hgTracks?db=ce4&position=chrII:13833014-13837560
GeneID:259894	F08G2.9	II	13835836	13836020	184	-	3	2_ALF4_Pool1::1::497, 3_ALF4_Pool2::1::561, 4_ALF4_Pool3::1::905	1419, 1380, 1355	downstream, downstream, downstream	0	1	1	1	1.549	3.043	2.955	3.974	3.97372	http://genome.ucsc.edu/cgi-bin/hgTracks?db=ce4&position=chrII:13833836-13838020
GeneID:175036	F08G2.7	II	13836206	13841038	4832	-	3	2_ALF4_Pool1::1::497, 3_ALF4_Pool2::1::561, 4_ALF4_Pool3::1::905	6437, 6398, 6373	downstream, downstream, downstream	0	1	1	1	1.549	3.043	2.955	3.974	3.97372	http://genome.ucsc.edu/cgi-bin/hgTracks?db=ce4&position=chrII:13834206-13843038
GeneID:175037	Y51H1A.2	II	13862538	13872193	9655	-	3	2_ALF4_Pool1::1::498, 3_ALF4_Pool2::1::562, 4_ALF4_Pool3::1::906	-232, -232, -375	upstream, upstream, upstream	0	1	1	1	2.281	3.254	3.369	4.285	4.28469	http://genome.ucsc.edu/cgi-bin/hgTracks?db=ce4&position=chrII:13860538-13874193
GeneID:175038	Y51H1A.3	II	13872766	13875197	2431	+	3	2_ALF4_Pool1::1::498, 3_ALF4_Pool2::1::562, 4_ALF4_Pool3::1::906	-341, -341, -198	upstream, upstream, upstream	0	1	1	1	2.281	3.254	3.369	4.285	4.28469	http://genome.ucsc.edu/cgi-bin/hgTracks?db=ce4&position=chrII:13870766-13877197
GeneID:3564936	Y51H1A.4	II	13875932	13882476	6544	+	3	2_ALF4_Pool1::1::498, 3_ALF4_Pool2::1::562, 4_ALF4_Pool3::1::906	-3507, -3507, -3364	upstream, upstream, upstream	0	1	1	1	2.281	3.254	3.369	4.285	4.28469	http://genome.ucsc.edu/cgi-bin/hgTracks?db=ce4&position=chrII:13873932-13884476
GeneID:175054	daf-5	II	14033113	14037618	4505	-	4	2_ALF4_Pool1::1::499, 3_ALF4_Pool2::1::564, 4_ALF4_Pool3::1::908, 4_ALF4_Pool3::1::909	-2597, -2620, -2517, -4354	upstream, upstream, upstream, upstream	0	1	1	1	1.784	2.989	3.27	3.866	4.66828	http://genome.ucsc.edu/cgi-bin/hgTracks?db=ce4&position=chrII:14031113-14039618
GeneID:175080	jmjd-2	II	14236689	14243486	6797	-	4	2_ALF4_Pool1::1::504, 3_ALF4_Pool2::1::571, 4_ALF4_Pool3::1::918, 4_ALF4_Pool3::1::919	-947, -1121, -921, -5167	upstream, upstream, upstream, upstream	0	1	1	1	1.601	2.766	3.264	3.957	4.78466	http://genome.ucsc.edu/cgi-bin/hgTracks?db=ce4&position=chrII:14234689-14245486
GeneID:175081	hmg-1.1	II	14250589	14251344	755	+	4	2_ALF4_Pool1::1::505, 3_ALF4_Pool2::1::572, 4_ALF4_Pool3::1::919, 4_ALF4_Pool3::1::920	-42, -42, -1936, 241	upstream, upstream, upstream, in gene	0	1	1	1	1.707	3.183	3.205	4.194	5.25921	http://genome.ucsc.edu/cgi-bin/hgTracks?db=ce4&position=chrII:14248589-14253344
GeneID:175082	Y54G11A.2	II	14252256	14255535	3279	+	4	2_ALF4_Pool1::1::505, 3_ALF4_Pool2::1::572, 4_ALF4_Pool3::1::919, 4_ALF4_Pool3::1::920	-1709, -1709, -3603, -1426	upstream, upstream, upstream, upstream	0	1	1	1	1.707	3.183	3.205	4.194	5.25921	http://genome.ucsc.edu/cgi-bin/hgTracks?db=ce4&position=chrII:14250256-14257535
GeneID:190294	Y54G11A.1	II	14256246	14269048	12802	-	3	2_ALF4_Pool1::1::505, 3_ALF4_Pool2::1::572, 4_ALF4_Pool3::1::920	18501, 18501, 18218	downstream, downstream, downstream	0	1	1	1	1.897	4.034	3.861	5.259	5.25921	http://genome.ucsc.edu/cgi-bin/hgTracks?db=ce4&position=chrII:14254246-14271048
GeneID:175098	nurf-1	II	14390296	14407800	17504	+	5	2_ALF4_Pool1::1::506, 3_ALF4_Pool2::1::574, 3_ALF4_Pool2::1::575, 4_ALF4_Pool3::1::924, 4_ALF4_Pool3::1::925	9554, 9493, 14714, 9590, 14579	in gene, in gene, in gene, in gene, in gene	0	1	1	1	1.85	2.771	2.739	3.867	4.57154	http://genome.ucsc.edu/cgi-bin/hgTracks?db=ce4&position=chrII:14388296-14409800
GeneID:175105	usp-14	II	14485521	14488586	3065	-	3	2_ALF4_Pool1::1::507, 3_ALF4_Pool2::1::577, 4_ALF4_Pool3::1::927	-544, -584, -461	upstream, upstream, upstream	0	1	1	1	1.877	3.61	4.602	4.543	4.60217	http://genome.ucsc.edu/cgi-bin/hgTracks?db=ce4&position=chrII:14483521-14490586
GeneID:175106	K10H10.1	II	14489698	14492771	3073	+	4	2_ALF4_Pool1::1::507, 3_ALF4_Pool2::1::577, 4_ALF4_Pool3::1::927, 4_ALF4_Pool3::1::928	-568, -528, -651, 7079	upstream, upstream, upstream, downstream	0	1	1	1	1.433	2.711	3.224	3.624	4.60217	http://genome.ucsc.edu/cgi-bin/hgTracks?db=ce4&position=chrII:14487698-14494771
GeneID:175107	K10H10.2	II	14492768	14494410	1642	-	4	2_ALF4_Pool1::1::507, 3_ALF4_Pool2::1::577, 4_ALF4_Pool3::1::927, 4_ALF4_Pool3::1::928	5280, 5240, 5363, -2367	downstream, downstream, downstream, upstream	0	1	1	1	1.433	2.711	3.224	3.624	4.60217	http://genome.ucsc.edu/cgi-bin/hgTracks?db=ce4&position=chrII:14490768-14496410
GeneID:175120	C01G12.8	II	14593420	14597513	4093	+	3	2_ALF4_Pool1::1::509, 3_ALF4_Pool2::1::579, 4_ALF4_Pool3::1::931	4995, 4931, 4970	downstream, downstream, downstream	0	1	1	1	1.272	2.793	2.883	3.459	3.45932	http://genome.ucsc.edu/cgi-bin/hgTracks?db=ce4&position=chrII:14591420-14599513
GeneID:3565050	tps-2	II	14600798	14610447	9649	+	3	2_ALF4_Pool1::1::509, 3_ALF4_Pool2::1::579, 4_ALF4_Pool3::1::931	-2383, -2447, -2408	upstream, upstream, upstream	0	1	1	1	1.272	2.793	2.883	3.459	3.45932	http://genome.ucsc.edu/cgi-bin/hgTracks?db=ce4&position=chrII:14598798-14612447
GeneID:175132	Y54E2A.2	II	14747804	14752384	4580	-	3	2_ALF4_Pool1::1::510, 3_ALF4_Pool2::1::580, 4_ALF4_Pool3::1::933	-1787, -1918, -2038	upstream, upstream, upstream	0	1	1	1	1.369	3.553	3.686	4.382	4.38202	http://genome.ucsc.edu/cgi-bin/hgTracks?db=ce4&position=chrII:14745804-14754384
GeneID:175133	tac-1	II	14752784	14753789	1005	-	3	2_ALF4_Pool1::1::510, 3_ALF4_Pool2::1::580, 4_ALF4_Pool3::1::933	-382, -513, -633	upstream, upstream, upstream	0	1	1	1	1.369	3.553	3.686	4.382	4.38202	http://genome.ucsc.edu/cgi-bin/hgTracks?db=ce4&position=chrII:14750784-14755789
GeneID:190256	Y54E2A.4	II	14754564	14755203	639	+	3	2_ALF4_Pool1::1::510, 3_ALF4_Pool2::1::580, 4_ALF4_Pool3::1::933	-393, -262, -142	upstream, upstream, upstream	0	1	1	1	1.369	3.553	3.686	4.382	4.38202	http://genome.ucsc.edu/cgi-bin/hgTracks?db=ce4&position=chrII:14752564-14757203
GeneID:175134	Y54E2A.5	II	14755874	14757706	1832	-	3	2_ALF4_Pool1::1::510, 3_ALF4_Pool2::1::580, 4_ALF4_Pool3::1::933	3535, 3404, 3284	downstream, downstream, downstream	0	1	1	1	1.369	3.553	3.686	4.382	4.38202	http://genome.ucsc.edu/cgi-bin/hgTracks?db=ce4&position=chrII:14753874-14759706
GeneID:175136	Y54E2A.6	II	14758014	14778032	20018	+	3	2_ALF4_Pool1::1::510, 3_ALF4_Pool2::1::580, 4_ALF4_Pool3::1::933	-3843, -3712, -3592	upstream, upstream, upstream	0	1	1	1	1.369	3.553	3.686	4.382	4.38202	http://genome.ucsc.edu/cgi-bin/hgTracks?db=ce4&position=chrII:14756014-14780032
GeneID:175140	W01D2.5	II	14812462	14814771	2309	+	4	2_ALF4_Pool1::1::511, 3_ALF4_Pool2::1::582, 4_ALF4_Pool3::1::936, 4_ALF4_Pool3::1::937	2640, 2683, 104, 2733	downstream, downstream, in gene, downstream	0	1	1	1	1.703	2.796	2.827	3.402	3.89573	http://genome.ucsc.edu/cgi-bin/hgTracks?db=ce4&position=chrII:14810462-14816771
GeneID:175141	W01D2.1	II	14815413	14816459	1046	+	4	2_ALF4_Pool1::1::511, 3_ALF4_Pool2::1::582, 4_ALF4_Pool3::1::936, 4_ALF4_Pool3::1::937	-311, -268, -2847, -218	upstream, upstream, upstream, upstream	0	1	1	1	1.703	2.796	2.827	3.402	3.89573	http://genome.ucsc.edu/cgi-bin/hgTracks?db=ce4&position=chrII:14813413-14818459
GeneID:175142	nhr-61	II	14816031	14818436	2405	-	4	2_ALF4_Pool1::1::511, 3_ALF4_Pool2::1::582, 4_ALF4_Pool3::1::936, 4_ALF4_Pool3::1::937	3334, 3291, 5870, 3241	downstream, downstream, downstream, downstream	0	1	1	1	1.703	2.796	2.827	3.402	3.89573	http://genome.ucsc.edu/cgi-bin/hgTracks?db=ce4&position=chrII:14814031-14820436
GeneID:175161	Y53F4B.39	II	15110046	15115867	5821	+	3	2_ALF4_Pool1::1::513, 3_ALF4_Pool2::1::584, 4_ALF4_Pool3::1::942	9807, 9840, 9865	downstream, downstream, downstream	0	1	1	1	1.438	5.9	5.945	8.103	8.10283	http://genome.ucsc.edu/cgi-bin/hgTracks?db=ce4&position=chrII:15108046-15117867
GeneID:175162	Y53F4B.22	II	15120196	15123240	3044	+	3	2_ALF4_Pool1::1::513, 3_ALF4_Pool2::1::584, 4_ALF4_Pool3::1::942	-343, -310, -285	upstream, upstream, upstream	0	1	1	1	1.438	5.9	5.945	8.103	8.10283	http://genome.ucsc.edu/cgi-bin/hgTracks?db=ce4&position=chrII:15118196-15125240
GeneID:190220	Y53F4B.23	II	15124435	15126152	1717	+	3	2_ALF4_Pool1::1::513, 3_ALF4_Pool2::1::584, 4_ALF4_Pool3::1::942	-4582, -4549, -4524	upstream, upstream, upstream	0	1	1	1	1.438	5.9	5.945	8.103	8.10283	http://genome.ucsc.edu/cgi-bin/hgTracks?db=ce4&position=chrII:15122435-15128152
GeneID:266876	Y46E12BL.4	II	15218464	15226623	8159	+	3	2_ALF4_Pool1::1::514, 3_ALF4_Pool2::1::585, 4_ALF4_Pool3::1::944	-2663, -2663, -2663	upstream, upstream, upstream	0	1	1	1	1.174	5.284	6.004	7.215	7.21514	http://genome.ucsc.edu/cgi-bin/hgTracks?db=ce4&position=chrII:15216464-15228623
GeneID:175173	F54C4.3	III	70527	86376	15849	-	5	2_ALF4_Pool1::1::515, 3_ALF4_Pool2::1::586, 4_ALF4_Pool3::1::945, 4_ALF4_Pool3::1::946, 4_ALF4_Pool3::1::947	-577, -521, 20208, 19519, -584	upstream, upstream, downstream, downstream, upstream	0	1	1	1	1.553	2.528	2.491	3.16	3.82989	http://genome.ucsc.edu/cgi-bin/hgTracks?db=ce4&position=chrIII:68527-88376
GeneID:186221	F54C4.4	III	86776	87335	559	-	3	2_ALF4_Pool1::1::515, 3_ALF4_Pool2::1::586, 4_ALF4_Pool3::1::947	382, 438, 375	in gene, in gene, in gene	0	1	1	1	1.805	3.362	3.163	3.83	3.82989	http://genome.ucsc.edu/cgi-bin/hgTracks?db=ce4&position=chrIII:84776-89335
GeneID:175174	F54C4.1	III	87560	89229	1669	+	3	2_ALF4_Pool1::1::515, 3_ALF4_Pool2::1::586, 4_ALF4_Pool3::1::947	-607, -663, -600	upstream, upstream, upstream	0	1	1	1	1.805	3.362	3.163	3.83	3.82989	http://genome.ucsc.edu/cgi-bin/hgTracks?db=ce4&position=chrIII:85560-91229
GeneID:175175	pat-4	III	89017	94808	5791	-	6	2_ALF4_Pool1::1::515, 2_ALF4_Pool1::1::516, 3_ALF4_Pool2::1::586, 3_ALF4_Pool2::1::587, 4_ALF4_Pool3::1::947, 4_ALF4_Pool3::1::948	7855, -414, 7911, -374, 7848, -514	downstream, upstream, downstream, upstream, downstream, upstream	0	1	1	1	1.656	3.159	3.125	4.002	4.17468	http://genome.ucsc.edu/cgi-bin/hgTracks?db=ce4&position=chrIII:87017-96808
GeneID:183024	C29F9.8	III	95393	97725	2332	-	3	2_ALF4_Pool1::1::516, 3_ALF4_Pool2::1::587, 4_ALF4_Pool3::1::948	2503, 2543, 2403	downstream, downstream, downstream	0	1	1	1	1.507	2.955	3.086	4.175	4.17468	http://genome.ucsc.edu/cgi-bin/hgTracks?db=ce4&position=chrIII:93393-99725
GeneID:183025	C29F9.9	III	98397	98921	524	-	3	2_ALF4_Pool1::1::516, 3_ALF4_Pool2::1::587, 4_ALF4_Pool3::1::948	3699, 3739, 3599	downstream, downstream, downstream	0	1	1	1	1.507	2.955	3.086	4.175	4.17468	http://genome.ucsc.edu/cgi-bin/hgTracks?db=ce4&position=chrIII:96397-100921
GeneID:175195	gei-4	III	344213	348608	4395	-	4	2_ALF4_Pool1::1::517, 3_ALF4_Pool2::1::588, 4_ALF4_Pool3::1::950, 4_ALF4_Pool3::1::951	-979, -1258, -1061, -3490	upstream, upstream, upstream, upstream	0	1	1	1	2.283	4.129	4.253	5.274	7.50974	http://genome.ucsc.edu/cgi-bin/hgTracks?db=ce4&position=chrIII:342213-350608
GeneID:175216	T19C3.4	III	618243	620209	1966	-	4	2_ALF4_Pool1::1::519, 3_ALF4_Pool2::1::592, 4_ALF4_Pool3::1::956, 4_ALF4_Pool3::1::957	-3786, -3748, -2633, -3766	upstream, upstream, upstream, upstream	0	1	1	1	1.772	2.716	2.809	3.112	3.39416	http://genome.ucsc.edu/cgi-bin/hgTracks?db=ce4&position=chrIII:616243-622209
GeneID:188587	T19C3.5	III	624629	627811	3182	-	4	2_ALF4_Pool1::1::519, 3_ALF4_Pool2::1::592, 4_ALF4_Pool3::1::956, 4_ALF4_Pool3::1::957	3816, 3854, 4969, 3836	downstream, downstream, downstream, downstream	0	1	1	1	1.772	2.716	2.809	3.112	3.39416	http://genome.ucsc.edu/cgi-bin/hgTracks?db=ce4&position=chrIII:622629-629811
GeneID:188588	T19C3.6	III	628172	630984	2812	-	4	2_ALF4_Pool1::1::519, 3_ALF4_Pool2::1::592, 4_ALF4_Pool3::1::956, 4_ALF4_Pool3::1::957	6989, 7027, 8142, 7009	downstream, downstream, downstream, downstream	0	1	1	1	1.772	2.716	2.809	3.112	3.39416	http://genome.ucsc.edu/cgi-bin/hgTracks?db=ce4&position=chrIII:626172-632984
GeneID:182454	C09F5.3	III	662843	666260	3417	-	3	2_ALF4_Pool1::1::521, 3_ALF4_Pool2::1::594, 4_ALF4_Pool3::1::959	-2327, -2593, -2576	upstream, upstream, upstream	0	1	1	1	1.432	2.699	3.238	3.988	3.98845	http://genome.ucsc.edu/cgi-bin/hgTracks?db=ce4&position=chrIII:660843-668260
GeneID:189103	W02B3.3	III	668093	668428	335	-	3	2_ALF4_Pool1::1::521, 3_ALF4_Pool2::1::594, 4_ALF4_Pool3::1::959	-159, -425, -408	upstream, upstream, upstream	0	1	1	1	1.432	2.699	3.238	3.988	3.98845	http://genome.ucsc.edu/cgi-bin/hgTracks?db=ce4&position=chrIII:666093-670428
GeneID:175239	K02F3.6	III	828650	832263	3613	-	3	2_ALF4_Pool1::1::522, 3_ALF4_Pool2::1::596, 4_ALF4_Pool3::1::962	-1435, -1400, -1240	upstream, upstream, upstream	0	1	1	1	1.831	4.447	4.871	6.229	6.22907	http://genome.ucsc.edu/cgi-bin/hgTracks?db=ce4&position=chrIII:826650-834263
GeneID:175240	zip-2	III	833619	835800	2181	+	3	2_ALF4_Pool1::1::522, 3_ALF4_Pool2::1::596, 4_ALF4_Pool3::1::962	79, 44, -116	in gene, in gene, upstream	0	1	1	1	1.831	4.447	4.871	6.229	6.22907	http://genome.ucsc.edu/cgi-bin/hgTracks?db=ce4&position=chrIII:831619-837800
GeneID:186904	K02F3.7	III	835456	837773	2317	-	3	2_ALF4_Pool1::1::522, 3_ALF4_Pool2::1::596, 4_ALF4_Pool3::1::962	4075, 4110, 4270	downstream, downstream, downstream	0	1	1	1	1.831	4.447	4.871	6.229	6.22907	http://genome.ucsc.edu/cgi-bin/hgTracks?db=ce4&position=chrIII:833456-839773
GeneID:186905	K02F3.8	III	838427	839497	1070	-	6	2_ALF4_Pool1::1::522, 2_ALF4_Pool1::1::523, 3_ALF4_Pool2::1::596, 3_ALF4_Pool2::1::597, 4_ALF4_Pool3::1::962, 4_ALF4_Pool3::1::963	5799, -4916, 5834, -4953, 5994, -5309	downstream, upstream, downstream, upstream, downstream, upstream	0	1	1	1	1.669	3.829	3.873	5.266	6.22907	http://genome.ucsc.edu/cgi-bin/hgTracks?db=ce4&position=chrIII:836427-841497
GeneID:175241	K02F3.9	III	840453	841357	904	-	3	2_ALF4_Pool1::1::523, 3_ALF4_Pool2::1::597, 4_ALF4_Pool3::1::963	-3056, -3093, -3449	upstream, upstream, upstream	0	1	1	1	1.507	3.21	2.876	4.302	4.30225	http://genome.ucsc.edu/cgi-bin/hgTracks?db=ce4&position=chrIII:838453-843357
GeneID:186902	far-8	III	842926	843761	835	+	3	2_ALF4_Pool1::1::523, 3_ALF4_Pool2::1::597, 4_ALF4_Pool3::1::963	1487, 1524, 1880	downstream, downstream, downstream	0	1	1	1	1.507	3.21	2.876	4.302	4.30225	http://genome.ucsc.edu/cgi-bin/hgTracks?db=ce4&position=chrIII:840926-845761
GeneID:175242	K02F3.2	III	845838	850264	4426	+	3	2_ALF4_Pool1::1::523, 3_ALF4_Pool2::1::597, 4_ALF4_Pool3::1::963	-1425, -1388, -1032	upstream, upstream, upstream	0	1	1	1	1.507	3.21	2.876	4.302	4.30225	http://genome.ucsc.edu/cgi-bin/hgTracks?db=ce4&position=chrIII:843838-852264
GeneID:175249	zer-1	III	880805	886776	5971	-	3	2_ALF4_Pool1::1::524, 3_ALF4_Pool2::1::598, 4_ALF4_Pool3::1::964	-1381, -1328, -1246	upstream, upstream, upstream	0	1	1	1	1.683	4.518	4.777	6.14	6.13979	http://genome.ucsc.edu/cgi-bin/hgTracks?db=ce4&position=chrIII:878805-888776
GeneID:4363057	T24C4.9	III	889942	890520	578	-	3	2_ALF4_Pool1::1::524, 3_ALF4_Pool2::1::598, 4_ALF4_Pool3::1::964	2363, 2416, 2498	downstream, downstream, downstream	0	1	1	1	1.683	4.518	4.777	6.14	6.13979	http://genome.ucsc.edu/cgi-bin/hgTracks?db=ce4&position=chrIII:887942-892520
GeneID:175250	T24C4.7	III	891322	895621	4299	-	3	2_ALF4_Pool1::1::524, 3_ALF4_Pool2::1::598, 4_ALF4_Pool3::1::964	7464, 7517, 7599	downstream, downstream, downstream	0	1	1	1	1.683	4.518	4.777	6.14	6.13979	http://genome.ucsc.edu/cgi-bin/hgTracks?db=ce4&position=chrIII:889322-897621
GeneID:191040	fbxa-63	III	1243521	1245273	1752	+	3	2_ALF4_Pool1::1::525, 3_ALF4_Pool2::1::599, 4_ALF4_Pool3::1::968	5677, 5683, 5721	downstream, downstream, downstream	0	1	1	1	2.064	2.617	3.19	3.164	3.18964	http://genome.ucsc.edu/cgi-bin/hgTracks?db=ce4&position=chrIII:1241521-1247273
GeneID:4363050	fbxa-76	III	1247626	1249143	1517	-	3	2_ALF4_Pool1::1::525, 3_ALF4_Pool2::1::599, 4_ALF4_Pool3::1::968	-55, -61, -99	upstream, upstream, upstream	0	1	1	1	2.064	2.617	3.19	3.164	3.18964	http://genome.ucsc.edu/cgi-bin/hgTracks?db=ce4&position=chrIII:1245626-1251143
GeneID:175290	fbxa-77	III	1249483	1251814	2331	+	3	2_ALF4_Pool1::1::525, 3_ALF4_Pool2::1::599, 4_ALF4_Pool3::1::968	-285, -279, -241	upstream, upstream, upstream	0	1	1	1	2.064	2.617	3.19	3.164	3.18964	http://genome.ucsc.edu/cgi-bin/hgTracks?db=ce4&position=chrIII:1247483-1253814
GeneID:191045	fbxa-91	III	1253374	1254391	1017	-	3	2_ALF4_Pool1::1::525, 3_ALF4_Pool2::1::599, 4_ALF4_Pool3::1::968	5193, 5187, 5149	downstream, downstream, downstream	0	1	1	1	2.064	2.617	3.19	3.164	3.18964	http://genome.ucsc.edu/cgi-bin/hgTracks?db=ce4&position=chrIII:1251374-1256391
GeneID:175292	fbxa-37	III	1285006	1287041	2035	+	3	2_ALF4_Pool1::1::526, 3_ALF4_Pool2::1::600, 4_ALF4_Pool3::1::969	-556, -415, -545	upstream, upstream, upstream	0	1	1	1	1.68	3.269	3.561	4.193	4.1929	http://genome.ucsc.edu/cgi-bin/hgTracks?db=ce4&position=chrIII:1283006-1289041
GeneID:191064	fbxa-50	III	1287289	1288513	1224	-	3	2_ALF4_Pool1::1::526, 3_ALF4_Pool2::1::600, 4_ALF4_Pool3::1::969	4063, 3922, 4052	downstream, downstream, downstream	0	1	1	1	1.68	3.269	3.561	4.193	4.1929	http://genome.ucsc.edu/cgi-bin/hgTracks?db=ce4&position=chrIII:1285289-1290513
GeneID:4363047	B0524.7	III	1911062	1917217	6155	+	3	2_ALF4_Pool1::1::528, 3_ALF4_Pool2::1::603, 4_ALF4_Pool3::1::973	9945, 9999, 10606	downstream, downstream, downstream	0	1	1	1	1.463	3.594	3.085	4.289	4.28944	http://genome.ucsc.edu/cgi-bin/hgTracks?db=ce4&position=chrIII:1909062-1919217
GeneID:3564831	F53A3.6	III	1927666	1931327	3661	+	3	2_ALF4_Pool1::1::529, 3_ALF4_Pool2::1::604, 4_ALF4_Pool3::1::974	-2518, -2505, -2473	upstream, upstream, upstream	0	1	1	1	2.005	3.986	3.994	5.359	5.35939	http://genome.ucsc.edu/cgi-bin/hgTracks?db=ce4&position=chrIII:1925666-1933327
GeneID:184004	E02H9.9	III	2467335	2468149	814	-	3	2_ALF4_Pool1::1::530, 3_ALF4_Pool2::1::606, 4_ALF4_Pool3::1::984	-4036, -4036, -4139	upstream, upstream, upstream	0	1	1	1	1.414	2.919	3.27	4.311	4.31084	http://genome.ucsc.edu/cgi-bin/hgTracks?db=ce4&position=chrIII:2465335-2470149
GeneID:183998	E02H9.1	III	2468474	2469431	957	+	3	2_ALF4_Pool1::1::530, 3_ALF4_Pool2::1::606, 4_ALF4_Pool3::1::984	3711, 3711, 3814	downstream, downstream, downstream	0	1	1	1	1.414	2.919	3.27	4.311	4.31084	http://genome.ucsc.edu/cgi-bin/hgTracks?db=ce4&position=chrIII:2466474-2471431
GeneID:175367	est-1	III	2473856	2486774	12918	+	3	2_ALF4_Pool1::1::530, 3_ALF4_Pool2::1::606, 4_ALF4_Pool3::1::984	-1671, -1671, -1568	upstream, upstream, upstream	0	1	1	1	1.414	2.919	3.27	4.311	4.31084	http://genome.ucsc.edu/cgi-bin/hgTracks?db=ce4&position=chrIII:2471856-2488774
GeneID:190267	rbc-2	III	2512636	2528616	15980	-	3	2_ALF4_Pool1::1::531, 3_ALF4_Pool2::1::607, 4_ALF4_Pool3::1::985	-261, -261, -140	upstream, upstream, upstream	0	1	1	1	1.73	4.438	4.176	5.044	5.04449	http://genome.ucsc.edu/cgi-bin/hgTracks?db=ce4&position=chrIII:2510636-2530616
GeneID:175371	Y54F10AM.5	III	2529045	2530491	1446	+	3	2_ALF4_Pool1::1::531, 3_ALF4_Pool2::1::607, 4_ALF4_Pool3::1::985	-168, -168, -289	upstream, upstream, upstream	0	1	1	1	1.73	4.438	4.176	5.044	5.04449	http://genome.ucsc.edu/cgi-bin/hgTracks?db=ce4&position=chrIII:2527045-2532491
GeneID:175372	ceh-44	III	2530603	2546388	15785	+	3	2_ALF4_Pool1::1::531, 3_ALF4_Pool2::1::607, 4_ALF4_Pool3::1::985	-1726, -1726, -1847	upstream, upstream, upstream	0	1	1	1	1.73	4.438	4.176	5.044	5.04449	http://genome.ucsc.edu/cgi-bin/hgTracks?db=ce4&position=chrIII:2528603-2548388
GeneID:175393	Y71H2AM.17	III	2764420	2768655	4235	-	3	2_ALF4_Pool1::1::532, 3_ALF4_Pool2::1::608, 4_ALF4_Pool3::1::990	-352, -153, -180	upstream, upstream, upstream	0	1	1	1	2.208	2.97	3.233	4.601	4.60089	http://genome.ucsc.edu/cgi-bin/hgTracks?db=ce4&position=chrIII:2762420-2770655
GeneID:190611	Y71H2AM.19	III	2770841	2779043	8202	-	6	2_ALF4_Pool1::1::532, 2_ALF4_Pool1::1::533, 3_ALF4_Pool2::1::608, 3_ALF4_Pool2::1::609, 4_ALF4_Pool3::1::990, 4_ALF4_Pool3::1::991	10036, -1794, 10235, -1786, 10208, -1821	downstream, upstream, downstream, upstream, downstream, upstream	0	1	1	1	1.862	2.944	3.308	4.473	4.60089	http://genome.ucsc.edu/cgi-bin/hgTracks?db=ce4&position=chrIII:2768841-2781043
GeneID:175394	Y71H2AM.6	III	2781035	2784208	3173	+	6	2_ALF4_Pool1::1::533, 2_ALF4_Pool1::1::534, 3_ALF4_Pool2::1::609, 3_ALF4_Pool2::1::610, 4_ALF4_Pool3::1::991, 4_ALF4_Pool3::1::992	-198, 4984, -206, 4984, -171, 5010	upstream, downstream, upstream, downstream, upstream, downstream	0	1	1	1	1.633	3.029	3.387	4.246	4.34574	http://genome.ucsc.edu/cgi-bin/hgTracks?db=ce4&position=chrIII:2779035-2786208
GeneID:175395	Y71H2AM.20	III	2781446	2785983	4537	-	6	2_ALF4_Pool1::1::533, 2_ALF4_Pool1::1::534, 3_ALF4_Pool2::1::609, 3_ALF4_Pool2::1::610, 4_ALF4_Pool3::1::991, 4_ALF4_Pool3::1::992	5146, -36, 5154, -36, 5119, -62	downstream, upstream, downstream, upstream, downstream, upstream	0	1	1	1	1.633	3.029	3.387	4.246	4.34574	http://genome.ucsc.edu/cgi-bin/hgTracks?db=ce4&position=chrIII:2779446-2787983
GeneID:3565081	Y71H2AM.5	III	2786192	2787259	1067	+	3	2_ALF4_Pool1::1::534, 3_ALF4_Pool2::1::610, 4_ALF4_Pool3::1::992	-173, -173, -147	upstream, upstream, upstream	0	1	1	1	1.752	3.14	3.391	4.146	4.1457	http://genome.ucsc.edu/cgi-bin/hgTracks?db=ce4&position=chrIII:2784192-2789259
GeneID:175397	Y71H2AM.4	III	2786192	2788018	1826	+	3	2_ALF4_Pool1::1::534, 3_ALF4_Pool2::1::610, 4_ALF4_Pool3::1::992	-173, -173, -147	upstream, upstream, upstream	0	1	1	1	1.752	3.14	3.391	4.146	4.1457	http://genome.ucsc.edu/cgi-bin/hgTracks?db=ce4&position=chrIII:2784192-2790018
GeneID:3896741	Y71H2AM.24	III	2788435	2792924	4489	+	3	2_ALF4_Pool1::1::534, 3_ALF4_Pool2::1::610, 4_ALF4_Pool3::1::992	-2416, -2416, -2390	upstream, upstream, upstream	0	1	1	1	1.752	3.14	3.391	4.146	4.1457	http://genome.ucsc.edu/cgi-bin/hgTracks?db=ce4&position=chrIII:2786435-2794924
GeneID:190614	twk-45	III	2798230	2800858	2628	-	3	2_ALF4_Pool1::1::535, 3_ALF4_Pool2::1::611, 4_ALF4_Pool3::1::993	-4036, -4048, -4259	upstream, upstream, upstream	0	1	1	1	1.935	6.824	6.919	8.422	8.4219	http://genome.ucsc.edu/cgi-bin/hgTracks?db=ce4&position=chrIII:2796230-2802858
GeneID:4363054	Y71H2AM.25	III	2802440	2803671	1231	+	3	2_ALF4_Pool1::1::535, 3_ALF4_Pool2::1::611, 4_ALF4_Pool3::1::993	2454, 2466, 2677	downstream, downstream, downstream	0	1	1	1	1.935	6.824	6.919	8.422	8.4219	http://genome.ucsc.edu/cgi-bin/hgTracks?db=ce4&position=chrIII:2800440-2805671
GeneID:190606	Y71H2AM.3	III	2805421	2810992	5571	+	4	2_ALF4_Pool1::1::535, 3_ALF4_Pool2::1::611, 4_ALF4_Pool3::1::993, 4_ALF4_Pool3::1::994	-527, -515, -304, 9946	upstream, upstream, upstream, downstream	0	1	1	1	1.66	4.5	4.623	5.703	8.4219	http://genome.ucsc.edu/cgi-bin/hgTracks?db=ce4&position=chrIII:2803421-2812992
GeneID:190305	Y55D5A.6	III	3042716	3045773	3057	-	6	2_ALF4_Pool1::1::537, 2_ALF4_Pool1::1::538, 3_ALF4_Pool2::1::613, 3_ALF4_Pool2::1::614, 4_ALF4_Pool3::1::998, 4_ALF4_Pool3::1::999	8444, 5115, 8444, 5294, 8444, 5156	downstream, downstream, downstream, downstream, downstream, downstream	0	1	1	1	1.439	4.164	4.239	5.076	6.02691	http://genome.ucsc.edu/cgi-bin/hgTracks?db=ce4&position=chrIII:3040716-3047773
GeneID:175412	H06I04.6	III	3061194	3063292	2098	-	3	2_ALF4_Pool1::1::539, 3_ALF4_Pool2::1::615, 4_ALF4_Pool3::1::1000	-4954, -4980, -4956	upstream, upstream, upstream	0	1	1	1	1.778	3.425	3.599	5.455	5.45499	http://genome.ucsc.edu/cgi-bin/hgTracks?db=ce4&position=chrIII:3059194-3065292
GeneID:175413	H06I04.4	III	3068234	3069200	966	+	3	2_ALF4_Pool1::1::539, 3_ALF4_Pool2::1::615, 4_ALF4_Pool3::1::1000	12, 38, 14	in gene, in gene, in gene	0	1	1	1	1.778	3.425	3.599	5.455	5.45499	http://genome.ucsc.edu/cgi-bin/hgTracks?db=ce4&position=chrIII:3066234-3071200
GeneID:4927021	H06I04.9	III	3068476	3068552	76	+	3	2_ALF4_Pool1::1::539, 3_ALF4_Pool2::1::615, 4_ALF4_Pool3::1::1000	-230, -204, -228	upstream, upstream, upstream	0	1	1	1	1.778	3.425	3.599	5.455	5.45499	http://genome.ucsc.edu/cgi-bin/hgTracks?db=ce4&position=chrIII:3066476-3070552
GeneID:4927006	H06I04.8	III	3068796	3068873	77	+	3	2_ALF4_Pool1::1::539, 3_ALF4_Pool2::1::615, 4_ALF4_Pool3::1::1000	-550, -524, -548	upstream, upstream, upstream	0	1	1	1	1.778	3.425	3.599	5.455	5.45499	http://genome.ucsc.edu/cgi-bin/hgTracks?db=ce4&position=chrIII:3066796-3070873
GeneID:175414	H06I04.3	III	3070508	3085246	14738	+	3	2_ALF4_Pool1::1::539, 3_ALF4_Pool2::1::615, 4_ALF4_Pool3::1::1000	-2262, -2236, -2260	upstream, upstream, upstream	0	1	1	1	1.778	3.425	3.599	5.455	5.45499	http://genome.ucsc.edu/cgi-bin/hgTracks?db=ce4&position=chrIII:3068508-3087246
GeneID:175433	ral-1	III	3311423	3317750	6327	+	3	2_ALF4_Pool1::1::540, 3_ALF4_Pool2::1::616, 4_ALF4_Pool3::1::1006	11160, 11215, 11393	downstream, downstream, downstream	0	1	1	1	1.559	2.774	3.281	4.15	4.14976	http://genome.ucsc.edu/cgi-bin/hgTracks?db=ce4&position=chrIII:3309423-3319750
GeneID:175434	Y53G8AR.9	III	3317734	3321234	3500	-	4	2_ALF4_Pool1::1::540, 3_ALF4_Pool2::1::616, 4_ALF4_Pool3::1::1006, 4_ALF4_Pool3::1::1007	-1349, -1404, -1582, -2981	upstream, upstream, upstream, upstream	0	1	1	1	1.623	2.505	2.809	3.499	4.14976	http://genome.ucsc.edu/cgi-bin/hgTracks?db=ce4&position=chrIII:3315734-3323234
GeneID:175435	Y53G8AR.2	III	3322959	3331655	8696	+	4	2_ALF4_Pool1::1::540, 3_ALF4_Pool2::1::616, 4_ALF4_Pool3::1::1006, 4_ALF4_Pool3::1::1007	-376, -321, -143, 1256	upstream, upstream, upstream, in gene	0	1	1	1	1.623	2.505	2.809	3.499	4.14976	http://genome.ucsc.edu/cgi-bin/hgTracks?db=ce4&position=chrIII:3320959-3333655
GeneID:183872	C56G7.2	III	3386896	3388865	1969	-	3	2_ALF4_Pool1::1::541, 3_ALF4_Pool2::1::617, 4_ALF4_Pool3::1::1008	-798, -774, -851	upstream, upstream, upstream	0	1	1	1	1.555	4.442	5.393	5.99	5.99007	http://genome.ucsc.edu/cgi-bin/hgTracks?db=ce4&position=chrIII:3384896-3390865
GeneID:183873	C56G7.t1	III	3389524	3389596	72	+	3	2_ALF4_Pool1::1::541, 3_ALF4_Pool2::1::617, 4_ALF4_Pool3::1::1008	139, 115, 192	downstream, downstream, downstream	0	1	1	1	1.555	4.442	5.393	5.99	5.99007	http://genome.ucsc.edu/cgi-bin/hgTracks?db=ce4&position=chrIII:3387524-3391596
GeneID:175439	C56G7.3	III	3389908	3392504	2596	+	4	2_ALF4_Pool1::1::541, 3_ALF4_Pool2::1::617, 4_ALF4_Pool3::1::1008, 4_ALF4_Pool3::1::1009	-245, -269, -192, 5998	upstream, upstream, upstream, downstream	0	1	1	1	1.464	3.276	3.727	4.444	5.99007	http://genome.ucsc.edu/cgi-bin/hgTracks?db=ce4&position=chrIII:3387908-3394504
GeneID:175440	mlc-4	III	3392499	3393780	1281	-	4	2_ALF4_Pool1::1::541, 3_ALF4_Pool2::1::617, 4_ALF4_Pool3::1::1008, 4_ALF4_Pool3::1::1009	4117, 4141, 4064, -2126	downstream, downstream, downstream, upstream	0	1	1	1	1.464	3.276	3.727	4.444	5.99007	http://genome.ucsc.edu/cgi-bin/hgTracks?db=ce4&position=chrIII:3390499-3395780
GeneID:183198	C34C12.1	III	3454330	3455835	1505	+	4	2_ALF4_Pool1::1::542, 3_ALF4_Pool2::1::618, 4_ALF4_Pool3::1::1011, 4_ALF4_Pool3::1::1012	5927, 5932, 2174, 6066	downstream, downstream, downstream, downstream	0	1	1	1	1.702	3.974	4.198	5.695	8.44565	http://genome.ucsc.edu/cgi-bin/hgTracks?db=ce4&position=chrIII:3452330-3457835
GeneID:175448	C34C12.2	III	3456462	3460065	3603	+	4	2_ALF4_Pool1::1::542, 3_ALF4_Pool2::1::618, 4_ALF4_Pool3::1::1011, 4_ALF4_Pool3::1::1012	3795, 3800, 42, 3934	downstream, downstream, in gene, downstream	0	1	1	1	1.702	3.974	4.198	5.695	8.44565	http://genome.ucsc.edu/cgi-bin/hgTracks?db=ce4&position=chrIII:3454462-3462065
GeneID:175449	C34C12.8	III	3460391	3461575	1184	+	4	2_ALF4_Pool1::1::542, 3_ALF4_Pool2::1::618, 4_ALF4_Pool3::1::1011, 4_ALF4_Pool3::1::1012	-134, -129, -3887, 5	upstream, upstream, upstream, in gene	0	1	1	1	1.702	3.974	4.198	5.695	8.44565	http://genome.ucsc.edu/cgi-bin/hgTracks?db=ce4&position=chrIII:3458391-3463575
GeneID:183199	pph-6	III	3461688	3467647	5959	+	7	2_ALF4_Pool1::1::542, 2_ALF4_Pool1::1::543, 3_ALF4_Pool2::1::618, 3_ALF4_Pool2::1::619, 4_ALF4_Pool3::1::1011, 4_ALF4_Pool3::1::1012, 4_ALF4_Pool3::1::1013	-1431, 9878, -1426, 9865, -5184, -1292, 9582	upstream, downstream, upstream, downstream, upstream, upstream, downstream	0	1	1	1	1.661	3.733	3.776	5.312	8.44565	http://genome.ucsc.edu/cgi-bin/hgTracks?db=ce4&position=chrIII:3459688-3469647
GeneID:183200	C34C12.4	III	3467651	3469733	2082	-	3	2_ALF4_Pool1::1::543, 3_ALF4_Pool2::1::619, 4_ALF4_Pool3::1::1013	-1833, -1820, -1537	upstream, upstream, upstream	0	1	1	1	1.581	3.25	2.931	4.544	4.54402	http://genome.ucsc.edu/cgi-bin/hgTracks?db=ce4&position=chrIII:3465651-3471733
GeneID:175454	M01F1.8	III	3499374	3502522	3148	-	3	2_ALF4_Pool1::1::545, 3_ALF4_Pool2::1::621, 4_ALF4_Pool3::1::1015	-2773, -2782, -2745	upstream, upstream, upstream	0	1	1	1	1.855	2.613	2.68	3.581	3.58133	http://genome.ucsc.edu/cgi-bin/hgTracks?db=ce4&position=chrIII:3497374-3504522
GeneID:175455	rpl-16	III	3502822	3503594	772	-	3	2_ALF4_Pool1::1::545, 3_ALF4_Pool2::1::621, 4_ALF4_Pool3::1::1015	-1701, -1710, -1673	upstream, upstream, upstream	0	1	1	1	1.855	2.613	2.68	3.581	3.58133	http://genome.ucsc.edu/cgi-bin/hgTracks?db=ce4&position=chrIII:3500822-3505594
GeneID:3564813	M01F1.3	III	3502824	3505210	2386	-	3	2_ALF4_Pool1::1::545, 3_ALF4_Pool2::1::621, 4_ALF4_Pool3::1::1015	-85, -94, -57	upstream, upstream, upstream	0	1	1	1	1.855	2.613	2.68	3.581	3.58133	http://genome.ucsc.edu/cgi-bin/hgTracks?db=ce4&position=chrIII:3500824-3507210
GeneID:175457	M01F1.4	III	3505642	3510017	4375	-	3	2_ALF4_Pool1::1::545, 3_ALF4_Pool2::1::621, 4_ALF4_Pool3::1::1015	4722, 4713, 4750	downstream, downstream, downstream	0	1	1	1	1.855	2.613	2.68	3.581	3.58133	http://genome.ucsc.edu/cgi-bin/hgTracks?db=ce4&position=chrIII:3503642-3512017
GeneID:187375	M01F1.6	III	3510219	3510959	740	+	3	2_ALF4_Pool1::1::545, 3_ALF4_Pool2::1::621, 4_ALF4_Pool3::1::1015	-4924, -4915, -4952	upstream, upstream, upstream	0	1	1	1	1.855	2.613	2.68	3.581	3.58133	http://genome.ucsc.edu/cgi-bin/hgTracks?db=ce4&position=chrIII:3508219-3512959
GeneID:175464	sel-8	III	3613200	3627122	13922	-	4	2_ALF4_Pool1::1::547, 3_ALF4_Pool2::1::625, 3_ALF4_Pool2::1::626, 4_ALF4_Pool3::1::1021	6460, 6798, 5891, 6112	in gene, in gene, in gene, in gene	0	1	1	1	1.344	3.016	3.357	4.099	4.09919	http://genome.ucsc.edu/cgi-bin/hgTracks?db=ce4&position=chrIII:3611200-3629122
GeneID:175471	cyn-9	III	3697868	3699612	1744	-	6	2_ALF4_Pool1::1::550, 2_ALF4_Pool1::1::551, 3_ALF4_Pool2::1::628, 3_ALF4_Pool2::1::629, 4_ALF4_Pool3::1::1024, 4_ALF4_Pool3::1::1025	-2458, -3910, -2752, -3883, 3857, -3067	upstream, upstream, upstream, upstream, downstream, upstream	0	1	1	1	1.849	2.519	2.654	3.5	4.12336	http://genome.ucsc.edu/cgi-bin/hgTracks?db=ce4&position=chrIII:3695868-3701612
GeneID:175472	pdi-1	III	3699719	3701455	1736	-	6	2_ALF4_Pool1::1::550, 2_ALF4_Pool1::1::551, 3_ALF4_Pool2::1::628, 3_ALF4_Pool2::1::629, 4_ALF4_Pool3::1::1024, 4_ALF4_Pool3::1::1025	-615, -2067, -909, -2040, 5700, -1224	upstream, upstream, upstream, upstream, downstream, upstream	0	1	1	1	1.849	2.519	2.654	3.5	4.12336	http://genome.ucsc.edu/cgi-bin/hgTracks?db=ce4&position=chrIII:3697719-3703455
GeneID:175473	C14B1.2	III	3702261	3703108	847	+	5	2_ALF4_Pool1::1::550, 2_ALF4_Pool1::1::551, 3_ALF4_Pool2::1::628, 3_ALF4_Pool2::1::629, 4_ALF4_Pool3::1::1025	-191, 1261, 103, 1234, 418	upstream, downstream, in gene, downstream, in gene	0	1	1	1	1.555	2.841	2.981	4.123	4.12336	http://genome.ucsc.edu/cgi-bin/hgTracks?db=ce4&position=chrIII:3700261-3705108
GeneID:259498	C14B1.3	III	3703627	3705006	1379	+	5	2_ALF4_Pool1::1::550, 2_ALF4_Pool1::1::551, 3_ALF4_Pool2::1::628, 3_ALF4_Pool2::1::629, 4_ALF4_Pool3::1::1025	-1557, -105, -1263, -132, -948	upstream, upstream, upstream, upstream, upstream	0	1	1	1	1.555	2.841	2.981	4.123	4.12336	http://genome.ucsc.edu/cgi-bin/hgTracks?db=ce4&position=chrIII:3701627-3707006
GeneID:175474	tag-125	III	3705244	3706784	1540	+	5	2_ALF4_Pool1::1::550, 2_ALF4_Pool1::1::551, 3_ALF4_Pool2::1::628, 3_ALF4_Pool2::1::629, 4_ALF4_Pool3::1::1025	-3174, -1722, -2880, -1749, -2565	upstream, upstream, upstream, upstream, upstream	0	1	1	1	1.555	2.841	2.981	4.123	4.12336	http://genome.ucsc.edu/cgi-bin/hgTracks?db=ce4&position=chrIII:3703244-3708784
GeneID:175475	C14B1.5	III	3706866	3709193	2327	+	5	2_ALF4_Pool1::1::550, 2_ALF4_Pool1::1::551, 3_ALF4_Pool2::1::628, 3_ALF4_Pool2::1::629, 4_ALF4_Pool3::1::1025	-4796, -3344, -4502, -3371, -4187	upstream, upstream, upstream, upstream, upstream	0	1	1	1	1.555	2.841	2.981	4.123	4.12336	http://genome.ucsc.edu/cgi-bin/hgTracks?db=ce4&position=chrIII:3704866-3711193
GeneID:175490	mtm-3	III	3789963	3800444	10481	-	6	2_ALF4_Pool1::1::552, 3_ALF4_Pool2::1::630, 4_ALF4_Pool3::1::1027, 4_ALF4_Pool3::1::1028, 4_ALF4_Pool3::1::1029, 4_ALF4_Pool3::1::1030	-849, -731, 13789, 2575, 1294, -666	upstream, upstream, downstream, in gene, in gene, upstream	0	1	1	1	1.596	2.941	3.011	4.237	7.95729	http://genome.ucsc.edu/cgi-bin/hgTracks?db=ce4&position=chrIII:3787963-3802444
GeneID:188837	xbx-5	III	3802555	3804346	1791	-	5	2_ALF4_Pool1::1::552, 3_ALF4_Pool2::1::630, 4_ALF4_Pool3::1::1028, 4_ALF4_Pool3::1::1029, 4_ALF4_Pool3::1::1030	3053, 3171, 6477, 5196, 3236	downstream, downstream, downstream, downstream, downstream	0	1	1	1	1.776	3.207	3.311	4.712	7.95729	http://genome.ucsc.edu/cgi-bin/hgTracks?db=ce4&position=chrIII:3800555-3806346
GeneID:175491	toh-1	III	3804751	3809009	4258	-	3	2_ALF4_Pool1::1::552, 3_ALF4_Pool2::1::630, 4_ALF4_Pool3::1::1030	7716, 7834, 7899	downstream, downstream, downstream	0	1	1	1	2.146	5.312	5.707	7.957	7.95729	http://genome.ucsc.edu/cgi-bin/hgTracks?db=ce4&position=chrIII:3802751-3811009
GeneID:175492	dpy-27	III	3813532	3819656	6124	-	3	2_ALF4_Pool1::1::553, 3_ALF4_Pool2::1::631, 4_ALF4_Pool3::1::1031	-669, -768, -762	upstream, upstream, upstream	0	1	1	1	1.43	2.795	2.936	3.912	3.91199	http://genome.ucsc.edu/cgi-bin/hgTracks?db=ce4&position=chrIII:3811532-3821656
GeneID:175493	amx-1	III	3822382	3826240	3858	+	3	2_ALF4_Pool1::1::553, 3_ALF4_Pool2::1::631, 4_ALF4_Pool3::1::1031	-2057, -1958, -1964	upstream, upstream, upstream	0	1	1	1	1.43	2.795	2.936	3.912	3.91199	http://genome.ucsc.edu/cgi-bin/hgTracks?db=ce4&position=chrIII:3820382-3828240
GeneID:175499	brc-1	III	3853123	3862937	9814	-	4	2_ALF4_Pool1::1::554, 3_ALF4_Pool2::1::632, 4_ALF4_Pool3::1::1032, 4_ALF4_Pool3::1::1033	-4624, -4638, -60, -4647	upstream, upstream, upstream, upstream	0	1	1	1	1.856	2.901	3.317	3.733	4.46291	http://genome.ucsc.edu/cgi-bin/hgTracks?db=ce4&position=chrIII:3851123-3864937
GeneID:175500	C36A4.9	III	3864015	3866809	2794	+	4	2_ALF4_Pool1::1::554, 3_ALF4_Pool2::1::632, 4_ALF4_Pool3::1::1032, 4_ALF4_Pool3::1::1033	3546, 3560, -1018, 3569	downstream, downstream, upstream, downstream	0	1	1	1	1.856	2.901	3.317	3.733	4.46291	http://genome.ucsc.edu/cgi-bin/hgTracks?db=ce4&position=chrIII:3862015-3868809
GeneID:175501	rpl-3	III	3867826	3869504	1678	+	5	2_ALF4_Pool1::1::554, 3_ALF4_Pool2::1::632, 4_ALF4_Pool3::1::1032, 4_ALF4_Pool3::1::1033, 4_ALF4_Pool3::1::1034	-265, -251, -4829, -242, 6799	upstream, upstream, upstream, upstream, downstream	0	1	1	1	1.657	2.723	3.033	3.503	4.46291	http://genome.ucsc.edu/cgi-bin/hgTracks?db=ce4&position=chrIII:3865826-3871504
GeneID:175502	tir-1	III	3869574	3901443	31869	-	4	2_ALF4_Pool1::1::554, 3_ALF4_Pool2::1::632, 4_ALF4_Pool3::1::1033, 4_ALF4_Pool3::1::1034	33882, 33868, 33859, 26818	downstream, downstream, downstream, in gene	0	1	1	1	1.666	2.849	3.351	3.753	4.46291	http://genome.ucsc.edu/cgi-bin/hgTracks?db=ce4&position=chrIII:3867574-3903443
GeneID:175504	pat-3	III	3908625	3914115	5490	-	4	2_ALF4_Pool1::1::555, 3_ALF4_Pool2::1::633, 4_ALF4_Pool3::1::1035, 4_ALF4_Pool3::1::1036	-1930, -2042, 5590, -2071	upstream, upstream, downstream, upstream	0	1	1	1	1.99	2.697	2.815	3.654	4.70555	http://genome.ucsc.edu/cgi-bin/hgTracks?db=ce4&position=chrIII:3906625-3916115
GeneID:175505	tag-252	III	3916910	3918786	1876	+	6	2_ALF4_Pool1::1::555, 2_ALF4_Pool1::1::556, 3_ALF4_Pool2::1::633, 3_ALF4_Pool2::1::634, 4_ALF4_Pool3::1::1036, 4_ALF4_Pool3::1::1037	-865, 4833, -753, 4844, -724, 4789	upstream, downstream, upstream, downstream, upstream, downstream	0	1	1	1	1.888	3.374	4.08	4.724	4.74312	http://genome.ucsc.edu/cgi-bin/hgTracks?db=ce4&position=chrIII:3914910-3920786
GeneID:175506	ZK1058.3	III	3918848	3920676	1828	+	6	2_ALF4_Pool1::1::555, 2_ALF4_Pool1::1::556, 3_ALF4_Pool2::1::633, 3_ALF4_Pool2::1::634, 4_ALF4_Pool3::1::1036, 4_ALF4_Pool3::1::1037	-2803, 2895, -2691, 2906, -2662, 2851	upstream, downstream, upstream, downstream, upstream, downstream	0	1	1	1	1.888	3.374	4.08	4.724	4.74312	http://genome.ucsc.edu/cgi-bin/hgTracks?db=ce4&position=chrIII:3916848-3922676
GeneID:175507	ZK1058.5	III	3920635	3921683	1048	-	6	2_ALF4_Pool1::1::555, 2_ALF4_Pool1::1::556, 3_ALF4_Pool2::1::633, 3_ALF4_Pool2::1::634, 4_ALF4_Pool3::1::1036, 4_ALF4_Pool3::1::1037	5638, -60, 5526, -71, 5497, -16	downstream, upstream, downstream, upstream, downstream, upstream	0	1	1	1	1.888	3.374	4.08	4.724	4.74312	http://genome.ucsc.edu/cgi-bin/hgTracks?db=ce4&position=chrIII:3918635-3923683
GeneID:191515	ZK1058.6	III	3922429	3923764	1335	+	3	2_ALF4_Pool1::1::556, 3_ALF4_Pool2::1::634, 4_ALF4_Pool3::1::1037	-686, -675, -730	upstream, upstream, upstream	0	1	1	1	1.293	3.517	4.685	4.743	4.74312	http://genome.ucsc.edu/cgi-bin/hgTracks?db=ce4&position=chrIII:3920429-3925764
GeneID:175508	ZK1058.9	III	3923769	3925455	1686	-	3	2_ALF4_Pool1::1::556, 3_ALF4_Pool2::1::634, 4_ALF4_Pool3::1::1037	3712, 3701, 3756	downstream, downstream, downstream	0	1	1	1	1.293	3.517	4.685	4.743	4.74312	http://genome.ucsc.edu/cgi-bin/hgTracks?db=ce4&position=chrIII:3921769-3927455
GeneID:175512	F37A8.5	III	3956601	3957452	851	+	3	2_ALF4_Pool1::1::557, 3_ALF4_Pool2::1::635, 4_ALF4_Pool3::1::1038	-1919, -1913, -2058	upstream, upstream, upstream	0	1	1	1	1.532	4.407	5.488	5.867	5.86745	http://genome.ucsc.edu/cgi-bin/hgTracks?db=ce4&position=chrIII:3954601-3959452
GeneID:187777	R10E9.3	III	3960235	3961683	1448	+	3	2_ALF4_Pool1::1::557, 3_ALF4_Pool2::1::635, 4_ALF4_Pool3::1::1038	-5553, -5547, -5692	upstream, upstream, upstream	0	1	1	1	1.532	4.407	5.488	5.867	5.86745	http://genome.ucsc.edu/cgi-bin/hgTracks?db=ce4&position=chrIII:3958235-3963683
GeneID:175517	C36E8.1	III	3999274	4004120	4846	-	3	2_ALF4_Pool1::1::559, 3_ALF4_Pool2::1::636, 4_ALF4_Pool3::1::1040	-323, -354, -242	upstream, upstream, upstream	0	1	1	1	1.451	3.454	3.95	4.606	4.60607	http://genome.ucsc.edu/cgi-bin/hgTracks?db=ce4&position=chrIII:3997274-4006120
GeneID:175518	C36E8.3	III	4006119	4009939	3820	+	6	2_ALF4_Pool1::1::559, 2_ALF4_Pool1::1::560, 3_ALF4_Pool2::1::636, 3_ALF4_Pool2::1::637, 4_ALF4_Pool3::1::1040, 4_ALF4_Pool3::1::1041	-1676, 4469, -1645, 4393, -1757, 4408	upstream, downstream, upstream, downstream, upstream, downstream	0	1	1	1	1.361	3.027	3.305	3.832	4.60607	http://genome.ucsc.edu/cgi-bin/hgTracks?db=ce4&position=chrIII:4004119-4011939
GeneID:183279	C36E8.4	III	4012313	4015739	3426	+	6	2_ALF4_Pool1::1::560, 2_ALF4_Pool1::1::561, 3_ALF4_Pool2::1::637, 3_ALF4_Pool2::1::638, 4_ALF4_Pool3::1::1041, 4_ALF4_Pool3::1::1042	-1725, 6559, -1801, 6558, -1786, 6669	upstream, downstream, upstream, downstream, upstream, downstream	0	1	1	1	1.536	3.647	3.611	4.401	5.74286	http://genome.ucsc.edu/cgi-bin/hgTracks?db=ce4&position=chrIII:4010313-4017739
GeneID:175519	tbb-2	III	4015738	4017619	1881	-	5	2_ALF4_Pool1::1::560, 2_ALF4_Pool1::1::561, 3_ALF4_Pool2::1::638, 4_ALF4_Pool3::1::1041, 4_ALF4_Pool3::1::1042	7031, -1253, -1252, 7092, -1363	downstream, upstream, upstream, downstream, upstream	0	1	1	1	1.536	3.647	3.611	4.401	5.74286	http://genome.ucsc.edu/cgi-bin/hgTracks?db=ce4&position=chrIII:4013738-4019619
GeneID:192054	T02C12.2	III	4020038	4021751	1713	+	3	2_ALF4_Pool1::1::561, 3_ALF4_Pool2::1::638, 4_ALF4_Pool3::1::1042	-1166, -1167, -1056	upstream, upstream, upstream	0	1	1	1	1.801	4.693	4.563	5.743	5.74286	http://genome.ucsc.edu/cgi-bin/hgTracks?db=ce4&position=chrIII:4018038-4023751
GeneID:175520	T02C12.3	III	4022139	4025595	3456	+	3	2_ALF4_Pool1::1::561, 3_ALF4_Pool2::1::638, 4_ALF4_Pool3::1::1042	-3267, -3268, -3157	upstream, upstream, upstream	0	1	1	1	1.801	4.693	4.563	5.743	5.74286	http://genome.ucsc.edu/cgi-bin/hgTracks?db=ce4&position=chrIII:4020139-4027595
GeneID:184005	his-69	III	4058332	4058715	383	-	3	2_ALF4_Pool1::1::562, 3_ALF4_Pool2::1::639, 4_ALF4_Pool3::1::1043	-4985, -4996, -5091	upstream, upstream, upstream	0	1	1	1	1.066	2.678	3.026	3.278	3.27756	http://genome.ucsc.edu/cgi-bin/hgTracks?db=ce4&position=chrIII:4056332-4060715
GeneID:184006	his-70	III	4059712	4060092	380	-	3	2_ALF4_Pool1::1::562, 3_ALF4_Pool2::1::639, 4_ALF4_Pool3::1::1043	-3608, -3619, -3714	upstream, upstream, upstream	0	1	1	1	1.066	2.678	3.026	3.278	3.27756	http://genome.ucsc.edu/cgi-bin/hgTracks?db=ce4&position=chrIII:4057712-4062092
GeneID:184007	E03A3.5	III	4060564	4062795	2231	+	3	2_ALF4_Pool1::1::562, 3_ALF4_Pool2::1::639, 4_ALF4_Pool3::1::1043	3136, 3147, 3242	downstream, downstream, downstream	0	1	1	1	1.066	2.678	3.026	3.278	3.27756	http://genome.ucsc.edu/cgi-bin/hgTracks?db=ce4&position=chrIII:4058564-4064795
GeneID:175523	C03C10.6	III	4078415	4082768	4353	+	3	2_ALF4_Pool1::1::563, 3_ALF4_Pool2::1::640, 4_ALF4_Pool3::1::1044	9463, 9447, 9502	downstream, downstream, downstream	0	1	1	1	1.804	4.143	4.529	5.877	5.87675	http://genome.ucsc.edu/cgi-bin/hgTracks?db=ce4&position=chrIII:4076415-4084768
GeneID:175524	kin-19	III	4083981	4086616	2635	-	3	2_ALF4_Pool1::1::563, 3_ALF4_Pool2::1::640, 4_ALF4_Pool3::1::1044	-1262, -1246, -1301	upstream, upstream, upstream	0	1	1	1	1.804	4.143	4.529	5.877	5.87675	http://genome.ucsc.edu/cgi-bin/hgTracks?db=ce4&position=chrIII:4081981-4088616
GeneID:182157	C03C10.5	III	4090265	4090531	266	-	3	2_ALF4_Pool1::1::563, 3_ALF4_Pool2::1::640, 4_ALF4_Pool3::1::1044	2653, 2669, 2614	downstream, downstream, downstream	0	1	1	1	1.804	4.143	4.529	5.877	5.87675	http://genome.ucsc.edu/cgi-bin/hgTracks?db=ce4&position=chrIII:4088265-4092531
GeneID:182156	C03C10.2	III	4090814	4093253	2439	+	3	2_ALF4_Pool1::1::563, 3_ALF4_Pool2::1::640, 4_ALF4_Pool3::1::1044	-2936, -2952, -2897	upstream, upstream, upstream	0	1	1	1	1.804	4.143	4.529	5.877	5.87675	http://genome.ucsc.edu/cgi-bin/hgTracks?db=ce4&position=chrIII:4088814-4095253
GeneID:175525	rnr-2	III	4092861	4094895	2034	-	4	2_ALF4_Pool1::1::563, 3_ALF4_Pool2::1::640, 4_ALF4_Pool3::1::1044, 4_ALF4_Pool3::1::1045	7017, 7033, 6978, -5346	downstream, downstream, downstream, upstream	0	1	1	1	1.524	3.35	3.572	4.63	5.87675	http://genome.ucsc.edu/cgi-bin/hgTracks?db=ce4&position=chrIII:4090861-4096895
GeneID:175538	lrs-1	III	4181062	4186774	5712	-	3	2_ALF4_Pool1::1::564, 3_ALF4_Pool2::1::641, 4_ALF4_Pool3::1::1048	-4690, -4720, -4888	upstream, upstream, upstream	0	1	1	1	1.745	3.503	4.359	5.33	5.32972	http://genome.ucsc.edu/cgi-bin/hgTracks?db=ce4&position=chrIII:4179062-4188774
GeneID:175539	R74.2	III	4187130	4189974	2844	+	6	2_ALF4_Pool1::1::564, 2_ALF4_Pool1::1::565, 3_ALF4_Pool2::1::641, 3_ALF4_Pool2::1::642, 4_ALF4_Pool3::1::1048, 4_ALF4_Pool3::1::1049	4334, 6607, 4364, 6577, 4532, 6497	downstream, downstream, downstream, downstream, downstream, downstream	0	1	1	1	1.812	3.618	4.718	5.625	5.92021	http://genome.ucsc.edu/cgi-bin/hgTracks?db=ce4&position=chrIII:4185130-4191974
GeneID:175540	dnj-16	III	4191114	4193131	2017	+	9	2_ALF4_Pool1::1::564, 2_ALF4_Pool1::1::565, 2_ALF4_Pool1::1::566, 3_ALF4_Pool2::1::641, 3_ALF4_Pool2::1::642, 3_ALF4_Pool2::1::643, 4_ALF4_Pool3::1::1048, 4_ALF4_Pool3::1::1049, 4_ALF4_Pool3::1::1050	350, 2623, 5427, 380, 2593, 5339, 548, 2513, 5371	in gene, downstream, downstream, in gene, downstream, downstream, in gene, downstream, downstream	0	1	1	1	1.73	3.311	4.066	5.074	5.92021	http://genome.ucsc.edu/cgi-bin/hgTracks?db=ce4&position=chrIII:4189114-4195131
GeneID:175541	xbp-1	III	4193794	4195321	1527	+	9	2_ALF4_Pool1::1::564, 2_ALF4_Pool1::1::565, 2_ALF4_Pool1::1::566, 3_ALF4_Pool2::1::641, 3_ALF4_Pool2::1::642, 3_ALF4_Pool2::1::643, 4_ALF4_Pool3::1::1048, 4_ALF4_Pool3::1::1049, 4_ALF4_Pool3::1::1050	-2330, -57, 2747, -2300, -87, 2659, -2132, -167, 2691	upstream, upstream, downstream, upstream, upstream, downstream, upstream, upstream, downstream	0	1	1	1	1.73	3.311	4.066	5.074	5.92021	http://genome.ucsc.edu/cgi-bin/hgTracks?db=ce4&position=chrIII:4191794-4197321
GeneID:175542	asd-1	III	4197256	4203412	6156	+	7	2_ALF4_Pool1::1::565, 2_ALF4_Pool1::1::566, 3_ALF4_Pool2::1::642, 3_ALF4_Pool2::1::643, 4_ALF4_Pool3::1::1048, 4_ALF4_Pool3::1::1049, 4_ALF4_Pool3::1::1050	-3519, -715, -3549, -803, -5594, -3629, -771	upstream, upstream, upstream, upstream, upstream, upstream, upstream	0	1	1	1	1.73	3.311	4.066	5.074	5.92021	http://genome.ucsc.edu/cgi-bin/hgTracks?db=ce4&position=chrIII:4195256-4205412
GeneID:175545	mpk-1	III	4216736	4228066	11330	-	3	2_ALF4_Pool1::1::567, 3_ALF4_Pool2::1::644, 4_ALF4_Pool3::1::1051	4105, 4159, 4310	in gene, in gene, in gene	0	1	1	1	1.918	3.413	3.854	5.054	5.05434	http://genome.ucsc.edu/cgi-bin/hgTracks?db=ce4&position=chrIII:4214736-4230066
GeneID:185692	F43C1.5	III	4229169	4230365	1196	+	3	2_ALF4_Pool1::1::567, 3_ALF4_Pool2::1::644, 4_ALF4_Pool3::1::1051	-5208, -5262, -5413	upstream, upstream, upstream	0	1	1	1	1.918	3.413	3.854	5.054	5.05434	http://genome.ucsc.edu/cgi-bin/hgTracks?db=ce4&position=chrIII:4227169-4232365
GeneID:175546	nhr-20	III	4230406	4233191	2785	-	3	2_ALF4_Pool1::1::568, 3_ALF4_Pool2::1::645, 4_ALF4_Pool3::1::1052	-4334, -4254, -4454	upstream, upstream, upstream	0	1	1	1	1.809	4.813	4.888	6.838	6.83809	http://genome.ucsc.edu/cgi-bin/hgTracks?db=ce4&position=chrIII:4228406-4235191
GeneID:3564937	F43C1.7	III	4241797	4242527	730	-	3	2_ALF4_Pool1::1::568, 3_ALF4_Pool2::1::645, 4_ALF4_Pool3::1::1052	5002, 5082, 4882	downstream, downstream, downstream	0	1	1	1	1.809	4.813	4.888	6.838	6.83809	http://genome.ucsc.edu/cgi-bin/hgTracks?db=ce4&position=chrIII:4239797-4244527
GeneID:3565999	F43C1.6	III	4242664	4243533	869	-	3	2_ALF4_Pool1::1::568, 3_ALF4_Pool2::1::645, 4_ALF4_Pool3::1::1052	6008, 6088, 5888	downstream, downstream, downstream	0	1	1	1	1.809	4.813	4.888	6.838	6.83809	http://genome.ucsc.edu/cgi-bin/hgTracks?db=ce4&position=chrIII:4240664-4245533
GeneID:175551	tag-310	III	4276175	4280189	4014	-	4	2_ALF4_Pool1::1::569, 3_ALF4_Pool2::1::646, 4_ALF4_Pool3::1::1054, 4_ALF4_Pool3::1::1055	-1474, -1565, -1407, -4632	upstream, upstream, upstream, upstream	0	1	1	1	1.599	4.536	3.953	5.233	7.05456	http://genome.ucsc.edu/cgi-bin/hgTracks?db=ce4&position=chrIII:4274175-4282189
GeneID:187769	R10E4.3	III	4285833	4287444	1611	-	4	2_ALF4_Pool1::1::569, 3_ALF4_Pool2::1::646, 4_ALF4_Pool3::1::1054, 4_ALF4_Pool3::1::1055	5781, 5690, 5848, 2623	downstream, downstream, downstream, downstream	0	1	1	1	1.599	4.536	3.953	5.233	7.05456	http://genome.ucsc.edu/cgi-bin/hgTracks?db=ce4&position=chrIII:4283833-4289444
GeneID:259500	R07E5.13	III	4413428	4414725	1297	+	3	2_ALF4_Pool1::1::570, 3_ALF4_Pool2::1::647, 4_ALF4_Pool3::1::1058	6227, 6225, 6083	downstream, downstream, downstream	0	1	1	1	1.399	2.948	3.089	4.579	4.57947	http://genome.ucsc.edu/cgi-bin/hgTracks?db=ce4&position=chrIII:4411428-4416725
GeneID:175576	R07E5.11	III	4414811	4415197	386	-	3	2_ALF4_Pool1::1::570, 3_ALF4_Pool2::1::647, 4_ALF4_Pool3::1::1058	-4458, -4456, -4314	upstream, upstream, upstream	0	1	1	1	1.399	2.948	3.089	4.579	4.57947	http://genome.ucsc.edu/cgi-bin/hgTracks?db=ce4&position=chrIII:4412811-4417197
GeneID:259501	pdcd-2	III	4415509	4418028	2519	-	3	2_ALF4_Pool1::1::570, 3_ALF4_Pool2::1::647, 4_ALF4_Pool3::1::1058	-1627, -1625, -1483	upstream, upstream, upstream	0	1	1	1	1.399	2.948	3.089	4.579	4.57947	http://genome.ucsc.edu/cgi-bin/hgTracks?db=ce4&position=chrIII:4413509-4420028
GeneID:175577	R07E5.7	III	4418314	4419140	826	-	3	2_ALF4_Pool1::1::570, 3_ALF4_Pool2::1::647, 4_ALF4_Pool3::1::1058	-515, -513, -371	upstream, upstream, upstream	0	1	1	1	1.399	2.948	3.089	4.579	4.57947	http://genome.ucsc.edu/cgi-bin/hgTracks?db=ce4&position=chrIII:4416314-4421140
GeneID:175578	cku-80	III	4419819	4423296	3477	+	3	2_ALF4_Pool1::1::570, 3_ALF4_Pool2::1::647, 4_ALF4_Pool3::1::1058	-164, -166, -308	upstream, upstream, upstream	0	1	1	1	1.399	2.948	3.089	4.579	4.57947	http://genome.ucsc.edu/cgi-bin/hgTracks?db=ce4&position=chrIII:4417819-4425296
GeneID:175579	C28A5.6	III	4423750	4429470	5720	-	3	2_ALF4_Pool1::1::570, 3_ALF4_Pool2::1::647, 4_ALF4_Pool3::1::1058	9815, 9817, 9959	downstream, downstream, downstream	0	1	1	1	1.399	2.948	3.089	4.579	4.57947	http://genome.ucsc.edu/cgi-bin/hgTracks?db=ce4&position=chrIII:4421750-4431470
GeneID:186395	F56F3.4	III	4468846	4470713	1867	+	3	2_ALF4_Pool1::1::571, 3_ALF4_Pool2::1::648, 4_ALF4_Pool3::1::1059	6851, 6727, 6971	downstream, downstream, downstream	0	1	1	1	2.114	3.521	4.437	5.539	5.53857	http://genome.ucsc.edu/cgi-bin/hgTracks?db=ce4&position=chrIII:4466846-4472713
GeneID:186396	F56F3.t1	III	4470854	4470926	72	-	3	2_ALF4_Pool1::1::571, 3_ALF4_Pool2::1::648, 4_ALF4_Pool3::1::1059	-4771, -4647, -4891	upstream, upstream, upstream	0	1	1	1	2.114	3.521	4.437	5.539	5.53857	http://genome.ucsc.edu/cgi-bin/hgTracks?db=ce4&position=chrIII:4468854-4472926
GeneID:175583	pqn-45	III	4471378	4475111	3733	-	3	2_ALF4_Pool1::1::571, 3_ALF4_Pool2::1::648, 4_ALF4_Pool3::1::1059	-586, -462, -706	upstream, upstream, upstream	0	1	1	1	2.114	3.521	4.437	5.539	5.53857	http://genome.ucsc.edu/cgi-bin/hgTracks?db=ce4&position=chrIII:4469378-4477111
GeneID:175584	rps-1	III	4475886	4477093	1207	+	3	2_ALF4_Pool1::1::571, 3_ALF4_Pool2::1::648, 4_ALF4_Pool3::1::1059	-189, -313, -69	upstream, upstream, upstream	0	1	1	1	2.114	3.521	4.437	5.539	5.53857	http://genome.ucsc.edu/cgi-bin/hgTracks?db=ce4&position=chrIII:4473886-4479093
GeneID:175585	ins-17	III	4476856	4477551	695	-	3	2_ALF4_Pool1::1::571, 3_ALF4_Pool2::1::648, 4_ALF4_Pool3::1::1059	1854, 1978, 1734	downstream, downstream, downstream	0	1	1	1	2.114	3.521	4.437	5.539	5.53857	http://genome.ucsc.edu/cgi-bin/hgTracks?db=ce4&position=chrIII:4474856-4479551
GeneID:175587	atf-7	III	4491600	4499449	7849	-	4	2_ALF4_Pool1::1::572, 3_ALF4_Pool2::1::649, 4_ALF4_Pool3::1::1060, 4_ALF4_Pool3::1::1061	-5903, -5963, 3543, -5381	upstream, upstream, in gene, upstream	0	1	1	1	1.594	2.899	3.168	4.03	4.94608	http://genome.ucsc.edu/cgi-bin/hgTracks?db=ce4&position=chrIII:4489600-4501449
GeneID:175588	cct-5	III	4499159	4508083	8924	-	5	2_ALF4_Pool1::1::572, 3_ALF4_Pool2::1::649, 4_ALF4_Pool3::1::1060, 4_ALF4_Pool3::1::1061, 4_ALF4_Pool3::1::1062	2731, 2671, 12177, 3253, -295	in gene, in gene, downstream, in gene, upstream	0	1	1	1	1.436	2.678	2.89	3.67	4.94608	http://genome.ucsc.edu/cgi-bin/hgTracks?db=ce4&position=chrIII:4497159-4510083
GeneID:175589	F25F2.1	III	4508829	4512094	3265	+	4	2_ALF4_Pool1::1::572, 3_ALF4_Pool2::1::649, 4_ALF4_Pool3::1::1061, 4_ALF4_Pool3::1::1062	-3477, -3417, -3999, -451	upstream, upstream, upstream, upstream	0	1	1	1	1.388	2.822	3.057	3.949	4.94608	http://genome.ucsc.edu/cgi-bin/hgTracks?db=ce4&position=chrIII:4506829-4514094
GeneID:175594	M88.4	III	4549030	4551472	2442	+	3	2_ALF4_Pool1::1::573, 3_ALF4_Pool2::1::650, 4_ALF4_Pool3::1::1063	3157, 3128, 3142	downstream, downstream, downstream	0	1	1	1	1.471	3.213	3.278	4.061	4.06094	http://genome.ucsc.edu/cgi-bin/hgTracks?db=ce4&position=chrIII:4547030-4553472
GeneID:175595	M88.5	III	4553680	4560381	6701	+	7	2_ALF4_Pool1::1::573, 2_ALF4_Pool1::1::574, 2_ALF4_Pool1::1::575, 3_ALF4_Pool2::1::650, 3_ALF4_Pool2::1::651, 4_ALF4_Pool3::1::1063, 4_ALF4_Pool3::1::1064	-1493, 6942, 8239, -1522, 7803, -1508, 7736	upstream, downstream, downstream, upstream, downstream, upstream, downstream	0	1	1	1	1.612	3.305	3.368	4.12	4.17956	http://genome.ucsc.edu/cgi-bin/hgTracks?db=ce4&position=chrIII:4551680-4562381
GeneID:175596	pan-1	III	4562705	4566239	3534	+	7	2_ALF4_Pool1::1::574, 2_ALF4_Pool1::1::575, 2_ALF4_Pool1::1::576, 3_ALF4_Pool2::1::651, 3_ALF4_Pool2::1::652, 4_ALF4_Pool3::1::1064, 4_ALF4_Pool3::1::1065	-2083, -786, 6297, -1222, 5966, -1289, 6120	upstream, upstream, downstream, upstream, downstream, upstream, downstream	0	1	1	1	1.931	10.925	12.482	14.33	24.48	http://genome.ucsc.edu/cgi-bin/hgTracks?db=ce4&position=chrIII:4560705-4568239
GeneID:175597	F35G12.1	III	4566250	4568097	1847	-	6	2_ALF4_Pool1::1::575, 2_ALF4_Pool1::1::576, 3_ALF4_Pool2::1::651, 3_ALF4_Pool2::1::652, 4_ALF4_Pool3::1::1064, 4_ALF4_Pool3::1::1065	6178, -905, 6614, -574, 6681, -728	downstream, upstream, downstream, upstream, downstream, upstream	0	1	1	1	1.931	10.925	12.482	14.33	24.48	http://genome.ucsc.edu/cgi-bin/hgTracks?db=ce4&position=chrIII:4564250-4570097
GeneID:175598	F35G12.2	III	4567292	4572756	5464	+	6	2_ALF4_Pool1::1::575, 2_ALF4_Pool1::1::576, 3_ALF4_Pool2::1::651, 3_ALF4_Pool2::1::652, 4_ALF4_Pool3::1::1064, 4_ALF4_Pool3::1::1065	-5373, 1710, -5809, 1379, -5876, 1533	upstream, in gene, upstream, in gene, upstream, in gene	0	1	1	1	1.931	10.925	12.482	14.33	24.48	http://genome.ucsc.edu/cgi-bin/hgTracks?db=ce4&position=chrIII:4565292-4574756
GeneID:175599	sel-5	III	4571728	4578404	6676	-	6	2_ALF4_Pool1::1::576, 2_ALF4_Pool1::1::577, 3_ALF4_Pool2::1::652, 3_ALF4_Pool2::1::653, 4_ALF4_Pool3::1::1065, 4_ALF4_Pool3::1::1066	9402, -25, 9733, -113, 9579, -180	downstream, upstream, downstream, upstream, downstream, upstream	0	1	1	1	1.883	10.553	12.286	13.782	24.48	http://genome.ucsc.edu/cgi-bin/hgTracks?db=ce4&position=chrIII:4569728-4580404
GeneID:175600	F35G12.4	III	4578820	4581649	2829	+	3	2_ALF4_Pool1::1::577, 3_ALF4_Pool2::1::653, 4_ALF4_Pool3::1::1066	-391, -303, -236	upstream, upstream, upstream	0	1	1	1	1.657	2.651	3.065	3.083	3.08331	http://genome.ucsc.edu/cgi-bin/hgTracks?db=ce4&position=chrIII:4576820-4583649
GeneID:175601	F35G12.12	III	4581760	4583852	2092	+	3	2_ALF4_Pool1::1::577, 3_ALF4_Pool2::1::653, 4_ALF4_Pool3::1::1066	-3331, -3243, -3176	upstream, upstream, upstream	0	1	1	1	1.657	2.651	3.065	3.083	3.08331	http://genome.ucsc.edu/cgi-bin/hgTracks?db=ce4&position=chrIII:4579760-4585852
GeneID:184312	pqn-29	III	4643964	4646311	2347	-	3	2_ALF4_Pool1::1::578, 3_ALF4_Pool2::1::655, 4_ALF4_Pool3::1::1068	-3273, -3275, -3380	upstream, upstream, upstream	0	1	1	1	1.923	5.109	5.23	6.882	6.88183	http://genome.ucsc.edu/cgi-bin/hgTracks?db=ce4&position=chrIII:4641964-4648311
GeneID:3565839	T23F11.6	III	4646530	4647801	1271	-	3	2_ALF4_Pool1::1::578, 3_ALF4_Pool2::1::655, 4_ALF4_Pool3::1::1068	-1783, -1785, -1890	upstream, upstream, upstream	0	1	1	1	1.923	5.109	5.23	6.882	6.88183	http://genome.ucsc.edu/cgi-bin/hgTracks?db=ce4&position=chrIII:4644530-4649801
GeneID:175610	T23F11.1	III	4650359	4653887	3528	+	3	2_ALF4_Pool1::1::578, 3_ALF4_Pool2::1::655, 4_ALF4_Pool3::1::1068	-775, -773, -668	upstream, upstream, upstream	0	1	1	1	1.923	5.109	5.23	6.882	6.88183	http://genome.ucsc.edu/cgi-bin/hgTracks?db=ce4&position=chrIII:4648359-4655887
GeneID:175611	T23F11.2	III	4654310	4655433	1123	-	3	2_ALF4_Pool1::1::578, 3_ALF4_Pool2::1::655, 4_ALF4_Pool3::1::1068	5849, 5847, 5742	downstream, downstream, downstream	0	1	1	1	1.923	5.109	5.23	6.882	6.88183	http://genome.ucsc.edu/cgi-bin/hgTracks?db=ce4&position=chrIII:4652310-4657433
GeneID:175627	col-89	III	4748144	4749120	976	+	3	2_ALF4_Pool1::1::579, 3_ALF4_Pool2::1::658, 4_ALF4_Pool3::1::1072	6156, 6168, 5993	downstream, downstream, downstream	0	1	1	1	1.612	3.025	3.108	3.672	3.67241	http://genome.ucsc.edu/cgi-bin/hgTracks?db=ce4&position=chrIII:4746144-4751120
GeneID:189064	VB0393L.2	III	4749758	4750250	492	+	3	2_ALF4_Pool1::1::579, 3_ALF4_Pool2::1::658, 4_ALF4_Pool3::1::1072	4542, 4554, 4379	downstream, downstream, downstream	0	1	1	1	1.612	3.025	3.108	3.672	3.67241	http://genome.ucsc.edu/cgi-bin/hgTracks?db=ce4&position=chrIII:4747758-4752250
GeneID:181959	B0393.8	III	4751842	4752334	492	-	4	2_ALF4_Pool1::1::579, 3_ALF4_Pool2::1::658, 4_ALF4_Pool3::1::1072, 4_ALF4_Pool3::1::1073	-1966, -1978, -1803, -4672	upstream, upstream, upstream, upstream	0	1	1	1	1.478	2.454	2.667	3.24	3.67241	http://genome.ucsc.edu/cgi-bin/hgTracks?db=ce4&position=chrIII:4749842-4754334
GeneID:175628	rps-0	III	4752963	4754047	1084	-	4	2_ALF4_Pool1::1::579, 3_ALF4_Pool2::1::658, 4_ALF4_Pool3::1::1072, 4_ALF4_Pool3::1::1073	-253, -265, -90, -2959	upstream, upstream, upstream, upstream	0	1	1	1	1.478	2.454	2.667	3.24	3.67241	http://genome.ucsc.edu/cgi-bin/hgTracks?db=ce4&position=chrIII:4750963-4756047
GeneID:175629	rbg-3	III	4754396	4756977	2581	+	4	2_ALF4_Pool1::1::579, 3_ALF4_Pool2::1::658, 4_ALF4_Pool3::1::1072, 4_ALF4_Pool3::1::1073	-96, -84, -259, 2610	upstream, upstream, upstream, downstream	0	1	1	1	1.478	2.454	2.667	3.24	3.67241	http://genome.ucsc.edu/cgi-bin/hgTracks?db=ce4&position=chrIII:4752396-4758977
GeneID:175630	B0393.3	III	4757212	4759668	2456	+	4	2_ALF4_Pool1::1::579, 3_ALF4_Pool2::1::658, 4_ALF4_Pool3::1::1072, 4_ALF4_Pool3::1::1073	-2912, -2900, -3075, -206	upstream, upstream, upstream, upstream	0	1	1	1	1.478	2.454	2.667	3.24	3.67241	http://genome.ucsc.edu/cgi-bin/hgTracks?db=ce4&position=chrIII:4755212-4761668
GeneID:175634	mel-28	III	4786044	4792344	6300	+	3	2_ALF4_Pool1::1::580, 3_ALF4_Pool2::1::659, 4_ALF4_Pool3::1::1074	10141, 10111, 10225	downstream, downstream, downstream	0	1	1	1	1.803	3.194	3.119	4.795	4.795	http://genome.ucsc.edu/cgi-bin/hgTracks?db=ce4&position=chrIII:4784044-4794344
GeneID:175635	C38D4.4	III	4793050	4795362	2312	+	3	2_ALF4_Pool1::1::580, 3_ALF4_Pool2::1::659, 4_ALF4_Pool3::1::1074	3135, 3105, 3219	downstream, downstream, downstream	0	1	1	1	1.803	3.194	3.119	4.795	4.795	http://genome.ucsc.edu/cgi-bin/hgTracks?db=ce4&position=chrIII:4791050-4797362
GeneID:175636	C38D4.5	III	4796803	4802861	6058	+	3	2_ALF4_Pool1::1::580, 3_ALF4_Pool2::1::659, 4_ALF4_Pool3::1::1074	-618, -648, -534	upstream, upstream, upstream	0	1	1	1	1.803	3.194	3.119	4.795	4.795	http://genome.ucsc.edu/cgi-bin/hgTracks?db=ce4&position=chrIII:4794803-4804861
GeneID:175654	nhl-2	III	4894610	4899048	4438	-	3	2_ALF4_Pool1::1::581, 3_ALF4_Pool2::1::660, 4_ALF4_Pool3::1::1076	-681, -642, -720	upstream, upstream, upstream	0	1	1	1	2.812	10.394	10.193	13.984	13.9843	http://genome.ucsc.edu/cgi-bin/hgTracks?db=ce4&position=chrIII:4892610-4901048
GeneID:175655	tag-340	III	4899677	4903106	3429	+	5	2_ALF4_Pool1::1::581, 2_ALF4_Pool1::1::582, 3_ALF4_Pool2::1::660, 4_ALF4_Pool3::1::1076, 4_ALF4_Pool3::1::1077	52, 6149, 13, 91, 6061	in gene, downstream, in gene, in gene, downstream	0	1	1	1	2.084	6.559	6.347	8.658	13.9843	http://genome.ucsc.edu/cgi-bin/hgTracks?db=ce4&position=chrIII:4897677-4905106
GeneID:266885	kbp-2	III	4903247	4903669	422	-	5	2_ALF4_Pool1::1::581, 2_ALF4_Pool1::1::582, 3_ALF4_Pool2::1::660, 4_ALF4_Pool3::1::1076, 4_ALF4_Pool3::1::1077	3940, -2157, 3979, 3901, -2069	downstream, upstream, downstream, downstream, upstream	0	1	1	1	2.084	6.559	6.347	8.658	13.9843	http://genome.ucsc.edu/cgi-bin/hgTracks?db=ce4&position=chrIII:4901247-4905669
GeneID:184991	F26F4.8	III	4903977	4905329	1352	-	5	2_ALF4_Pool1::1::581, 2_ALF4_Pool1::1::582, 3_ALF4_Pool2::1::660, 4_ALF4_Pool3::1::1076, 4_ALF4_Pool3::1::1077	5600, -497, 5639, 5561, -409	downstream, upstream, downstream, downstream, upstream	0	1	1	1	2.084	6.559	6.347	8.658	13.9843	http://genome.ucsc.edu/cgi-bin/hgTracks?db=ce4&position=chrIII:4901977-4907329
GeneID:175668	rpb-2	III	4939529	4944366	4837	+	3	2_ALF4_Pool1::1::583, 3_ALF4_Pool2::1::662, 4_ALF4_Pool3::1::1080	8936, 8868, 8738	downstream, downstream, downstream	0	1	1	1	1.332	2.582	2.9	3.173	3.17292	http://genome.ucsc.edu/cgi-bin/hgTracks?db=ce4&position=chrIII:4937529-4946366
GeneID:175669	C26E6.3	III	4944473	4947268	2795	+	4	2_ALF4_Pool1::1::583, 3_ALF4_Pool2::1::662, 4_ALF4_Pool3::1::1080, 4_ALF4_Pool3::1::1081	3992, 3924, 3794, 6384	downstream, downstream, downstream, downstream	0	1	1	1	1.375	2.578	2.748	3.105	3.17292	http://genome.ucsc.edu/cgi-bin/hgTracks?db=ce4&position=chrIII:4942473-4949268
GeneID:175670	C26E6.2	III	4952085	4955075	2990	+	4	2_ALF4_Pool1::1::583, 3_ALF4_Pool2::1::662, 4_ALF4_Pool3::1::1080, 4_ALF4_Pool3::1::1081	-3620, -3688, -3818, -1228	upstream, upstream, upstream, upstream	0	1	1	1	1.375	2.578	2.748	3.105	3.17292	http://genome.ucsc.edu/cgi-bin/hgTracks?db=ce4&position=chrIII:4950085-4957075
GeneID:175679	R144.11	III	5007070	5008794	1724	-	3	2_ALF4_Pool1::1::585, 3_ALF4_Pool2::1::663, 4_ALF4_Pool3::1::1084	-5323, -5362, -5567	upstream, upstream, upstream	0	1	1	1	1.549	4.597	4.972	6.134	6.13401	http://genome.ucsc.edu/cgi-bin/hgTracks?db=ce4&position=chrIII:5005070-5010794
GeneID:175680	larp-1	III	5009678	5017613	7935	-	6	2_ALF4_Pool1::1::585, 2_ALF4_Pool1::1::586, 3_ALF4_Pool2::1::663, 3_ALF4_Pool2::1::664, 4_ALF4_Pool3::1::1084, 4_ALF4_Pool3::1::1085	3496, -489, 3457, -509, 3252, -414	in gene, upstream, in gene, upstream, in gene, upstream	0	1	1	1	1.678	4.04	4.343	5.854	6.13401	http://genome.ucsc.edu/cgi-bin/hgTracks?db=ce4&position=chrIII:5007678-5019613
GeneID:175681	wip-1	III	5018611	5021093	2482	+	9	2_ALF4_Pool1::1::585, 2_ALF4_Pool1::1::586, 2_ALF4_Pool1::1::587, 3_ALF4_Pool2::1::663, 3_ALF4_Pool2::1::664, 3_ALF4_Pool2::1::665, 4_ALF4_Pool3::1::1084, 4_ALF4_Pool3::1::1085, 4_ALF4_Pool3::1::1086	-4494, -509, 5843, -4455, -489, 5878, -4250, -584, 5871	upstream, upstream, downstream, upstream, upstream, downstream, upstream, upstream, downstream	0	1	1	1	1.732	3.792	4.064	5.345	6.13401	http://genome.ucsc.edu/cgi-bin/hgTracks?db=ce4&position=chrIII:5016611-5023093
GeneID:175682	mdt-11	III	5021189	5021859	670	+	6	2_ALF4_Pool1::1::586, 2_ALF4_Pool1::1::587, 3_ALF4_Pool2::1::664, 3_ALF4_Pool2::1::665, 4_ALF4_Pool3::1::1085, 4_ALF4_Pool3::1::1086	-3087, 3265, -3067, 3300, -3162, 3293	upstream, downstream, upstream, downstream, upstream, downstream	0	1	1	1	1.823	3.389	3.61	4.951	5.57325	http://genome.ucsc.edu/cgi-bin/hgTracks?db=ce4&position=chrIII:5019189-5023859
GeneID:187900	R144.3	III	5022008	5023070	1062	+	6	2_ALF4_Pool1::1::586, 2_ALF4_Pool1::1::587, 3_ALF4_Pool2::1::664, 3_ALF4_Pool2::1::665, 4_ALF4_Pool3::1::1085, 4_ALF4_Pool3::1::1086	-3906, 2446, -3886, 2481, -3981, 2474	upstream, downstream, upstream, downstream, upstream, downstream	0	1	1	1	1.823	3.389	3.61	4.951	5.57325	http://genome.ucsc.edu/cgi-bin/hgTracks?db=ce4&position=chrIII:5020008-5025070
GeneID:4363058	R144.13	III	5023287	5023937	650	+	6	2_ALF4_Pool1::1::586, 2_ALF4_Pool1::1::587, 3_ALF4_Pool2::1::664, 3_ALF4_Pool2::1::665, 4_ALF4_Pool3::1::1085, 4_ALF4_Pool3::1::1086	-5185, 1167, -5165, 1202, -5260, 1195	upstream, downstream, upstream, downstream, upstream, downstream	0	1	1	1	1.823	3.389	3.61	4.951	5.57325	http://genome.ucsc.edu/cgi-bin/hgTracks?db=ce4&position=chrIII:5021287-5025937
GeneID:246008	R144.2	III	5025332	5029598	4266	+	4	2_ALF4_Pool1::1::587, 3_ALF4_Pool2::1::665, 4_ALF4_Pool3::1::1086, 4_ALF4_Pool3::1::1087	-878, -843, -850, 6228	upstream, upstream, upstream, downstream	0	1	1	1	1.511	2.804	2.776	3.499	4.32888	http://genome.ucsc.edu/cgi-bin/hgTracks?db=ce4&position=chrIII:5023332-5031598
GeneID:183478	C45G9.1	III	5074659	5075929	1270	+	3	2_ALF4_Pool1::1::588, 3_ALF4_Pool2::1::666, 4_ALF4_Pool3::1::1089	6505, 6526, 6610	downstream, downstream, downstream	0	1	1	1	2.444	4.789	5.338	7.233	7.23252	http://genome.ucsc.edu/cgi-bin/hgTracks?db=ce4&position=chrIII:5072659-5077929
GeneID:175691	alh-1	III	5077724	5080626	2902	+	3	2_ALF4_Pool1::1::588, 3_ALF4_Pool2::1::666, 4_ALF4_Pool3::1::1089	3440, 3461, 3545	downstream, downstream, downstream	0	1	1	1	2.444	4.789	5.338	7.233	7.23252	http://genome.ucsc.edu/cgi-bin/hgTracks?db=ce4&position=chrIII:5075724-5082626
GeneID:175693	tag-174	III	5081687	5083352	1665	+	3	2_ALF4_Pool1::1::588, 3_ALF4_Pool2::1::666, 4_ALF4_Pool3::1::1089	-523, -502, -418	upstream, upstream, upstream	0	1	1	1	2.444	4.789	5.338	7.233	7.23252	http://genome.ucsc.edu/cgi-bin/hgTracks?db=ce4&position=chrIII:5079687-5085352
GeneID:186231	cah-1	III	5083167	5085250	2083	-	3	2_ALF4_Pool1::1::588, 3_ALF4_Pool2::1::666, 4_ALF4_Pool3::1::1089	4086, 4065, 3981	downstream, downstream, downstream	0	1	1	1	2.444	4.789	5.338	7.233	7.23252	http://genome.ucsc.edu/cgi-bin/hgTracks?db=ce4&position=chrIII:5081167-5087250
GeneID:175734	ZK121.2	III	5341648	5344204	2556	+	3	2_ALF4_Pool1::1::592, 3_ALF4_Pool2::1::672, 4_ALF4_Pool3::1::1100	7710, 7734, 7739	downstream, downstream, downstream	0	1	1	1	1.483	3.113	3.93	5.03	5.02994	http://genome.ucsc.edu/cgi-bin/hgTracks?db=ce4&position=chrIII:5339648-5346204
GeneID:191230	glrx-21	III	5345240	5346075	835	-	3	2_ALF4_Pool1::1::592, 3_ALF4_Pool2::1::672, 4_ALF4_Pool3::1::1100	-3283, -3307, -3312	upstream, upstream, upstream	0	1	1	1	1.483	3.113	3.93	5.03	5.02994	http://genome.ucsc.edu/cgi-bin/hgTracks?db=ce4&position=chrIII:5343240-5348075
GeneID:175735	Y32H12A.2	III	5346096	5349354	3258	-	3	2_ALF4_Pool1::1::592, 3_ALF4_Pool2::1::672, 4_ALF4_Pool3::1::1100	-4, -28, -33	upstream, upstream, upstream	0	1	1	1	1.483	3.113	3.93	5.03	5.02994	http://genome.ucsc.edu/cgi-bin/hgTracks?db=ce4&position=chrIII:5344096-5351354
GeneID:175736	Y32H12A.9	III	5352799	5353147	348	-	3	2_ALF4_Pool1::1::592, 3_ALF4_Pool2::1::672, 4_ALF4_Pool3::1::1100	3789, 3765, 3760	downstream, downstream, downstream	0	1	1	1	1.483	3.113	3.93	5.03	5.02994	http://genome.ucsc.edu/cgi-bin/hgTracks?db=ce4&position=chrIII:5350799-5355147
GeneID:189583	Y32H12A.1	III	5362167	5364315	2148	+	3	2_ALF4_Pool1::1::593, 3_ALF4_Pool2::1::673, 4_ALF4_Pool3::1::1101	6085, 6085, 6049	downstream, downstream, downstream	0	1	1	1	1.938	3.464	3.815	5.128	5.12768	http://genome.ucsc.edu/cgi-bin/hgTracks?db=ce4&position=chrIII:5360167-5366315
GeneID:175737	Y32H12A.3	III	5364479	5368004	3525	-	3	2_ALF4_Pool1::1::593, 3_ALF4_Pool2::1::673, 4_ALF4_Pool3::1::1101	-248, -248, -212	upstream, upstream, upstream	0	1	1	1	1.938	3.464	3.815	5.128	5.12768	http://genome.ucsc.edu/cgi-bin/hgTracks?db=ce4&position=chrIII:5362479-5370004
GeneID:175738	Y32H12A.4	III	5369141	5371234	2093	-	3	2_ALF4_Pool1::1::593, 3_ALF4_Pool2::1::673, 4_ALF4_Pool3::1::1101	2982, 2982, 3018	downstream, downstream, downstream	0	1	1	1	1.938	3.464	3.815	5.128	5.12768	http://genome.ucsc.edu/cgi-bin/hgTracks?db=ce4&position=chrIII:5367141-5373234
GeneID:175739	Y32H12A.5	III	5375660	5379888	4228	-	3	2_ALF4_Pool1::1::594, 3_ALF4_Pool2::1::674, 4_ALF4_Pool3::1::1102	-284, -317, -305	upstream, upstream, upstream	0	1	1	1	1.514	2.75	3.129	3.773	3.77251	http://genome.ucsc.edu/cgi-bin/hgTracks?db=ce4&position=chrIII:5373660-5381888
GeneID:175740	Y32H12A.6	III	5380929	5381959	1030	-	3	2_ALF4_Pool1::1::594, 3_ALF4_Pool2::1::674, 4_ALF4_Pool3::1::1102	1787, 1754, 1766	downstream, downstream, downstream	0	1	1	1	1.514	2.75	3.129	3.773	3.77251	http://genome.ucsc.edu/cgi-bin/hgTracks?db=ce4&position=chrIII:5378929-5383959
GeneID:175741	Y32H12A.7	III	5382228	5385365	3137	-	3	2_ALF4_Pool1::1::594, 3_ALF4_Pool2::1::674, 4_ALF4_Pool3::1::1102	5193, 5160, 5172	downstream, downstream, downstream	0	1	1	1	1.514	2.75	3.129	3.773	3.77251	http://genome.ucsc.edu/cgi-bin/hgTracks?db=ce4&position=chrIII:5380228-5387365
GeneID:189141	W03A5.5	III	5438784	5439910	1126	-	3	2_ALF4_Pool1::1::595, 3_ALF4_Pool2::1::675, 4_ALF4_Pool3::1::1106	-3282, -3215, -3174	upstream, upstream, upstream	0	1	1	1	1.813	4.289	5.375	5.789	5.78895	http://genome.ucsc.edu/cgi-bin/hgTracks?db=ce4&position=chrIII:5436784-5441910
GeneID:189142	W03A5.6	III	5440071	5440590	519	-	3	2_ALF4_Pool1::1::595, 3_ALF4_Pool2::1::675, 4_ALF4_Pool3::1::1106	-2602, -2535, -2494	upstream, upstream, upstream	0	1	1	1	1.813	4.289	5.375	5.789	5.78895	http://genome.ucsc.edu/cgi-bin/hgTracks?db=ce4&position=chrIII:5438071-5442590
GeneID:175747	T24G10.2	III	5440732	5442713	1981	-	3	2_ALF4_Pool1::1::595, 3_ALF4_Pool2::1::675, 4_ALF4_Pool3::1::1106	-479, -412, -371	upstream, upstream, upstream	0	1	1	1	1.813	4.289	5.375	5.789	5.78895	http://genome.ucsc.edu/cgi-bin/hgTracks?db=ce4&position=chrIII:5438732-5444713
GeneID:175748	F48E8.6	III	5443264	5446453	3189	+	5	2_ALF4_Pool1::1::595, 3_ALF4_Pool2::1::675, 4_ALF4_Pool3::1::1106, 4_ALF4_Pool3::1::1107, 4_ALF4_Pool3::1::1108	-72, -139, -180, 5051, 6960	upstream, upstream, upstream, downstream, downstream	0	1	1	1	1.563	2.934	3.322	3.743	5.78895	http://genome.ucsc.edu/cgi-bin/hgTracks?db=ce4&position=chrIII:5441264-5448453
GeneID:175749	skpt-1	III	5446479	5448376	1897	-	5	2_ALF4_Pool1::1::595, 3_ALF4_Pool2::1::675, 4_ALF4_Pool3::1::1106, 4_ALF4_Pool3::1::1107, 4_ALF4_Pool3::1::1108	5184, 5251, 5292, 61, -1848	downstream, downstream, downstream, in gene, upstream	0	1	1	1	1.563	2.934	3.322	3.743	5.78895	http://genome.ucsc.edu/cgi-bin/hgTracks?db=ce4&position=chrIII:5444479-5450376
GeneID:175756	R02F2.2	III	5487600	5498901	11301	+	3	2_ALF4_Pool1::1::596, 3_ALF4_Pool2::1::677, 4_ALF4_Pool3::1::1110	15459, 15543, 15690	downstream, downstream, downstream	0	1	1	1	1.625	5.78	5.507	7.465	7.46536	http://genome.ucsc.edu/cgi-bin/hgTracks?db=ce4&position=chrIII:5485600-5500901
GeneID:259963	R02F2.9	III	5499182	5499899	717	+	3	2_ALF4_Pool1::1::596, 3_ALF4_Pool2::1::677, 4_ALF4_Pool3::1::1110	3877, 3961, 4108	downstream, downstream, downstream	0	1	1	1	1.625	5.78	5.507	7.465	7.46536	http://genome.ucsc.edu/cgi-bin/hgTracks?db=ce4&position=chrIII:5497182-5501899
GeneID:175757	R02F2.1	III	5501390	5506354	4964	+	3	2_ALF4_Pool1::1::596, 3_ALF4_Pool2::1::677, 4_ALF4_Pool3::1::1110	1669, 1753, 1900	in gene, in gene, in gene	0	1	1	1	1.625	5.78	5.507	7.465	7.46536	http://genome.ucsc.edu/cgi-bin/hgTracks?db=ce4&position=chrIII:5499390-5508354
GeneID:175758	D1044.7	III	5507008	5508696	1688	-	3	2_ALF4_Pool1::1::596, 3_ALF4_Pool2::1::677, 4_ALF4_Pool3::1::1110	5637, 5553, 5406	downstream, downstream, downstream	0	1	1	1	1.625	5.78	5.507	7.465	7.46536	http://genome.ucsc.edu/cgi-bin/hgTracks?db=ce4&position=chrIII:5505008-5510696
GeneID:175759	pqn-25	III	5509167	5512560	3393	-	3	2_ALF4_Pool1::1::596, 3_ALF4_Pool2::1::677, 4_ALF4_Pool3::1::1110	9501, 9417, 9270	downstream, downstream, downstream	0	1	1	1	1.625	5.78	5.507	7.465	7.46536	http://genome.ucsc.edu/cgi-bin/hgTracks?db=ce4&position=chrIII:5507167-5514560
GeneID:175775	C05D2.6	III	5516598	5603384	86786	-	14	2_ALF4_Pool1::1::597, 2_ALF4_Pool1::1::598, 2_ALF4_Pool1::1::599, 2_ALF4_Pool1::1::600, 3_ALF4_Pool2::1::678, 3_ALF4_Pool2::1::679, 3_ALF4_Pool2::1::680, 3_ALF4_Pool2::1::681, 4_ALF4_Pool3::1::1111, 4_ALF4_Pool3::1::1112, 4_ALF4_Pool3::1::1113, 4_ALF4_Pool3::1::1114, 4_ALF4_Pool3::1::1115, 4_ALF4_Pool3::1::1116	48344, 16197, 11365, -228, 48357, 16285, 11384, -383, 50718, 48328, 16271, 11362, 8060, -285	in gene, in gene, in gene, upstream, in gene, in gene, in gene, upstream, in gene, in gene, in gene, in gene, in gene, upstream	0	1	1	1	1.544	2.758	3.044	3.607	4.67361	http://genome.ucsc.edu/cgi-bin/hgTracks?db=ce4&position=chrIII:5514598-5605384
GeneID:175764	F09F7.5	III	5547024	5551198	4174	+	4	2_ALF4_Pool1::1::597, 3_ALF4_Pool2::1::678, 4_ALF4_Pool3::1::1111, 4_ALF4_Pool3::1::1112	8016, 8003, 5642, 8032	downstream, downstream, downstream, downstream	0	1	1	1	1.943	2.769	2.945	3.698	4.67361	http://genome.ucsc.edu/cgi-bin/hgTracks?db=ce4&position=chrIII:5545024-5553198
GeneID:184260	F09F7.6	III	5551278	5552071	793	-	4	2_ALF4_Pool1::1::597, 3_ALF4_Pool2::1::678, 4_ALF4_Pool3::1::1111, 4_ALF4_Pool3::1::1112	-2969, -2956, -595, -2985	upstream, upstream, upstream, upstream	0	1	1	1	1.943	2.769	2.945	3.698	4.67361	http://genome.ucsc.edu/cgi-bin/hgTracks?db=ce4&position=chrIII:5549278-5554071
GeneID:175765	F09F7.7	III	5553468	5554890	1422	-	4	2_ALF4_Pool1::1::597, 3_ALF4_Pool2::1::678, 4_ALF4_Pool3::1::1111, 4_ALF4_Pool3::1::1112	-150, -137, 2224, -166	upstream, upstream, downstream, upstream	0	1	1	1	1.943	2.769	2.945	3.698	4.67361	http://genome.ucsc.edu/cgi-bin/hgTracks?db=ce4&position=chrIII:5551468-5556890
GeneID:175766	F09F7.4	III	5555360	5557187	1827	+	4	2_ALF4_Pool1::1::597, 3_ALF4_Pool2::1::678, 4_ALF4_Pool3::1::1111, 4_ALF4_Pool3::1::1112	-320, -333, -2694, -304	upstream, upstream, upstream, upstream	0	1	1	1	1.943	2.769	2.945	3.698	4.67361	http://genome.ucsc.edu/cgi-bin/hgTracks?db=ce4&position=chrIII:5553360-5559187
GeneID:175767	F09F7.3	III	5557300	5564787	7487	+	4	2_ALF4_Pool1::1::597, 3_ALF4_Pool2::1::678, 4_ALF4_Pool3::1::1111, 4_ALF4_Pool3::1::1112	-2260, -2273, -4634, -2244	upstream, upstream, upstream, upstream	0	1	1	1	1.943	2.769	2.945	3.698	4.67361	http://genome.ucsc.edu/cgi-bin/hgTracks?db=ce4&position=chrIII:5555300-5566787
GeneID:186379	F56D2.8	III	5581537	5582366	829	-	3	2_ALF4_Pool1::1::598, 3_ALF4_Pool2::1::679, 4_ALF4_Pool3::1::1113	-4821, -4733, -4747	upstream, upstream, upstream	0	1	1	1	1.151	3.312	4.401	4.576	4.57551	http://genome.ucsc.edu/cgi-bin/hgTracks?db=ce4&position=chrIII:5579537-5584366
GeneID:186377	uev-2	III	5583096	5584168	1072	+	3	2_ALF4_Pool1::1::598, 3_ALF4_Pool2::1::679, 4_ALF4_Pool3::1::1113	4091, 4003, 4017	downstream, downstream, downstream	0	1	1	1	1.151	3.312	4.401	4.576	4.57551	http://genome.ucsc.edu/cgi-bin/hgTracks?db=ce4&position=chrIII:5581096-5586168
GeneID:175769	F56D2.3	III	5584642	5586933	2291	+	6	2_ALF4_Pool1::1::598, 2_ALF4_Pool1::1::599, 3_ALF4_Pool2::1::679, 3_ALF4_Pool2::1::680, 4_ALF4_Pool3::1::1113, 4_ALF4_Pool3::1::1114	2545, 7377, 2457, 7358, 2471, 7380	downstream, downstream, downstream, downstream, downstream, downstream	0	1	1	1	1.308	2.967	3.568	3.905	4.57551	http://genome.ucsc.edu/cgi-bin/hgTracks?db=ce4&position=chrIII:5582642-5588933
GeneID:175770	F56D2.2	III	5587218	5589836	2618	+	6	2_ALF4_Pool1::1::598, 2_ALF4_Pool1::1::599, 3_ALF4_Pool2::1::679, 3_ALF4_Pool2::1::680, 4_ALF4_Pool3::1::1113, 4_ALF4_Pool3::1::1114	-31, 4801, -119, 4782, -105, 4804	upstream, downstream, upstream, downstream, upstream, downstream	0	1	1	1	1.308	2.967	3.568	3.905	4.57551	http://genome.ucsc.edu/cgi-bin/hgTracks?db=ce4&position=chrIII:5585218-5591836
GeneID:175771	F56D2.6	III	5588991	5591674	2683	-	7	2_ALF4_Pool1::1::598, 2_ALF4_Pool1::1::599, 3_ALF4_Pool2::1::679, 3_ALF4_Pool2::1::680, 4_ALF4_Pool3::1::1113, 4_ALF4_Pool3::1::1114, 4_ALF4_Pool3::1::1115	4487, -345, 4575, -326, 4561, -348, -3650	downstream, upstream, downstream, upstream, downstream, upstream, upstream	0	1	1	1	1.346	2.681	3.213	3.538	4.57551	http://genome.ucsc.edu/cgi-bin/hgTracks?db=ce4&position=chrIII:5586991-5593674
GeneID:175772	ucr-1	III	5592088	5594349	2261	+	7	2_ALF4_Pool1::1::598, 2_ALF4_Pool1::1::599, 3_ALF4_Pool2::1::679, 3_ALF4_Pool2::1::680, 4_ALF4_Pool3::1::1113, 4_ALF4_Pool3::1::1114, 4_ALF4_Pool3::1::1115	-4901, -69, -4989, -88, -4975, -66, 3236	upstream, upstream, upstream, upstream, upstream, upstream, downstream	0	1	1	1	1.346	2.681	3.213	3.538	4.57551	http://genome.ucsc.edu/cgi-bin/hgTracks?db=ce4&position=chrIII:5590088-5596349
GeneID:175773	ced-6	III	5595724	5598542	2818	+	6	2_ALF4_Pool1::1::599, 2_ALF4_Pool1::1::600, 3_ALF4_Pool2::1::680, 4_ALF4_Pool3::1::1114, 4_ALF4_Pool3::1::1115, 4_ALF4_Pool3::1::1116	-3705, 7888, -3724, -3702, -400, 7945	upstream, downstream, upstream, upstream, upstream, downstream	0	1	1	1	1.41	2.566	2.658	3.224	3.63463	http://genome.ucsc.edu/cgi-bin/hgTracks?db=ce4&position=chrIII:5593724-5600542
GeneID:175774	C05D2.10	III	5597751	5600014	2263	-	4	2_ALF4_Pool1::1::600, 3_ALF4_Pool2::1::681, 4_ALF4_Pool3::1::1115, 4_ALF4_Pool3::1::1116	-3598, -3753, 4690, -3655	upstream, upstream, downstream, upstream	0	1	1	1	1.382	2.538	2.621	3.219	3.63463	http://genome.ucsc.edu/cgi-bin/hgTracks?db=ce4&position=chrIII:5595751-5602014
GeneID:175776	gak-1	III	5604414	5607758	3344	+	3	2_ALF4_Pool1::1::600, 3_ALF4_Pool2::1::681, 4_ALF4_Pool3::1::1116	-802, -647, -745	upstream, upstream, upstream	0	1	1	1	1.342	2.969	2.739	3.635	3.63463	http://genome.ucsc.edu/cgi-bin/hgTracks?db=ce4&position=chrIII:5602414-5609758
GeneID:175777	C05D2.8	III	5606896	5610300	3404	-	3	2_ALF4_Pool1::1::600, 3_ALF4_Pool2::1::681, 4_ALF4_Pool3::1::1116	6688, 6533, 6631	downstream, downstream, downstream	0	1	1	1	1.342	2.969	2.739	3.635	3.63463	http://genome.ucsc.edu/cgi-bin/hgTracks?db=ce4&position=chrIII:5604896-5612300
GeneID:175779	C05D2.3	III	5614926	5617203	2277	+	3	2_ALF4_Pool1::1::601, 3_ALF4_Pool2::1::682, 4_ALF4_Pool3::1::1117	6407, 6332, 7033	downstream, downstream, downstream	0	1	1	1	1.507	2.928	2.769	3.839	3.83927	http://genome.ucsc.edu/cgi-bin/hgTracks?db=ce4&position=chrIII:5612926-5619203
GeneID:175781	daf-4	III	5624970	5632374	7404	+	4	2_ALF4_Pool1::1::601, 3_ALF4_Pool2::1::682, 4_ALF4_Pool3::1::1117, 4_ALF4_Pool3::1::1118	-3637, -3712, -3011, -305	upstream, upstream, upstream, upstream	0	1	1	1	1.626	2.484	2.832	3.498	3.83927	http://genome.ucsc.edu/cgi-bin/hgTracks?db=ce4&position=chrIII:5622970-5634374
GeneID:175783	par-3	III	5664186	5676683	12497	+	3	2_ALF4_Pool1::1::602, 3_ALF4_Pool2::1::683, 4_ALF4_Pool3::1::1119	14949, 14895, 14951	downstream, downstream, downstream	0	1	1	1	1.555	3.421	3.194	3.863	3.86276	http://genome.ucsc.edu/cgi-bin/hgTracks?db=ce4&position=chrIII:5662186-5678683
GeneID:175784	F54E7.9	III	5676314	5677841	1527	-	3	2_ALF4_Pool1::1::602, 3_ALF4_Pool2::1::683, 4_ALF4_Pool3::1::1119	-1294, -1240, -1296	upstream, upstream, upstream	0	1	1	1	1.555	3.421	3.194	3.863	3.86276	http://genome.ucsc.edu/cgi-bin/hgTracks?db=ce4&position=chrIII:5674314-5679841
GeneID:175785	F54E7.8	III	5677904	5678985	1081	-	3	2_ALF4_Pool1::1::602, 3_ALF4_Pool2::1::683, 4_ALF4_Pool3::1::1119	-150, -96, -152	upstream, upstream, upstream	0	1	1	1	1.555	3.421	3.194	3.863	3.86276	http://genome.ucsc.edu/cgi-bin/hgTracks?db=ce4&position=chrIII:5675904-5680985
GeneID:175786	rps-12	III	5679244	5680136	892	+	3	2_ALF4_Pool1::1::602, 3_ALF4_Pool2::1::683, 4_ALF4_Pool3::1::1119	-109, -163, -107	upstream, upstream, upstream	0	1	1	1	1.555	3.421	3.194	3.863	3.86276	http://genome.ucsc.edu/cgi-bin/hgTracks?db=ce4&position=chrIII:5677244-5682136
GeneID:4926905	F54E7.10	III	5679329	5679460	131	+	3	2_ALF4_Pool1::1::602, 3_ALF4_Pool2::1::683, 4_ALF4_Pool3::1::1119	-194, -248, -192	upstream, upstream, upstream	0	1	1	1	1.555	3.421	3.194	3.863	3.86276	http://genome.ucsc.edu/cgi-bin/hgTracks?db=ce4&position=chrIII:5677329-5681460
GeneID:4926925	F54E7.11	III	5679696	5679826	130	+	3	2_ALF4_Pool1::1::602, 3_ALF4_Pool2::1::683, 4_ALF4_Pool3::1::1119	-561, -615, -559	upstream, upstream, upstream	0	1	1	1	1.555	3.421	3.194	3.863	3.86276	http://genome.ucsc.edu/cgi-bin/hgTracks?db=ce4&position=chrIII:5677696-5681826
[truncated: 1,943 more rows]

## Sheet: 2kb window
Gene ID	Gene Name	Chromosome	Gene Start	Gene End	Gene Len	Gene Strand	#Intervals	Intervals	Interval Dists to Start	Interval Pos	1_AA86_Pool::1 Present	2_ALF4_Pool1::1 Present	3_ALF4_Pool2::1 Present	4_ALF4_Pool3::1 Present	1_AA86_Pool::1 AvgPeak	2_ALF4_Pool1::1 AvgPeak	3_ALF4_Pool2::1 AvgPeak	4_ALF4_Pool3::1 AvgPeak	#ActRegs	Peak Sample	Peak Value	UCSC Link	Altsymbols	Full Description	RNA	Affy Tag	PROT
[truncated: 1,965 more rows]

[truncated: 1 more sheets: 1 kb window]
