# Supplementary material for: DAF-12 Regulates a Connected Network of Genes to Ensure Robust Developmental Decisions
Source: PLoS Genet. 2011 Jul 21;7(7):e1002179. doi: 10.1371/journal.pgen.1002179 (PMC3140985; doi:10.1371/journal.pgen.1002179)
Supplement: Table S2 — Genes identified as DAF-12 binding sites when control (daf-12(0)) was positive. (XLS) [file pgen.1002179.s011.xls]

## Sheet: AA86 Ranked for Q-PCR
Chromosome	Start	End	Length	1_AA86_Pool::1 Avg Value	2_ALF4_Pool1::1 Avg Value	3_ALF4_Pool2::1 Avg Value	4_ALF4_Pool3::1 Avg Value	1_AA86_Pool::1 Peak Value	2_ALF4_Pool1::1 Peak Value	3_ALF4_Pool2::1 Peak Value	4_ALF4_Pool3::1 Peak Value	Ratio ALF4/AA86	Gene List	Dist to Start	Position	UCSC Link	1_AA86_Pool::1 Present	2_ALF4_Pool1::1 Present	3_ALF4_Pool2::1 Present	4_ALF4_Pool3::1 Present
IV	11081741	11083996	2255	1.766	5.599	6.085	7.147	2.742	10.521	11.417	13.269	4.27997	Y5F2A.4, atgr-7, let-70, kinesin, bcc-1	-4314, -1839, -643, -1209, 9656	upstream, upstream, upstream, upstream, downstream	http://genome.ucsc.edu/cgi-bin/hgTracks?db=ce4&position=chrIV:11081241-11084496	1	1	1	1
IV	14032107	14035367	3260	1.585	5.224	5.902	6.857	3.289	12.415	13.421	16.305	4.2709	Y37A1B.16, Y37A1B.6	-255, 5650	upstream, downstream	http://genome.ucsc.edu/cgi-bin/hgTracks?db=ce4&position=chrIV:14031607-14035867	1	1	1	1
X	11604482	11607927	3445	1.577	4.539	4.748	5.678	3.774	11.556	12.253	15.074	3.43429	ftt-2	-861	upstream	http://genome.ucsc.edu/cgi-bin/hgTracks?db=ce4&position=chrX:11603982-11608427	1	1	1	1
I	6493188	6495210	2022	1.925	3.754	4.704	6.109	3.099	7.427	9.867	13.216	3.2817	K06A5.8, dbr-1, mdt-18, uri-1, acdh-1, C55B7.3	-5215, -1470, 49, -93, -2791, -5644	upstream, upstream, in gene, upstream, upstream, upstream	http://genome.ucsc.edu/cgi-bin/hgTracks?db=ce4&position=chrI:6492688-6495710	1	1	1	1
I	9379268	9384549	5281	1.884	5.067	5.378	6.395	3.202	9.175	9.972	12.137	3.25671	F16A11.3, F16A11.4	7716, -1913	in gene, upstream	http://genome.ucsc.edu/cgi-bin/hgTracks?db=ce4&position=chrI:9378768-9385049	1	1	1	1
V	20771794	20772766	972	2.37	6.248	6.611	5.082	3.244	9.972	10.529	7.187	2.84505	F38A6.4, hif-1	-1705, -1455	upstream, upstream	http://genome.ucsc.edu/cgi-bin/hgTracks?db=ce4&position=chrV:20771294-20773266	1	1	1	1
V	9342086	9345172	3086	1.843	3.057	3.434	4.54	3.153	7.15	8.133	11.113	2.79057	coq-6, K07B1.8, K07B1.6, K07B1.7, try-5, srx-47	7066, -2894, 390, 3134, -3309, -6159	downstream, upstream, in gene, downstream, upstream, upstream	http://genome.ucsc.edu/cgi-bin/hgTracks?db=ce4&position=chrV:9341586-9345672	1	1	1	1
V	6223373	6231030	7657	1.858	4.24	4.402	4.778	7.981	19.26	20.991	17.346	2.40559	str-206, W06H8.5, W06H8.6, K08B12.3	9256, -3617, -380, -7793	downstream, upstream, upstream, upstream	http://genome.ucsc.edu/cgi-bin/hgTracks?db=ce4&position=chrV:6222873-6231530	1	1	1	1
V	20773185	20774494	1309	3.205	7.728	8.943	7.744	5.219	12.339	13.434	9.907	2.27885	F38A6.4, hif-1	-3264, 104	upstream, in gene	http://genome.ucsc.edu/cgi-bin/hgTracks?db=ce4&position=chrV:20772685-20774994	1	1	1	1
II	6346822	6349532	2710	1.978	4.086	4.235	5.577	4.407	8.739	8.929	12.266	2.26413	Thioredoxin, C32D5.1, lgg-1, C32D5.10, C32D5.11	-2303, 3920, -507, 3759, 7683	upstream, downstream, upstream, downstream, downstream	http://genome.ucsc.edu/cgi-bin/hgTracks?db=ce4&position=chrII:6346322-6350032	1	1	1	1
III	12607225	12609788	2563	1.822	3.515	3.685	4.815	3.438	7.675	6.687	8.895	2.2549	epc-1, Y111B2A.12	-159, -668	upstream, upstream	http://genome.ucsc.edu/cgi-bin/hgTracks?db=ce4&position=chrIII:12606725-12610288	1	1	1	1
IV	14824454	14825674	1220	1.923	3.227	3.861	4.772	3.044	5.509	6.395	8.367	2.21978	Y57G11C.15, rps-18, hhat-2	75, -571, 4012	in gene, upstream, downstream	http://genome.ucsc.edu/cgi-bin/hgTracks?db=ce4&position=chrIV:14823954-14826174	1	1	1	1
I	6459029	6461186	2157	1.864	3.647	4.114	4.997	3.081	5.349	6.538	7.905	2.1413	T23H2.4, RAS, K06A5.4, K06A5.6	-3179, -1626, -328, 6836	upstream, upstream, upstream, downstream	http://genome.ucsc.edu/cgi-bin/hgTracks?db=ce4&position=chrI:6458529-6461686	1	1	1	1
IV	11821591	11823021	1430	1.864	3.439	3.505	4.194	2.734	5.369	5.213	5.997	2.02134	M117.1, par-5, M117.3, M117.6	8089, -412, -1180, 5875	downstream, upstream, upstream, downstream	http://genome.ucsc.edu/cgi-bin/hgTracks?db=ce4&position=chrIV:11821091-11823521	1	1	1	1
IV	8758126	8759486	1360	2.059	3.782	4.354	2.814	3.19	5.808	7.228	4.221	1.80324	F20C5.3, kinesin	-4012, 3233	upstream, in gene	http://genome.ucsc.edu/cgi-bin/hgTracks?db=ce4&position=chrIV:8757626-8759986	1	1	1	1
V	11763964	11765049	1085	2.177	3.559	4.07	4.281	3.44	5.458	6.149	6.737	1.77752	T04F3.3, T04F3.4, F55A11.1, syn-3, hrd-1, F55A11.12, F55A11.9	5752, -1651, -321, -205, -2628, 5255, 5397	downstream, upstream, upstream, upstream, upstream, downstream, downstream	http://genome.ucsc.edu/cgi-bin/hgTracks?db=ce4&position=chrV:11763464-11765549	1	1	1	1
I	10435629	10439118	3489	2.02	3.765	4.165	2.915	3.591	7.069	7.241	4.782	1.77221	Y106G6H.1, pab-1, rpl-30, Y106G6H.4, Y106G6H.5, Y106G6H.6	7713, -1509, 1121, 324, 6181, 8748	downstream, upstream, downstream, in gene, downstream, downstream	http://genome.ucsc.edu/cgi-bin/hgTracks?db=ce4&position=chrI:10435129-10439618	1	1	1	1
III	7207775	7208627	852	2.072	2.856	3.027	3.834	2.997	4.593	4.583	6.408	1.73329	dpy-31, rpl-6, R151.11, R151.12, R151.13, R151.2	5611, -160, -341, -747, -1128, -1801	downstream, upstream, upstream, upstream, upstream, upstream	http://genome.ucsc.edu/cgi-bin/hgTracks?db=ce4&position=chrIII:7207275-7209127	1	1	1	1
I	7935346	7936816	1470	2.296	3.027	3.371	4.128	3.24	4.743	5.771	6.331	1.73302	nmy-2, T22C1.1, Globin, T22C1.3, T22C1.4, T22C1.5	-1355, -135, 2398, -2472, 4660, -4977	upstream, upstream, downstream, upstream, downstream, upstream	http://genome.ucsc.edu/cgi-bin/hgTracks?db=ce4&position=chrI:7934846-7937316	1	1	1	1
V	9543937	9547379	3442	1.96	3.216	3.255	3.825	2.936	4.692	4.734	5.741	1.72196	C50F4.12, C50F4.16, mdf-1, his-35, his-41, C50F4.6, his-37, C50F4.14, F25B3.1	-6122, -4250, -1631, -569, 335, -520, -1226, 3979, -4787	upstream, upstream, upstream, upstream, in gene, upstream, upstream, downstream, upstream	http://genome.ucsc.edu/cgi-bin/hgTracks?db=ce4&position=chrV:9543437-9547879	1	1	1	1
I	6722901	6723125	224	2.571	2.758	4.696	5.152	2.571	2.758	4.696	5.152	1.63438	T23B3.1, W02D3.4, paraoxonase/arylesterase	5183, -1966, -1905	downstream, upstream, upstream	http://genome.ucsc.edu/cgi-bin/hgTracks?db=ce4&position=chrI:6722401-6723625	1	1	1	1
II	8061997	8062689	692	2.218	2.837	3.557	3.963	2.694	3.615	4.518	5.014	1.6267	T05H10.8, ufd-2, T05H10.6	3351, -323, -3867	downstream, upstream, upstream	http://genome.ucsc.edu/cgi-bin/hgTracks?db=ce4&position=chrII:8061497-8063189	1	1	1	1
II	11979002	11980911	1909	2.386	3.212	3.776	4.923	4.122	5.04	6.667	8.351	1.62203	Y17G7B.21, Y17G7B.20, Y17G7B.2	-2389, -189, -378	upstream, upstream, upstream	http://genome.ucsc.edu/cgi-bin/hgTracks?db=ce4&position=chrII:11978502-11981411	1	1	1	1
III	1618407	1619851	1444	2.378	3.249	3.645	4.794	3.892	5.095	5.661	7.526	1.56578	Y22D7AL.9, Y22D7AL.10, hsp-60	-5107, -186, -602	upstream, upstream, upstream	http://genome.ucsc.edu/cgi-bin/hgTracks?db=ce4&position=chrIII:1617907-1620351	1	1	1	1
II	7478426	7479732	1306	3.18	3.717	4.131	4.728	4.243	5.969	6.332	7.617	1.56477	aka-1, ubc-6, cah-2	-612, -17, 3958	upstream, upstream, downstream	http://genome.ucsc.edu/cgi-bin/hgTracks?db=ce4&position=chrII:7477926-7480232	1	1	1	1
IV	410022	411010	988	3.217	4.125	4.66	5.57	4.257	5.926	6.384	7.48	1.5496	gpa-4, kgb-1, T07A9.12, eri-1	8821, -490, -3734, 9442	downstream, upstream, upstream, downstream	http://genome.ucsc.edu/cgi-bin/hgTracks?db=ce4&position=chrIV:409522-411510	1	1	1	1
II	5593213	5595096	1883	2.879	3.923	4.341	5.245	4.935	6.571	7.305	9.063	1.54941	cdc-14, C17G10.2, C17G10.1, C17G10.6	-756, -552, -2376, 9110	upstream, upstream, upstream, downstream	http://genome.ucsc.edu/cgi-bin/hgTracks?db=ce4&position=chrII:5592713-5595596	1	1	1	1
II	7072074	7073598	1524	3.136	4.002	4.847	5.489	6.183	8.277	9.242	11.192	1.54785	him-14, krs-1, kat-1, T02G5.7, msh-4, T02G5.11	-2938, -489, -892, -2710, -5246, 9019	upstream, upstream, upstream, upstream, upstream, downstream	http://genome.ucsc.edu/cgi-bin/hgTracks?db=ce4&position=chrII:7071574-7074098	1	1	1	1
II	5350608	5351095	487	2.676	3.572	3.568	4.481	3.312	4.764	4.42	5.835	1.51157	F09E5.9, F09E5.10, F09E5.8, F09E5.7, srg-69	4273, -334, 211, -1205, -4832	downstream, upstream, in gene, upstream, upstream	http://genome.ucsc.edu/cgi-bin/hgTracks?db=ce4&position=chrII:5350108-5351595	1	1	1	1
III	9807136	9808661	1525	2.021	2.889	3.12	3.74	3.161	4.002	4.366	5.79	1.49299	ZK632.2, ZK632.3, ZK632.4, ZK632.5, ZK632.14	8892, -2907, -545, -545, -5448	downstream, upstream, upstream, upstream, upstream	http://genome.ucsc.edu/cgi-bin/hgTracks?db=ce4&position=chrIII:9806636-9809161	1	1	1	1
V	8178504	8179119	615	2.786	4.516	4.26	5.575	5.1	6.815	6.563	9.411	1.48948	F20D6.9, srp-7	-1554, -128	upstream, upstream	http://genome.ucsc.edu/cgi-bin/hgTracks?db=ce4&position=chrV:8178004-8179619	1	1	1	1
V	14054800	14055134	334	2.776	3.492	3.417	4.259	3.947	5.12	5.669	6.548	1.46415	F58D12.1, F58D12.3	5510, -2680	downstream, upstream	http://genome.ucsc.edu/cgi-bin/hgTracks?db=ce4&position=chrV:14054300-14055634	1	1	1	1
II	4700730	4701378	648	2.496	2.928	3.512	4.431	3.774	4.366	4.808	7.35	1.45946	F10G7.5, rpn-5, scc-1, asf-1, F10G7.9	7621, -2639, 2345, -997, 5422	downstream, upstream, downstream, upstream, downstream	http://genome.ucsc.edu/cgi-bin/hgTracks?db=ce4&position=chrII:4700230-4701878	1	1	1	1
I	7251250	7251883	633	2.72	3.013	3.906	3.858	4.21	5.5	6.697	6.208	1.45724	R06C7.6, R06C7.5, lin-61, bub-1, R06C7.9	-4761, -2879, -313, -373, -3959	upstream, upstream, upstream, upstream, upstream	http://genome.ucsc.edu/cgi-bin/hgTracks?db=ce4&position=chrI:7250750-7252383	1	1	1	1
V	11932657	11933862	1205	2.893	3.319	4.194	4.541	4.231	5.001	6.335	7.135	1.45521	alpha-mannosidase, F58H1.2, F58H1.3, F58H1.4	-226, 4348, -428, 4332	upstream, downstream, upstream, downstream	http://genome.ucsc.edu/cgi-bin/hgTracks?db=ce4&position=chrV:11932157-11934362	1	1	1	1
V	11228299	11229308	1009	2.835	3.543	3.851	4.958	3.894	4.994	5.216	6.782	1.45455	beta-galactosidase, pqn-70, T19B10.5	-2986, -294, -5347	upstream, upstream, upstream	http://genome.ucsc.edu/cgi-bin/hgTracks?db=ce4&position=chrV:11227799-11229808	1	1	1	1
IV	5089006	5091589	2583	1.803	2.651	2.905	3.428	2.809	3.884	3.967	4.389	1.45247	C02B10.5, C02B10.1, C02B10.2, C02B10.4, C02B10.3	6977, -1443, 726, -1277, 12974	downstream, upstream, in gene, upstream, downstream	http://genome.ucsc.edu/cgi-bin/hgTracks?db=ce4&position=chrIV:5088506-5092089	1	1	1	1
IV	6321633	6324297	2664	1.483	2.45	2.999	3.502	2.972	3.941	4.022	4.845	1.43652	Y73B6BL.12, Y73B6BL.29, sqd-1, lsm-8	-1624, 1033, -1200, -3543	upstream, in gene, upstream, upstream	http://genome.ucsc.edu/cgi-bin/hgTracks?db=ce4&position=chrIV:6321133-6324797	1	1	1	1
IV	4659805	4661238	1433	3.23	3.56	4.409	5.209	5.14	6.027	7.354	8.691	1.43139	psr-1, collagen, F29B9.10, F29B9.11, F29B9.2, F29B9.1	7147, -2943, -1118, -329, -463, -4721	downstream, upstream, upstream, upstream, upstream, upstream	http://genome.ucsc.edu/cgi-bin/hgTracks?db=ce4&position=chrIV:4659305-4661738	1	1	1	1
I	7771766	7773252	1486	2.647	3.239	3.55	4.233	4.513	5.249	6.849	6.893	1.40269	nsf-1, adr-1	-308, -902	upstream, upstream	http://genome.ucsc.edu/cgi-bin/hgTracks?db=ce4&position=chrI:7771266-7773752	1	1	1	1
II	10033156	10033577	421	3.3	3.618	4.399	5.405	4.024	4.498	5.594	6.817	1.40068	F52H3.5, F52H3.2, let-268	3245, -236, 5022	downstream, upstream, in gene	http://genome.ucsc.edu/cgi-bin/hgTracks?db=ce4&position=chrII:10032656-10034077	1	1	1	1
II	5873124	5874622	1498	2.216	2.806	3.072	3.803	4.032	4.575	5.407	6.897	1.39542	F55C12.5, F55C12.6, F55C12.2	-294, 2193, -3378	upstream, downstream, upstream	http://genome.ucsc.edu/cgi-bin/hgTracks?db=ce4&position=chrII:5872624-5875122	1	1	1	1
I	3349686	3350443	757	2.439	2.621	3.5	3.729	3.336	3.71	5.088	5.027	1.38139	Y44E3A.6, W05F2.7	-163, -2400	upstream, upstream	http://genome.ucsc.edu/cgi-bin/hgTracks?db=ce4&position=chrI:3349186-3350943	1	1	1	1
I	10469435	10469860	425	2.563	2.707	3.155	3.195	2.803	3.504	4.323	3.745	1.37614	duo-3, Y106G6H.13, Y106G6H.14, Y106G6H.15, Y106G6H.16	1398, -1556, 3731, 4776, -5206	in gene, upstream, downstream, downstream, upstream	http://genome.ucsc.edu/cgi-bin/hgTracks?db=ce4&position=chrI:10468935-10470360	1	1	1	1
III	6550749	6552189	1440	3.04	3.114	3.622	4.122	4.754	5.672	5.849	7.957	1.36573	C09E7.6, C09E7.7, C09E7.8	-5125, -300, 7046	upstream, upstream, downstream	http://genome.ucsc.edu/cgi-bin/hgTracks?db=ce4&position=chrIII:6550249-6552689	1	1	1	1
II	12040777	12043152	2375	2.754	3.582	3.884	4.445	5.408	6.569	7.345	8.128	1.3586	cyn-16, tpi-1, Y17G7B.13	-5321, -2915, -926	upstream, upstream, upstream	http://genome.ucsc.edu/cgi-bin/hgTracks?db=ce4&position=chrII:12040277-12043652	1	1	1	1
V	11038963	11039841	878	4.377	4.324	5.538	6.576	6.119	6.756	7.992	10.154	1.35654	pak-2, C45B11.5, C45B11.2	-173, -2228, -3433	upstream, upstream, upstream	http://genome.ucsc.edu/cgi-bin/hgTracks?db=ce4&position=chrV:11038463-11040341	1	1	1	1
III	5171894	5173230	1336	2.143	2.54	2.737	3.243	2.889	3.356	3.692	4.703	1.35583	ulp-1, T10F2.4, K10D2.5, K10D2.4, cid-1	-2804, -556, -132, -836, -1342	upstream, upstream, upstream, upstream, upstream	http://genome.ucsc.edu/cgi-bin/hgTracks?db=ce4&position=chrIII:5171394-5173730	1	1	1	1
III	11141691	11142558	867	2.482	2.672	2.99	3.689	3.344	3.695	4.298	5.564	1.35138	fbxa-128, Y47D3A.1, Y47D3A.29	-3348, -417, -206	upstream, upstream, upstream	http://genome.ucsc.edu/cgi-bin/hgTracks?db=ce4&position=chrIII:11141191-11143058	1	1	1	1
I	14756230	14758167	1937	2.15	2.652	3.092	3.894	4.743	5.314	6.063	7.609	1.33432	K05C4.3, F39B2.11, dnj-12, rps-26, F39B2.8	-4075, -787, 152, -2707, 11767	upstream, upstream, in gene, upstream, downstream	http://genome.ucsc.edu/cgi-bin/hgTracks?db=ce4&position=chrI:14755730-14758667	1	1	1	1
V	5778260	5779284	1024	1.986	2.622	2.82	3.257	2.698	3.453	3.495	3.833	1.33197	peptidase, F44E7.5, F44E7.11, F44E7.6, F44E7.7	-2010, 1961, 1628, 3598, 6687	upstream, in gene, downstream, downstream, downstream	http://genome.ucsc.edu/cgi-bin/hgTracks?db=ce4&position=chrV:5777760-5779784	1	1	1	1
V	2672152	2673131	979	2.294	2.856	3.387	3.676	3.248	3.911	4.385	4.666	1.33025	W02G9.4, kel-8, W02G9.3, W02G9.t2	5948, 1382, 1350, -1196	downstream, in gene, in gene, upstream	http://genome.ucsc.edu/cgi-bin/hgTracks?db=ce4&position=chrV:2671652-2673631	1	1	1	1
V	10177206	10178497	1291	2.942	3.502	4.03	4.581	5.403	5.922	7.535	8.099	1.32988	egl-3, cul-5, ZK856.4	-4300, -1480, -5231	upstream, upstream, upstream	http://genome.ucsc.edu/cgi-bin/hgTracks?db=ce4&position=chrV:10176706-10178997	1	1	1	1
V	9980102	9981176	1074	2.368	2.344	3.053	3.645	3.506	3.557	4.878	5.482	1.32316	apt-10, ruvb-1, C27H6.3, C27H6.4	-4721, -70, -446, 5399	upstream, upstream, upstream, downstream	http://genome.ucsc.edu/cgi-bin/hgTracks?db=ce4&position=chrV:9979602-9981676	1	1	1	1
V	15001685	15003117	1432	3.469	4.256	4.929	6.062	6.928	7.359	9.028	11.082	1.32164	T01C3.5, T01C3.11, rps-16, fibrillarin, T01C3.8, T01C3.9, nmr-2	6004, 3050, -2001, -495, 43, -2517, 8353	downstream, downstream, upstream, upstream, in gene, upstream, downstream	http://genome.ucsc.edu/cgi-bin/hgTracks?db=ce4&position=chrV:15001185-15003617	1	1	1	1
I	6446358	6447297	939	3.594	4.142	4.756	5.253	5.59	6.706	7.095	8.226	1.31348	helicase, npp-12	-361, -507	upstream, upstream	http://genome.ucsc.edu/cgi-bin/hgTracks?db=ce4&position=chrI:6445858-6447797	1	1	1	1
I	6724593	6724965	372	2.75	3.262	3.686	4.101	3.569	4.322	4.523	5.141	1.30625	T23B3.1, W02D3.4, paraoxonase/arylesterase, lbp-6	6949, -3732, -139, 4598	downstream, upstream, upstream, downstream	http://genome.ucsc.edu/cgi-bin/hgTracks?db=ce4&position=chrI:6724093-6725465	1	1	1	1
I	5806795	5808008	1213	4.5	4.593	5.692	6.334	8.092	8.531	11.091	12.002	1.30269	srz-4, B0414.8, lin-35, C32F10.4	5526, -107, -311, 2606	downstream, upstream, upstream, downstream	http://genome.ucsc.edu/cgi-bin/hgTracks?db=ce4&position=chrI:5806295-5808508	1	1	1	1
II	11966765	11968468	1703	3.214	3.927	4.352	5.584	6.837	7.782	8.554	10.286	1.29794	W03C9.1, W03C9.2, rab-7, W03C9.5, mex-1, acbp-6	-5647, 5373, -775, -175, -929, 5983	upstream, downstream, upstream, upstream, upstream, downstream	http://genome.ucsc.edu/cgi-bin/hgTracks?db=ce4&position=chrII:11966265-11968968	1	1	1	1
III	12874370	12875163	793	2.485	2.825	3.245	3.396	3.179	3.56	4.265	4.435	1.28552	mrg-1, Y37D8A.10, Y37D8A.11, Y37D8A.12	-231, -121, 2691, -3505	upstream, upstream, downstream, upstream	http://genome.ucsc.edu/cgi-bin/hgTracks?db=ce4&position=chrIII:12873870-12875663	1	1	1	1
IV	7229913	7230904	991	2.653	2.994	3.624	3.936	3.362	3.531	4.59	4.77	1.27811	R13A1.10, D2024.5, cap-1, D2024.4	-3802, -2116, -201, -1035	upstream, upstream, upstream, upstream	http://genome.ucsc.edu/cgi-bin/hgTracks?db=ce4&position=chrIV:7229413-7231404	1	1	1	1
I	8332684	8333313	629	2.515	2.394	3.107	3.272	2.883	3.174	3.871	4.009	1.27807	cep-1, rpl-25.2, C34B7.1, C34B7.4, C34B7.2	8887, -3358, 2455, -147, -3975	downstream, upstream, downstream, upstream, upstream	http://genome.ucsc.edu/cgi-bin/hgTracks?db=ce4&position=chrI:8332184-8333813	1	1	1	1
I	2995460	2995915	455	3.236	3.128	3.936	4.386	3.862	3.752	5.159	5.845	1.27361	Y71F9AR.3, dnj-28	227, -720	in gene, upstream	http://genome.ucsc.edu/cgi-bin/hgTracks?db=ce4&position=chrI:2994960-2996415	1	1	1	1
I	851943	853821	1878	2.805	3.453	4.047	4.536	5.226	5.527	7.142	7.23	1.26923	Y95B8A.8, Y95B8A.7	-579, -5607	upstream, upstream	http://genome.ucsc.edu/cgi-bin/hgTracks?db=ce4&position=chrI:851443-854321	1	1	1	1
I	12524221	12525345	1124	2.288	3.475	3.701	2.966	3.924	4.836	5.859	4.211	1.26622	K11D2.4, pri-2	1277, 7386	in gene, downstream	http://genome.ucsc.edu/cgi-bin/hgTracks?db=ce4&position=chrI:12523721-12525845	1	1	1	1
II	6268477	6270216	1739	3.07	3.174	3.596	4.047	4.26	4.929	5.275	5.943	1.26346	F13H8.3, F13H8.8, F13H8.2, bpl-1	5335, -1773, -976, -5862	downstream, upstream, upstream, upstream	http://genome.ucsc.edu/cgi-bin/hgTracks?db=ce4&position=chrII:6267977-6270716	1	1	1	1
III	3540362	3540807	445	4.252	4.651	5.449	6.511	5.705	5.969	6.919	8.575	1.25405	C54C6.6, tubulin, C54C6.7	-3131, 1008, 5815	upstream, in gene, downstream	http://genome.ucsc.edu/cgi-bin/hgTracks?db=ce4&position=chrIII:3539862-3541307	1	1	1	1
I	8224022	8224584	562	3.677	4.322	5.078	5.27	5.643	6.348	7.13	7.618	1.24615	T02E1.2, T02E1.9, spe-12, kri-1	-1302, -163, 1948, 16326	upstream, upstream, downstream, downstream	http://genome.ucsc.edu/cgi-bin/hgTracks?db=ce4&position=chrI:8223522-8225084	1	1	1	1
III	10460124	10461875	1751	4.765	4.422	5.485	6.396	9.614	9.475	12.85	13.55	1.24385	D2045.2, atx-2	-664, -515	upstream, upstream	http://genome.ucsc.edu/cgi-bin/hgTracks?db=ce4&position=chrIII:10459624-10462375	1	1	1	1
II	8136769	8138348	1579	3.328	3.964	4.467	4.914	5.266	5.817	6.271	7.508	1.24041	ulp-4, ctns-1, cdc-48.2, F10B5.8	7675, -717, -245, 5762	downstream, upstream, upstream, downstream	http://genome.ucsc.edu/cgi-bin/hgTracks?db=ce4&position=chrII:8136269-8138848	1	1	1	1
IV	8015431	8017307	1876	2.923	2.94	3.455	4.163	8.174	7.693	9.393	13.169	1.23379	Y42H9B.3, C26B2.8, C26B2.7, C26B2.6, C26B2.1, C26B2.2	-3960, 2259, 176, -617, 3401, 5608	upstream, downstream, in gene, upstream, downstream, downstream	http://genome.ucsc.edu/cgi-bin/hgTracks?db=ce4&position=chrIV:8014931-8017807	1	1	1	1
II	5061418	5062210	792	2.912	2.97	3.677	3.957	4.381	4.274	5.942	5.992	1.2332	C27A2.4, C27A2.t1, C27A2.1, C27A2.8	-1117, -4309, -308, 6147	upstream, upstream, upstream, downstream	http://genome.ucsc.edu/cgi-bin/hgTracks?db=ce4&position=chrII:5060918-5062710	1	1	1	1
V	5789732	5791389	1657	2.691	2.814	3.29	3.836	3.979	4.097	4.921	5.607	1.22518	F44E7.7, nhr-142, F44E7.9, ZC250.2, ZC250.3	-5101, -1321, -486, -2300, 7379	upstream, upstream, upstream, upstream, downstream	http://genome.ucsc.edu/cgi-bin/hgTracks?db=ce4&position=chrV:5789232-5791889	1	1	1	1
III	639926	641215	1289	2.977	3.091	3.685	4.541	5.674	5.374	6.699	8.744	1.22295	T19C3.7, W06E11.4, tag-266, tag-267, W06E11.1	-4406, -2154, -358, -221, -1499	upstream, upstream, upstream, upstream, upstream	http://genome.ucsc.edu/cgi-bin/hgTracks?db=ce4&position=chrIII:639426-641715	1	1	1	1
V	14037661	14038311	650	3.227	3.851	4.247	5.17	5.384	5.534	6.315	7.77	1.21465	ins-10, T08G5.5	4171, 193	downstream, in gene	http://genome.ucsc.edu/cgi-bin/hgTracks?db=ce4&position=chrV:14037161-14038811	1	1	1	1
V	1003217	1004609	1392	3.455	3.227	3.537	4.464	4.909	5.129	4.906	7.747	1.20744	Y50D4C.5, ergo-1	-491, -4720	upstream, upstream	http://genome.ucsc.edu/cgi-bin/hgTracks?db=ce4&position=chrV:1002717-1005109	1	1	1	1
V	11504047	11505795	1748	1.974	2.457	2.868	3.318	3.597	3.772	4.477	4.769	1.20638	C55A6.12, C55A6.1, C55A6.10, C55A6.2	-1989, -373, -240, -4111	upstream, upstream, upstream, upstream	http://genome.ucsc.edu/cgi-bin/hgTracks?db=ce4&position=chrV:11503547-11506295	1	1	1	1
I	14787615	14788405	790	2.277	2.259	2.708	3.266	2.873	2.938	3.534	3.904	1.20385	sur-2, F39B2.3, uev-1, F39B2.1	-229, 1457, -2217, -3030	upstream, downstream, upstream, upstream	http://genome.ucsc.edu/cgi-bin/hgTracks?db=ce4&position=chrI:14787115-14788905	1	1	1	1
I	10516804	10518545	1741	3.104	3.55	3.931	4.837	6.543	6.203	7.816	9.418	1.194	che-13, F59C6.8, nlp-4, F59C6.4, F59C6.5, F59C6.12, F59C6.2	-2181, 8721, 54, -690, -1671, -3184, -5133	upstream, downstream, in gene, upstream, upstream, upstream, upstream	http://genome.ucsc.edu/cgi-bin/hgTracks?db=ce4&position=chrI:10516304-10519045	1	1	1	1
V	14346812	14347626	814	2.436	2.867	2.831	3.49	3.389	3.589	3.789	4.717	1.18963	F47B8.10, sss-2, Y49A3A.1, vha-13	4344, 1404, -364, -3463	downstream, downstream, upstream, upstream	http://genome.ucsc.edu/cgi-bin/hgTracks?db=ce4&position=chrV:14346312-14348126	1	1	1	1
IV	11635197	11636737	1540	3.74	4.047	4.427	5.303	6.931	7.536	7.901	9.22	1.18583	F58B3.4, mrs-1, F58B3.6, F58B3.7, F58B3.9	-4156, -510, -647, -2319, 5018	upstream, upstream, upstream, upstream, downstream	http://genome.ucsc.edu/cgi-bin/hgTracks?db=ce4&position=chrIV:11634697-11637237	1	1	1	1
II	14142503	14144145	1642	2.679	2.719	3.326	3.469	5.109	4.898	6.518	6.754	1.18549	W03H9.4, K09E4.1, W03H9.3, W03H9.2, W03H9.1	-1231, 5598, -28, 2131, 6703	upstream, downstream, upstream, downstream, downstream	http://genome.ucsc.edu/cgi-bin/hgTracks?db=ce4&position=chrII:14142003-14144645	1	1	1	1
I	1675966	1676674	708	2.217	2.542	2.614	2.96	2.537	2.947	2.934	3.14	1.18526	Y71G12B.23	111	in gene	http://genome.ucsc.edu/cgi-bin/hgTracks?db=ce4&position=chrI:1675466-1677174	1	1	1	1
I	8124530	8126182	1652	2.691	3.592	4.326	4.712	4.986	4.587	6.28	6.798	1.18097	mau-2	-438	upstream	http://genome.ucsc.edu/cgi-bin/hgTracks?db=ce4&position=chrI:8124030-8126682	1	1	1	1
III	4921743	4922561	818	2.299	2.16	2.751	2.9	2.685	2.743	3.419	3.336	1.17914	rrt-1, F26F4.11, ula-1, mmab-1, set-2	-5060, -4179, -1868, -535, 8015	upstream, upstream, upstream, upstream, downstream	http://genome.ucsc.edu/cgi-bin/hgTracks?db=ce4&position=chrIII:4921243-4923061	1	0	1	1
IV	384616	386113	1497	4.472	4.393	5.384	6.625	9.567	8.31	11.019	14.448	1.17686	spl-1, T07A9.1, rps-24, T07A9.14, T07A9.13, ers-3, T07A9.10	-2179, -428, -523, -1335, -2710, 5075, -5148	upstream, upstream, upstream, upstream, upstream, downstream, upstream	http://genome.ucsc.edu/cgi-bin/hgTracks?db=ce4&position=chrIV:384116-386613	1	1	1	1
I	15052454	15053276	822	3.314	3.265	3.962	4.606	5.374	5.025	6.604	7.323	1.17554	F31C3.3, F31C3.4, F31C3.5, F31C3.6	-2720, -460, -145, 6123	upstream, upstream, upstream, downstream	http://genome.ucsc.edu/cgi-bin/hgTracks?db=ce4&position=chrI:15051954-15053776	1	1	1	1
V	1195732	1197740	2008	2.532	2.706	3.094	3.72	3.92	4.045	4.405	5.312	1.17024	Y50D4A.4, Y50D4A.2	-650, 598	upstream, in gene	http://genome.ucsc.edu/cgi-bin/hgTracks?db=ce4&position=chrV:1195232-1198240	1	1	1	1
V	14422624	14423930	1306	3.143	3.24	3.928	4.316	5.785	5.659	6.894	7.716	1.16791	nxf-2, tag-338, dehydrogenase, pas-1, C15H11.8, C15H11.9, F23B12.1	-5641, 5515, -2030, -850, -117, 1540, -5583	upstream, downstream, upstream, upstream, upstream, downstream, upstream	http://genome.ucsc.edu/cgi-bin/hgTracks?db=ce4&position=chrV:14422124-14424430	1	1	1	1
I	9512028	9512478	450	2.422	2.386	2.892	2.67	2.63	2.655	3.236	3.286	1.16312	F30A10.10, smn-1, klp-16, C41G7.3	5710, -134, -189, 6434	downstream, upstream, upstream, downstream	http://genome.ucsc.edu/cgi-bin/hgTracks?db=ce4&position=chrI:9511528-9512978	1	1	1	1
II	10034919	10035530	611	2.853	2.803	3.305	3.938	4.813	4.663	5.149	6.831	1.15264	F52H3.5, F52H3.2, let-268	5103, -2094, 3164	downstream, upstream, in gene	http://genome.ucsc.edu/cgi-bin/hgTracks?db=ce4&position=chrII:10034419-10036030	1	1	1	1
II	1134909	1135492	583	3.301	3.581	3.846	5.265	4.965	4.507	5.127	7.431	1.14569	taf-6.1, W09B6.4, W09B6.5	7220, 5645, 7166	downstream, in gene, downstream	http://genome.ucsc.edu/cgi-bin/hgTracks?db=ce4&position=chrII:1134409-1135992	1	1	1	1
I	10642193	10642913	720	2.774	2.357	3.045	3.821	3.76	3.256	4.169	5.492	1.14512	tag-264, mat-4, eif-3.E, tag-344, fbxa-125	-3589, -2336, -285, -1718, -4176	upstream, upstream, upstream, upstream, upstream	http://genome.ucsc.edu/cgi-bin/hgTracks?db=ce4&position=chrI:10641693-10643413	1	1	1	1
I	1415426	1416766	1340	4.052	3.955	4.339	4.906	5.463	5.375	6.187	7.134	1.14077	Y92H12BR.6, Y92H12BR.2, Y92H12BR.3	10151, -287, -496	downstream, upstream, upstream	http://genome.ucsc.edu/cgi-bin/hgTracks?db=ce4&position=chrI:1414926-1417266	1	1	1	1
V	7819354	7820557	1203	2.105	2.655	3.176	3.5	3.712	3.27	4.314	5.116	1.14045	imb-4, lbp-4	15082, -436	downstream, upstream	http://genome.ucsc.edu/cgi-bin/hgTracks?db=ce4&position=chrV:7818854-7821057	1	1	1	1
IV	12620701	12621382	681	2.859	3.076	3.7	3.984	3.652	3.528	4.316	4.649	1.14029	ark-1	9951	downstream	http://genome.ucsc.edu/cgi-bin/hgTracks?db=ce4&position=chrIV:12620201-12621882	1	1	1	1
IV	11178423	11180377	1954	2.527	3.13	3.582	4.346	5.185	5.218	5.55	6.968	1.14021	nhr-67, rap-3, C08F8.9, cpt-2, prx-14, R07H5.3	9594, 2142, -833, -215, -3710, -4793	downstream, downstream, upstream, upstream, upstream, upstream	http://genome.ucsc.edu/cgi-bin/hgTracks?db=ce4&position=chrIV:11177923-11180877	1	1	1	1
I	1822671	1823685	1014	3.017	3.037	3.719	3.885	4.88	4.521	6.133	6.016	1.13866	Y71G12B.2, Y71G12B.30, Y71G12B.1	7027, -246, -268	downstream, upstream, upstream	http://genome.ucsc.edu/cgi-bin/hgTracks?db=ce4&position=chrI:1822171-1824185	1	1	1	1
III	12218307	12219282	975	3.088	3.024	3.671	3.92	4.182	4.065	5.088	5.06	1.13287	Y75B8A.13, Y75B8A.14, Y75B8A.16	-3228, -280, -109	upstream, upstream, upstream	http://genome.ucsc.edu/cgi-bin/hgTracks?db=ce4&position=chrIII:12217807-12219782	1	1	1	1
III	11118988	11120165	1177	3.728	3.859	4.195	5.521	7.341	7.278	7.84	9.83	1.13282	Y48A6C.3, Y48A6C.4	-495, -109	upstream, upstream	http://genome.ucsc.edu/cgi-bin/hgTracks?db=ce4&position=chrIII:11118488-11120665	1	1	1	1
I	9505476	9506591	1115	2.593	2.726	3.14	3.714	3.886	3.827	4.197	5.032	1.11992	beta1-syntrophin, F30A10.9, F30A10.10, smn-1	4775, -275, -510, 6086	downstream, upstream, upstream, downstream	http://genome.ucsc.edu/cgi-bin/hgTracks?db=ce4&position=chrI:9504976-9507091	1	1	1	1
I	6563848	6565413	1565	3.03	3.184	3.523	4.088	5.963	5.87	6.173	7.917	1.11577	F57B10.6, F57B10.5, bag-1, mei-2, F57B10.4, F57B10.3	5929, 1930, -176, 1239, -1544, -4865	downstream, downstream, upstream, downstream, upstream, upstream	http://genome.ucsc.edu/cgi-bin/hgTracks?db=ce4&position=chrI:6563348-6565913	1	1	1	1
II	7857421	7858127	706	2.4	2.239	3.167	3.189	3.312	2.867	4.039	4.148	1.11252	T09A5.5, mdt-10, T09A5.7, T09A5.8, T09A5.15, T09A5.9, lin-5	-4072, -2841, -2130, -251, -109, -548, -2742	upstream, upstream, upstream, upstream, upstream, upstream, upstream	http://genome.ucsc.edu/cgi-bin/hgTracks?db=ce4&position=chrII:7856921-7858627	1	0	1	1
II	13199005	13200458	1453	4.082	4.034	4.311	4.856	6.489	6.155	7.452	8.043	1.11214	galectin, helicase	4281, -1944	downstream, upstream	http://genome.ucsc.edu/cgi-bin/hgTracks?db=ce4&position=chrII:13198505-13200958	1	1	1	1
I	14651398	14652093	695	2.628	2.749	2.895	3.609	3.514	3.367	3.734	4.614	1.11127	Y105E8B.7, bath-40, Y105E8B.3	7695, 3978, -355	downstream, downstream, upstream	http://genome.ucsc.edu/cgi-bin/hgTracks?db=ce4&position=chrI:14650898-14652593	1	1	1	1
III	7183032	7184547	1515	2.392	2.239	2.641	3.002	3.113	2.77	3.671	3.921	1.10954	srb-7, rps-14, rpl-36, F37C12.3, F37C12.2, F37C12.1, F37C12.14, F37C12.10, rps-21	6330, -4272, 3615, 3130, 1869, -488, 1741, 4687, 5771	downstream, upstream, downstream, downstream, in gene, upstream, downstream, downstream, downstream	http://genome.ucsc.edu/cgi-bin/hgTracks?db=ce4&position=chrIII:7182532-7185047	1	1	1	1
IV	7946562	7948948	2386	3.554	3.779	4.5	5.112	6.436	5.505	7.672	8.178	1.10602	czw-1, F20D12.2, ceh-19	-953, -902, 8033	upstream, upstream, downstream	http://genome.ucsc.edu/cgi-bin/hgTracks?db=ce4&position=chrIV:7946062-7949448	1	1	1	1
II	10247082	10248893	1811	3.372	3.263	3.856	4.235	5.715	5.509	6.156	7.281	1.10505	T01E8.6, T01E8.5, F54B3.3, F54B3.1	-5581, -435, -916, -3580	upstream, upstream, upstream, upstream	http://genome.ucsc.edu/cgi-bin/hgTracks?db=ce4&position=chrII:10246582-10249393	1	1	1	1
I	4767955	4770399	2444	3.385	3.636	4.38	4.617	5.479	4.572	6.711	6.852	1.1033	M04F3.3, M04F3.2, M04F3.1, M04F3.4, M04F3.5	-4036, 3422, -518, 3848, 8541	upstream, downstream, upstream, downstream, downstream	http://genome.ucsc.edu/cgi-bin/hgTracks?db=ce4&position=chrI:4767455-4770899	1	1	1	1
IV	1744988	1746329	1341	4.184	4.159	4.953	5.577	8.573	8.137	9.561	10.52	1.09717	Y41D4A.6, Y41D4A.4	-136, -294	upstream, upstream	http://genome.ucsc.edu/cgi-bin/hgTracks?db=ce4&position=chrIV:1744488-1746829	1	1	1	1
V	20827077	20828575	1498	3.677	3.739	4.447	4.976	6.494	6.143	7.198	7.979	1.09434	grl-14, sbt-1, num-1, T03D8.2	6927, -3722, 229, -5472	downstream, upstream, in gene, upstream	http://genome.ucsc.edu/cgi-bin/hgTracks?db=ce4&position=chrV:20826577-20829075	1	1	1	1
II	11533765	11535559	1794	3.392	3.408	3.996	4.261	6.194	6.123	6.545	7.663	1.09412	mdt-8, Y62F5A.9, Y62F5A.2, Y62F5A.3, Y62F5A.4, Y62F5A.5, Y62F5A.6, Y62F5A.7, Y62F5A.8, F54D5.12	-939, 4061, -2915, -3020, -3140, -3237, -3390, -3486, -3615, 17364	upstream, downstream, upstream, upstream, upstream, upstream, upstream, upstream, upstream, downstream	http://genome.ucsc.edu/cgi-bin/hgTracks?db=ce4&position=chrII:11533265-11536059	1	1	1	1
III	11091228	11092210	982	3.27	2.825	3.72	4.043	4.011	3.398	4.649	5.085	1.09133	W09D6.5, W09D6.7, W09D6.8, hmt-1	3350, -1314, 827, 8114	downstream, upstream, downstream, in gene	http://genome.ucsc.edu/cgi-bin/hgTracks?db=ce4&position=chrIII:11090728-11092710	1	1	1	1
I	14112989	14114079	1090	3.299	3.345	3.507	4.66	6.199	5.948	6.199	8.107	1.0891	dnj-29, Y63D3A.7, Y63D3A.8, K03D10.3	-370, -87, -645, -5204	upstream, upstream, upstream, upstream	http://genome.ucsc.edu/cgi-bin/hgTracks?db=ce4&position=chrI:14112489-14114579	1	1	1	1
II	7122588	7123163	575	2.573	2.611	2.897	2.743	2.882	3.118	3.253	3.036	1.08802	F-spondin, F10E7.11, F10E7.2, F10E7.3, F10E7.1	6813, -1161, 701, -1714, -3814	downstream, upstream, in gene, upstream, upstream	http://genome.ucsc.edu/cgi-bin/hgTracks?db=ce4&position=chrII:7122088-7123663	1	1	1	1
IV	17086743	17088248	1505	3.729	3.949	4.376	5.536	8.414	7.691	9.232	10.333	1.07979	Y116A8C.26, snr-1, Y116A8C.43, Y116A8C.27	-160, -514, -1312, 8747	upstream, upstream, upstream, downstream	http://genome.ucsc.edu/cgi-bin/hgTracks?db=ce4&position=chrIV:17086243-17088748	1	1	1	1
M	3	2396	2393	5.105	4.323	5.093	5.984	8.305	7.359	9.592	9.678	1.06879				http://genome.ucsc.edu/cgi-bin/hgTracks?db=ce4&position=chrM:-497-2896	1	1	1	1
III	8043460	8044339	879	3.321	2.866	3.84	4.377	4.668	3.849	5.226	5.87	1.0672	dpf-6, K12H4.6, K12H4.5, K12H4.4, K12H4.3, K12H4.2, K12H4.7	5730, -1097, -511, -1036, -2062, -3741, 7598	downstream, upstream, upstream, upstream, upstream, upstream, downstream	http://genome.ucsc.edu/cgi-bin/hgTracks?db=ce4&position=chrIII:8042960-8044839	1	1	1	1
II	4955204	4956091	887	3.427	3.26	4.144	4.027	4.766	4.548	5.278	5.426	1.06672	zyg-12, ndx-3, Peptidase, ulp-2	5759, 1855, -232, 4214	downstream, downstream, upstream, in gene	http://genome.ucsc.edu/cgi-bin/hgTracks?db=ce4&position=chrII:4954704-4956591	1	1	1	1
I	6252658	6253336	678	2.935	2.766	3.363	3.67	4.156	3.663	4.534	5.095	1.06609	C48E7.6, spp-15, cof-2, C48E7.11, lpd-2, C48E7.2	13455, -2928, 2424, -74, -706, -2040	downstream, upstream, downstream, upstream, upstream, upstream	http://genome.ucsc.edu/cgi-bin/hgTracks?db=ce4&position=chrI:6252158-6253836	1	1	1	1
IV	389803	391193	1390	2.754	2.701	3.053	3.607	5.301	4.879	5.602	6.415	1.06244	T07A9.1, rps-24, T07A9.14, T07A9.13, ers-3, T07A9.10, T07A9.9	-5562, 4611, 3799, 2424, -59, -14, -3513	upstream, downstream, downstream, downstream, upstream, upstream, upstream	http://genome.ucsc.edu/cgi-bin/hgTracks?db=ce4&position=chrIV:389303-391693	1	1	1	1
II	5835987	5836992	1005	3.273	2.919	3.862	4.366	4.784	4.013	5.372	5.829	1.06006	ZK1248.13, col-74, fzo-1, ZK1248.15, ZK1248.19, lec-5	-3291, 5654, -320, 2030, 2803, 4612	upstream, downstream, upstream, downstream, downstream, downstream	http://genome.ucsc.edu/cgi-bin/hgTracks?db=ce4&position=chrII:5835487-5837492	1	1	1	1
I	4381745	4382800	1055	2.609	2.75	3.202	3.454	4.902	4.332	5.192	6.05	1.05902	ZK973.2, thioredoxin, ZK973.1, dhc-1	8615, -373, -294, -4519	downstream, upstream, upstream, upstream	http://genome.ucsc.edu/cgi-bin/hgTracks?db=ce4&position=chrI:4381245-4383300	1	1	1	1
IV	796208	797442	1234	3.796	3.645	4.324	4.826	7.423	6.696	8.18	8.688	1.05815	skr-18, F56B3.12, F56B3.11, ech-5, Y55F3BL.1	-2550, -1419, -263, -198, -5041	upstream, upstream, upstream, upstream, upstream	http://genome.ucsc.edu/cgi-bin/hgTracks?db=ce4&position=chrIV:795708-797942	1	1	1	1
I	2996288	2996944	656	3.649	3.528	3.973	4.535	5.365	4.649	5.575	6.785	1.05679	Y71F9AR.3, dnj-28, Y54E10BL.5	-702, 209, 6234	upstream, in gene, downstream	http://genome.ucsc.edu/cgi-bin/hgTracks?db=ce4&position=chrI:2995788-2997444	1	1	1	1
I	6407305	6407788	483	2.763	2.378	3.259	2.998	3.072	2.65	3.654	3.422	1.05534	ZC328.1, ZC328.5, san-1, ZC328.3	2959, -608, 26, 9339	downstream, upstream, in gene, downstream	http://genome.ucsc.edu/cgi-bin/hgTracks?db=ce4&position=chrI:6406805-6408288	1	0	1	1
I	4967134	4967884	750	3.55	3.177	4.179	4.185	4.749	4.026	5.548	5.34	1.04682	W03G9.2, aminopeptidase, W03G9.5, W03G9.9	5056, -423, 2737, -2915	downstream, upstream, downstream, upstream	http://genome.ucsc.edu/cgi-bin/hgTracks?db=ce4&position=chrI:4966634-4968384	1	1	1	1
V	13714829	13715538	709	3.65	3.324	3.96	4.451	5.613	5.006	5.769	6.837	1.04591	T01D3.3, srx-96, T01D3.5, T01D3.6	9946, 4014, -101, -1475	downstream, downstream, upstream, upstream	http://genome.ucsc.edu/cgi-bin/hgTracks?db=ce4&position=chrV:13714329-13716038	1	1	1	1
III	11316682	11317904	1222	4.206	3.872	4.461	5.53	6.973	6.319	6.776	8.702	1.04197	teg-1, Y47D3A.28	-356, -159	upstream, upstream	http://genome.ucsc.edu/cgi-bin/hgTracks?db=ce4&position=chrIII:11316182-11318404	1	1	1	1
I	2393425	2393795	370	2.6	2.753	3.131	2.917	3.132	3.209	3.421	3.157	1.04161	Y39G10AR.18	7879	in gene	http://genome.ucsc.edu/cgi-bin/hgTracks?db=ce4&position=chrI:2392925-2394295	1	1	1	1
III	5102263	5103260	997	2.607	2.603	3.029	2.892	3.215	3.082	3.461	3.48	1.03919	F54D8.6, dpy-17	815, -4526	in gene, upstream	http://genome.ucsc.edu/cgi-bin/hgTracks?db=ce4&position=chrIII:5101763-5103760	1	1	1	1
II	14062348	14063926	1578	3.596	3.364	3.871	4.332	7.478	6.413	7.636	9.131	1.03325	W01G7.3, W01G7.4, lem-2, xrn-1	3156, 2504, -214, -5756	downstream, downstream, upstream, upstream	http://genome.ucsc.edu/cgi-bin/hgTracks?db=ce4&position=chrII:14061848-14064426	1	1	1	1
II	14527773	14528912	1139	3.93	3.538	4.347	5.266	7.581	5.799	7.867	9.73	1.02871	F57C2.1, F57C2.3, F57C2.4, F57C2.5, spat-1	-4940, 4273, 3134, -150, -308	upstream, downstream, downstream, upstream, upstream	http://genome.ucsc.edu/cgi-bin/hgTracks?db=ce4&position=chrII:14527273-14529412	1	1	1	1
M	2702	12978	10276	4.397	3.954	4.481	5.143	9.66	8.49	9.973	11.279	1.02629				http://genome.ucsc.edu/cgi-bin/hgTracks?db=ce4&position=chrM:2202-13478	1	1	1	1
IV	12724606	12725098	492	2.718	2.522	3.09	3.19	3.323	2.87	3.671	3.66	1.02327	T23F6.1, T23F6.2, T23F6.3, rbd-1	4922, 3156, -280, -66	downstream, downstream, upstream, upstream	http://genome.ucsc.edu/cgi-bin/hgTracks?db=ce4&position=chrIV:12724106-12725598	1	1	1	1
III	6012619	6013706	1087	2.361	2.173	2.633	2.991	3.697	3.213	3.469	4.541	1.0119	ZK328.4, eft-1, nucleoporin	-4131, 3653, 5295	upstream, downstream, downstream	http://genome.ucsc.edu/cgi-bin/hgTracks?db=ce4&position=chrIII:6012119-6014206	1	0	1	1
IV	3049850	3051544	1694	3.42	3.229	3.691	4.79	6.303	5.186	6.152	7.767	1.01037	Y67D8C.5, Y67D8C.4, transposase	-729, -3030, -5014	upstream, upstream, upstream	http://genome.ucsc.edu/cgi-bin/hgTracks?db=ce4&position=chrIV:3049350-3052044	1	1	1	1
I	5175434	5176874	1440	3.729	3.191	4.032	4.23	5.318	4.106	5.801	5.997	0.996866	hcp-6, spd-5, npp-6	10994, -629, -315	downstream, upstream, upstream	http://genome.ucsc.edu/cgi-bin/hgTracks?db=ce4&position=chrI:5174934-5177374	1	1	1	1
V	15136492	15137104	612	3.087	2.58	3.495	3.676	4.061	3.133	4.369	4.611	0.994254	str-171, tag-216, K08F9.1	-4476, -189, 2582	upstream, upstream, downstream	http://genome.ucsc.edu/cgi-bin/hgTracks?db=ce4&position=chrV:15135992-15137604	1	1	1	1
I	1212935	1213652	717	2.752	2.006	3.031	3.027	3.156	2.39	3.582	3.398	0.989649	Y48G8AL.1, Y48G8AL.12	1799, 5691	in gene, downstream	http://genome.ucsc.edu/cgi-bin/hgTracks?db=ce4&position=chrI:1212435-1214152	1	0	1	1
II	15008096	15009223	1127	3.032	2.644	3.303	3.268	3.693	3.211	3.982	3.764	0.988988	Y53F4B.10, Y53F4B.9, Y53F4B.11	-5254, 1647, -2028	upstream, in gene, upstream	http://genome.ucsc.edu/cgi-bin/hgTracks?db=ce4&position=chrII:15007596-15009723	1	1	1	1
III	3475873	3476871	998	4.088	3.583	4.07	4.543	5.59	4.75	5.416	6.293	0.981455	C34C12.5, C34C12.9	4384, -938	downstream, upstream	http://genome.ucsc.edu/cgi-bin/hgTracks?db=ce4&position=chrIII:3475373-3477371	1	1	1	1
I	10468459	10469080	621	3.193	2.872	3.614	3.858	4.465	3.455	4.547	5.097	0.977902	duo-3, Y106G6H.13, Y106G6H.14, Y106G6H.15	2276, -2434, 4609, 5654	in gene, upstream, downstream, downstream	http://genome.ucsc.edu/cgi-bin/hgTracks?db=ce4&position=chrI:10467959-10469580	1	1	1	1
I	26634	27508	874	2.49	2.25	2.542	3.23	3.419	2.877	3.127	3.989	0.974261	Y74C9A.4, Y74C9A.5	-290, 5411	upstream, downstream	http://genome.ucsc.edu/cgi-bin/hgTracks?db=ce4&position=chrI:26134-28008	1	1	1	1
II	1133806	1134574	768	3.182	2.487	3	4.018	4.734	3.244	4.258	6.077	0.956133	taf-6.1, W09B6.4, W09B6.5	6210, 6655, 8176	downstream, in gene, downstream	http://genome.ucsc.edu/cgi-bin/hgTracks?db=ce4&position=chrII:1133306-1135074	1	1	1	1
I	4958266	4958893	627	2.647	2.372	2.576	3.069	3.374	2.734	3.017	3.806	0.944181	him-1, W03G9.8, W03G9.3, W03G9.2	-909, -424, -819, -3874	upstream, upstream, upstream, upstream	http://genome.ucsc.edu/cgi-bin/hgTracks?db=ce4&position=chrI:4957766-4959393	1	1	1	1
II	2991728	2993210	1482	4.219	3.044	4.26	3.997	5.385	4.184	5.564	5.451	0.940823	K08A2.4, K08A2.2, K08A2.1	4168, 857, -4547	downstream, in gene, upstream	http://genome.ucsc.edu/cgi-bin/hgTracks?db=ce4&position=chrII:2991228-2993710	1	1	1	1
II	2794118	2795023	905	3.171	2.447	3.235	3.066	4.434	3.407	4.624	4.424	0.936325	F08D12.1, F08D12.13, nhr-119	7089, 2106, 5978	downstream, downstream, downstream	http://genome.ucsc.edu/cgi-bin/hgTracks?db=ce4&position=chrII:2793618-2795523	1	1	1	1
III	11832373	11835022	2649	2.941	2.66	3.27	3.543	4.224	3.496	4.108	4.25	0.935448	rsp-8, ntl-3	7601, 12645	downstream, in gene	http://genome.ucsc.edu/cgi-bin/hgTracks?db=ce4&position=chrIII:11831873-11835522	1	1	1	1
III	12877508	12877998	490	3.167	2.556	3.391	3.439	3.885	2.974	3.911	3.953	0.929901	mrg-1, Y37D8A.10, Y37D8A.11, Y37D8A.12, Disintegrin	-3218, 2866, -296, -518, 13865	upstream, downstream, upstream, upstream, downstream	http://genome.ucsc.edu/cgi-bin/hgTracks?db=ce4&position=chrIII:12877008-12878498	1	1	1	1
II	6734508	6734997	489	2.998	2.395	3.254	3.055	3.465	2.609	3.672	3.359	0.927369	T14B4.9, T14B4.3, T14B4.2, T14B4.1	-1031, -93, -1389, -2093	upstream, upstream, upstream, upstream	http://genome.ucsc.edu/cgi-bin/hgTracks?db=ce4&position=chrII:6734008-6735497	1	0	1	1
I	1279853	1280319	466	2.565	1.556	2.384	2.69	2.733	2.074	2.516	2.928	0.916941	Y48G8AR.2	-2019	upstream	http://genome.ucsc.edu/cgi-bin/hgTracks?db=ce4&position=chrI:1279353-1280819	1	0	0	1
IV	16944081	16944621	540	2.535	1.847	2.393	2.261	2.642	2.023	2.761	2.452	0.912945	Y116A8C.9, arf-6	2461, -2734	in gene, upstream	http://genome.ucsc.edu/cgi-bin/hgTracks?db=ce4&position=chrIV:16943581-16945121	1	0	0	0
IV	7654050	7655084	1034	3.359	2.627	3.285	3.916	5.178	3.676	4.859	5.599	0.909875	gfi-4, F45E4.11, C08G9.1	-369, 3073, -4151	upstream, downstream, upstream	http://genome.ucsc.edu/cgi-bin/hgTracks?db=ce4&position=chrIV:7653550-7655584	1	1	1	1
III	10856698	10857852	1154	3.419	2.52	3.192	3.228	4.081	3.175	3.92	3.876	0.896104	Y39A1C.4, Y39A1C.1, oxi-1	8140, 566, -891	downstream, in gene, upstream	http://genome.ucsc.edu/cgi-bin/hgTracks?db=ce4&position=chrIII:10856198-10858352	1	1	1	1
IV	2032557	2033586	1029	3.496	2.422	3.208	3.822	5.492	3.638	5.037	6.02	0.891903	Y76B12C.7, Y76B12C.9, Y76B12C.1	-80, 2914, -4173	upstream, downstream, upstream	http://genome.ucsc.edu/cgi-bin/hgTracks?db=ce4&position=chrIV:2032057-2034086	1	1	1	1
I	2710309	2710866	557	3.27	2.322	2.897	3.124	3.866	2.66	3.524	4.027	0.88041	lin-17	3022	in gene	http://genome.ucsc.edu/cgi-bin/hgTracks?db=ce4&position=chrI:2709809-2711366	1	0	1	1
IV	1686386	1687632	1246	2.857	2.026	2.687	2.835	3.593	2.574	3.329	3.556	0.87754				http://genome.ucsc.edu/cgi-bin/hgTracks?db=ce4&position=chrIV:1685886-1688132	1	0	1	1
II	6741137	6741923	786	3.087	2.577	3.171	3.194	4.19	3.044	4.041	3.9	0.873906	T14B4.2, T14B4.1, F41G3.14, F41G3.6, ins-15, ins-14	5389, 4685, -94, -1319, 3137, 4217	downstream, downstream, upstream, upstream, downstream, downstream	http://genome.ucsc.edu/cgi-bin/hgTracks?db=ce4&position=chrII:6740637-6742423	1	1	1	1
I	13422297	13423284	987	3.195	2.364	3.27	3.193	4.255	2.663	4.277	4.152	0.868939	W05H12.1, fbxb-66, Y40B1B.7	4346, 2340, 5669	in gene, downstream, downstream	http://genome.ucsc.edu/cgi-bin/hgTracks?db=ce4&position=chrI:13421797-13423784	1	1	1	1
I	13420990	13421453	463	3.217	2.143	2.962	2.97	3.823	2.538	3.671	3.475	0.844363	W05H12.1, fbxb-66	2777, 3909	in gene, downstream	http://genome.ucsc.edu/cgi-bin/hgTracks?db=ce4&position=chrI:13420490-13421953	1	0	1	1
IV	11386219	11386798	579	2.881	2.98	2.348	2.457	4.334	3.884	3.182	3.033	0.776727				http://genome.ucsc.edu/cgi-bin/hgTracks?db=ce4&position=chrIV:11385719-11387298	1	1	1	1
IV	5910323	5910685	362	3.013	2.414	2.063	2.474	3.333	2.575	2.165	2.681	0.742174				http://genome.ucsc.edu/cgi-bin/hgTracks?db=ce4&position=chrIV:5909823-5911185	1	0	0	0
I	12979503	12979727	224	3.126	1.68	2.602	2.588	3.479	1.889	2.854	2.97	0.739005	C47B2.6, C47B2.7, C47B2.9	4444, 790, -3396	downstream, in gene, upstream	http://genome.ucsc.edu/cgi-bin/hgTracks?db=ce4&position=chrI:12979003-12980227	1	0	0	0
