# Supplementary material for: DAF-12 Regulates a Connected Network of Genes to Ensure Robust Developmental Decisions
Source: PLoS Genet. 2011 Jul 21;7(7):e1002179. doi: 10.1371/journal.pgen.1002179 (PMC3140985; doi:10.1371/journal.pgen.1002179)
Supplement: Table S3 — Gene ontology analysis of DAF-12 targets with DAVID program. (XLS) [file pgen.1002179.s012.xls]

## Sheet: Sheet1
Annotation Cluster 1 Enrichment Score: 22.162140826893708
Category Term Count % PValue Genes List Total Pop Hits Pop Total Fold Enrichment Bonferroni Benjamini FDR
GOTERM_BP_FAT GO:0002119~nematode larval development 507 16.9451871657754 4.5745983998246105E-26 WBGENE00003926, WBGENE00003927, WBGENE00009051, WBGENE00002066, WBGENE00002065, WBGENE00015091, WBGENE00003036, WBGENE00003825, WBGENE00002363, WBGENE00003040, WBGENE00003044, WBGENE00015297, WBGENE00015298, WBGENE00002261, WBGENE00018866, WBGENE00011729, WBGENE00002078, WBGENE00002077, WBGENE00003931…
GOTERM_BP_FAT GO:0002164~larval development 507 16.9451871657754 5.320666906074555E-26 WBGENE00003926, WBGENE00003927, WBGENE00009051, WBGENE00002066, WBGENE00002065, WBGENE00015091, WBGENE00003036, WBGENE00003825, WBGENE00002363, WBGENE00003040, WBGENE00003044, WBGENE00015297, WBGENE00015298, WBGENE00002261, WBGENE00018866, WBGENE00011729, WBGENE00002078, WBGENE00002077, WBGENE00003931, WBGENE00…
GOTERM_BP_FAT GO:0009791~post-embryonic development 509 17.012032085561497 2.08070885600524E-25 WBGENE00003926, WBGENE00003927, WBGENE00009051, WBGENE00002066, WBGENE00002065, WBGENE00015091, WBGENE00003036, WBGENE00003825, WBGENE00002363, WBGENE00003040, WBGENE00003044, WBGENE00015297, WBGENE00015298, WBGENE00002261, WBGENE00018866, WBGENE00011729, WBGENE00002078, WBGENE00002077, WBGENE00003931,…
GOTERM_BP_FAT GO:0009792~embryonic development ending in birth or egg hatching 676 22.593582887700535 5.2633753721195325E-21 WBGENE00003926, WBGENE00003927, WBGENE00002061, WBGENE00009051, WBGENE00002066, WBGENE00002065, WBGENE00015091, WBGENE00003036, WBGENE00003037, WBGENE00003827, WBGENE00003241, WBGENE00003825, WBGENE00010700, WBGENE00002363, WBGENE00015291, WBGENE00003040, WBGENE00003044, WB…
GOTERM_BP_FAT GO:0040007~growth 394 13.168449197860962 1.2161084982505028E-19 WBGENE00003926, WBGENE00003927, WBGENE00016005, WBGENE00009051, WBGENE00002066, WBGENE00002065, WBGENE00015091, WBGENE00003825, WBGENE00003044, WBGENE00015297, WBGENE00015298, WBGENE00018866, WBGENE00002078, WBGENE00002077, WBGENE00003931, WBGENE00015162, WBGENE00015168, WBGENE00003035, WBGENE00018349, WBGENE00015160, W…
GOTERM_BP_FAT GO:0040008~regulation of growth 527 17.613636363636363 3.283885534171579E-19 WBGENE00009051, WBGENE00002066, WBGENE00020839, WBGENE00008419, WBGENE00010641, WBGENE00015091, WBGENE00003037, WBGENE00003827, WBGENE00003241, WBGENE00003825, WBGENE00015469, WBGENE00010700, WBGENE00003040, WBGENE00015153, WBGENE00003044, WBGENE00010847, WBGENE00009691, WBGENE00002261, WBGENE00009692, WBGE…
Annotation Cluster 2 Enrichment Score: 18.355203486241894
Category Term Count % PValue Genes List Total Pop Hits Pop Total Fold Enrichment Bonferroni Benjamini FDR
GOTERM_BP_FAT GO:0040009~regulation of growth rate 474 15.842245989304812 2.556940907925475E-19 WBGENE00009051, WBGENE00002066, WBGENE00020839, WBGENE00008419, WBGENE00015091, WBGENE00003037, WBGENE00003827, WBGENE00003241, WBGENE00003825, WBGENE00015469, WBGENE00010700, WBGENE00003040, WBGENE00015153, WBGENE00003044, WBGENE00009691, WBGENE00010847, WBGENE00002261, WBGENE00009692, WBGENE00018866,…
GOTERM_BP_FAT GO:0040008~regulation of growth 527 17.613636363636363 3.283885534171579E-19 WBGENE00009051, WBGENE00002066, WBGENE00020839, WBGENE00008419, WBGENE00010641, WBGENE00015091, WBGENE00003037, WBGENE00003827, WBGENE00003241, WBGENE00003825, WBGENE00015469, WBGENE00010700, WBGENE00003040, WBGENE00015153, WBGENE00003044, WBGENE00010847, WBGENE00009691, WBGENE00002261, WBGENE00009692, WBGE…
GOTERM_BP_FAT GO:0040010~positive regulation of growth rate 473 15.808823529411764 3.994263858105289E-19 WBGENE00009051, WBGENE00002066, WBGENE00020839, WBGENE00008419, WBGENE00015091, WBGENE00003037, WBGENE00003827, WBGENE00003241, WBGENE00003825, WBGENE00015469, WBGENE00010700, WBGENE00003040, WBGENE00015153, WBGENE00003044, WBGENE00009691, WBGENE00010847, WBGENE00002261, WBGENE00009692, WBGENE…
GOTERM_BP_FAT GO:0045927~positive regulation of growth 511 17.078877005347593 1.131463640247379E-18 WBGENE00009051, WBGENE00002066, WBGENE00020839, WBGENE00008419, WBGENE00015091, WBGENE00003037, WBGENE00003827, WBGENE00003241, WBGENE00003825, WBGENE00015469, WBGENE00010700, WBGENE00003040, WBGENE00015153, WBGENE00003044, WBGENE00010847, WBGENE00009691, WBGENE00002261, WBGENE00009692, WBGENE00018…
Annotation Cluster 3 Enrichment Score: 10.859849634318405
Category Term Count % PValue Genes List Total Pop Hits Pop Total Fold Enrichment Bonferroni Benjamini FDR
GOTERM_BP_FAT GO:0007548~sex differentiation 229 7.653743315508022 3.136396309921497E-12 WBGENE00003100, WBGENE00022310, WBGENE00006911, WBGENE00012351, WBGENE00001686, WBGENE00002065, WBGENE00020839, WBGENE00020466, WBGENE00001683, WBGENE00011883, WBGENE00003036, WBGENE00003037, WBGENE00007436, WBGENE00003825, WBGENE00011884, WBGENE00011885, WBGENE00007443, WBGENE00010701, WBGENE00015297, WBGENE…
GOTERM_BP_FAT GO:0048806~genitalia development 209 6.985294117647059 1.1294564527454083E-11 WBGENE00022310, WBGENE00006911, WBGENE00012351, WBGENE00002065, WBGENE00020839, WBGENE00020466, WBGENE00011883, WBGENE00003036, WBGENE00003037, WBGENE00007436, WBGENE00003825, WBGENE00011884, WBGENE00011885, WBGENE00007443, WBGENE00010701, WBGENE00015297, WBGENE00002261, WBGENE00008956, WBGENE00018866, WBG…
GOTERM_BP_FAT GO:0040035~hermaphrodite genitalia development 207 6.918449197860962 1.613458187509248E-11 WBGENE00022310, WBGENE00006911, WBGENE00012351, WBGENE00002065, WBGENE00020839, WBGENE00020466, WBGENE00011883, WBGENE00003036, WBGENE00003037, WBGENE00007436, WBGENE00003825, WBGENE00011884, WBGENE00011885, WBGENE00007443, WBGENE00010701, WBGENE00015297, WBGENE00002261, WBGENE00008956, WBGENE…
GOTERM_BP_FAT GO:0003006~reproductive developmental process 238 7.954545454545454 6.361262574097801E-11 WBGENE00003926, WBGENE00003100, WBGENE00022310, WBGENE00006911, WBGENE00012351, WBGENE00001686, WBGENE00002065, WBGENE00020839, WBGENE00020466, WBGENE00001683, WBGENE00011883, WBGENE00003036, WBGENE00003037, WBGENE00007436, WBGENE00003825, WBGENE00011884, WBGENE00011885, WBGENE00007443, WBGENE0…
Annotation Cluster 4 Enrichment Score: 10.577966162142213
Category Term Count % PValue Genes List Total Pop Hits Pop Total Fold Enrichment Bonferroni Benjamini FDR
GOTERM_CC_FAT GO:0043228~non-membrane-bounded organelle 141 4.712566844919786 5.591043420304956E-18 WBGENE00020463, WBGENE00003593, WBGENE00015148, WBGENE00004431, WBGENE00010783, WBGENE00004432, WBGENE00003037, WBGENE00007436, WBGENE00006725, WBGENE00006728, WBGENE00006727, WBGENE00004428, WBGENE00004427, WBGENE00004426, WBGENE00018514, WBGENE00004425, WBGENE00004424, WBGENE00004423, WBGENE00043…
GOTERM_CC_FAT GO:0043232~intracellular non-membrane-bounded organelle 141 4.712566844919786 5.591043420304956E-18 WBGENE00020463, WBGENE00003593, WBGENE00015148, WBGENE00004431, WBGENE00010783, WBGENE00004432, WBGENE00003037, WBGENE00007436, WBGENE00006725, WBGENE00006728, WBGENE00006727, WBGENE00004428, WBGENE00004427, WBGENE00004426, WBGENE00018514, WBGENE00004425, WBGENE00004424, WBGENE0000442…
SP_PIR_KEYWORDS ribosomal protein 48 1.6042780748663104 7.436247737254497E-15 WBGENE00004474, WBGENE00004470, WBGENE00004431, WBGENE00004432, WBGENE00010783, WBGENE00004428, WBGENE00004427, WBGENE00004425, WBGENE00004424, WBGENE00004423, WBGENE00004469, WBGENE00011247, WBGENE00004420, WBGENE00004416, WBGENE00004415, WBGENE00016249, WBGENE00004418, WBGENE00004412, WBGENE00004414, WBGENE00004413, W…
GOTERM_CC_FAT GO:0005840~ribosome 59 1.9719251336898396 7.886043830241555E-15 WBGENE00004474, WBGENE00004470, WBGENE00004431, WBGENE00010783, WBGENE00004432, WBGENE00006725, WBGENE00006728, WBGENE00006727, WBGENE00004428, WBGENE00004427, WBGENE00004426, WBGENE00004425, WBGENE00004424, WBGENE00004423, WBGENE00004469, WBGENE00011247, WBGENE00004420, WBGENE00004416, WBGENE00004415, WBGENE00016249, W…
GOTERM_CC_FAT GO:0030529~ribonucleoprotein complex 69 2.306149732620321 1.5504156057587856E-14 WBGENE00004474, WBGENE00004470, WBGENE00004431, WBGENE00010783, WBGENE00004432, WBGENE00007436, WBGENE00006725, WBGENE00006728, WBGENE00006727, WBGENE00004428, WBGENE00004427, WBGENE00004426, WBGENE00004425, WBGENE00004424, WBGENE00004423, WBGENE00004469, WBGENE00004920, WBGENE00011247, WBGENE00012896, …
SP_PIR_KEYWORDS ribonucleoprotein 50 1.6711229946524064 2.2460525691883934E-12 WBGENE00004474, WBGENE00004470, WBGENE00004431, WBGENE00010783, WBGENE00004432, WBGENE00004428, WBGENE00004427, WBGENE00004425, WBGENE00004424, WBGENE00004469, WBGENE00004920, WBGENE00011247, WBGENE00007708, WBGENE00004420, WBGENE00004416, WBGENE00004415, WBGENE00016249, WBGENE00004418, WBGENE00004412, WBGENE00004414, …
GOTERM_MF_FAT GO:0003735~structural constituent of ribosome 56 1.8716577540106951 1.3855410076447138E-7 WBGENE00004474, WBGENE00004470, WBGENE00004431, WBGENE00010783, WBGENE00004432, WBGENE00006725, WBGENE00006728, WBGENE00006727, WBGENE00004428, WBGENE00004427, WBGENE00004426, WBGENE00004425, WBGENE00004424, WBGENE00004423, WBGENE00004469, WBGENE00011247, WBGENE00004420, WBGENE00004416, WBGENE0…
KEGG_PATHWAY cel03010:Ribosome 45 1.5040106951871657 8.671002709486143E-7 WBGENE00004408, WBGENE00004494, WBGENE00004492, WBGENE00004474, WBGENE00004497, WBGENE00004470, WBGENE00004431, WBGENE00004432, WBGENE00006725, WBGENE00006728, WBGENE00004452, WBGENE00006727, WBGENE00004447, WBGENE00004428, WBGENE00004446, WBGENE00004445, WBGENE00004427, WBGENE00004426, WBGENE00004425, WBGENE00004423, WBGEN…
GOTERM_BP_FAT GO:0006412~translation 77 2.5735294117647056 2.441068595707034E-5 WBGENE00002061, WBGENE00004474, WBGENE00002065, WBGENE00004470, WBGENE00004431, WBGENE00010783, WBGENE00004432, WBGENE00006725, WBGENE00001234, WBGENE00006728, WBGENE00008920, WBGENE00006727, WBGENE00003073, WBGENE00009305, WBGENE00004428, WBGENE00004427, WBGENE00004426, WBGENE00004425, WBGENE00004424, WBGENE00004423,…
GOTERM_MF_FAT GO:0005198~structural molecule activity 82 2.740641711229946 0.887161884489509 WBGENE00014246, WBGENE00004474, WBGENE00014247, WBGENE00004470, WBGENE00022884, WBGENE00004431, WBGENE00015148, WBGENE00004432, WBGENE00010783, WBGENE00001978, WBGENE00006725, WBGENE00006728, WBGENE00006727, WBGENE00003797, WBGENE00004428, WBGENE00004427, WBGENE00004426, WBGENE00004425, WBGENE00004424, WB…
Annotation Cluster 5 Enrichment Score: 9.108540700164003
Category Term Count % PValue Genes List Total Pop Hits Pop Total Fold Enrichment Bonferroni Benjamini FDR
GOTERM_CC_FAT GO:0005739~mitochondrion 78 2.606951871657754 1.1098365302281955E-17 WBGENE00006729, WBGENE00000371, WBGENE00009051, WBGENE00006433, WBGENE00020366, WBGENE00013094, WBGENE00007385, WBGENE00010780, WBGENE00022783, WBGENE00010419, WBGENE00009440, WBGENE00011015, WBGENE00007444, WBGENE00015776, WBGENE00009812, WBGENE00018514, WBGENE00010052, WBGENE00008225, WBGENE00000041, WBGENE000178…
GOTERM_CC_FAT GO:0044429~mitochondrial part 54 1.8048128342245988 1.3544413421729026E-13 WBGENE00006729, WBGENE00000371, WBGENE00009051, WBGENE00006433, WBGENE00020366, WBGENE00010780, WBGENE00007385, WBGENE00022783, WBGENE00010419, WBGENE00007444, WBGENE00011015, WBGENE00015776, WBGENE00018514, WBGENE00010052, WBGENE00004015, WBGENE00017864, WBGENE00012895, WBGENE00011088, WBGENE00011089, WBGENE…
SP_PIR_KEYWORDS mitochondrion 61 2.038770053475936 3.7788371366224454E-12 WBGENE00009051, WBGENE00006433, WBGENE00017054, WBGENE00020366, WBGENE00010780, WBGENE00022783, WBGENE00010419, WBGENE00007444, WBGENE00015776, WBGENE00009812, WBGENE00010052, WBGENE00008225, WBGENE00000041, WBGENE00004015, WBGENE00017864, WBGENE00011247, WBGENE00018963, WBGENE00011088, WBGENE00011089, WBGENE00016391, WBGEN…
GOTERM_CC_FAT GO:0031090~organelle membrane 62 2.072192513368984 2.1698676449085817E-11 WBGENE00000464, WBGENE00006729, WBGENE00009051, WBGENE00006768, WBGENE00006433, WBGENE00001480, WBGENE00007385, WBGENE00006919, WBGENE00010780, WBGENE00017051, WBGENE00022783, WBGENE00010419, WBGENE00011015, WBGENE00015776, WBGENE00011775, WBGENE00008918, WBGENE00020193, WBGENE00018414, WBGENE00004015, WBGENE0…
GOTERM_CC_FAT GO:0031967~organelle envelope 45 1.5040106951871657 3.918036565012651E-10 WBGENE00006729, WBGENE00006439, WBGENE00000371, WBGENE00009051, WBGENE00022126, WBGENE00006433, WBGENE00007385, WBGENE00010780, WBGENE00022169, WBGENE00017119, WBGENE00022783, WBGENE00010419, WBGENE00003797, WBGENE00011015, WBGENE00015776, WBGENE00022170, WBGENE00007880, WBGENE00011826, WBGENE00002079, WBGENE0…
GOTERM_CC_FAT GO:0005740~mitochondrial envelope 39 1.303475935828877 9.08931458468425E-10 WBGENE00006729, WBGENE00006439, WBGENE00000371, WBGENE00009051, WBGENE00022126, WBGENE00006433, WBGENE00007385, WBGENE00010780, WBGENE00022169, WBGENE00017119, WBGENE00022783, WBGENE00010419, WBGENE00011015, WBGENE00015776, WBGENE00022170, WBGENE00007880, WBGENE00011826, WBGENE00008505, WBGENE00004015, WBGEN…
GOTERM_CC_FAT GO:0031966~mitochondrial membrane 38 1.2700534759358288 1.4057571434678397E-9 WBGENE00006729, WBGENE00006439, WBGENE00009051, WBGENE00022126, WBGENE00006433, WBGENE00007385, WBGENE00010780, WBGENE00022169, WBGENE00017119, WBGENE00022783, WBGENE00010419, WBGENE00011015, WBGENE00015776, WBGENE00022170, WBGENE00007880, WBGENE00011826, WBGENE00008505, WBGENE00004015, WBGENE00012895, WBG…
GOTERM_CC_FAT GO:0031975~envelope 47 1.570855614973262 1.8097827759257685E-9 WBGENE00006729, WBGENE00000371, WBGENE00006433, WBGENE00009051, WBGENE00017054, WBGENE00010780, WBGENE00007385, WBGENE00022783, WBGENE00010419, WBGENE00011015, WBGENE00003797, WBGENE00015776, WBGENE00004015, WBGENE00012895, WBGENE00011088, WBGENE00002075, WBGENE00011089, WBGENE00002078, WBGENE00002077, WBGENE00007744, WB…
SP_PIR_KEYWORDS transit peptide 37 1.236631016042781 2.6864671834348633E-9 WBGENE00009051, WBGENE00006433, WBGENE00022126, WBGENE00000764, WBGENE00000765, WBGENE00020366, WBGENE00003162, WBGENE00010780, WBGENE00010419, WBGENE00000114, WBGENE00007444, WBGENE00009812, WBGENE00010052, WBGENE00008225, WBGENE00007197, WBGENE00000041, WBGENE00013324, WBGENE00008505, WBGENE00017864, WBGENE00012553, WBGE…
GOTERM_CC_FAT GO:0005743~mitochondrial inner membrane 31 1.036096256684492 1.39930554077864E-7 WBGENE00006439, WBGENE00006729, WBGENE00009051, WBGENE00006433, WBGENE00022126, WBGENE00010780, WBGENE00007385, WBGENE00022169, WBGENE00017119, WBGENE00010419, WBGENE00011015, WBGENE00022170, WBGENE00007880, WBGENE00011826, WBGENE00004015, WBGENE00008505, WBGENE00007744, WBGENE00012553, WBGENE00009666, …
GOTERM_CC_FAT GO:0019866~organelle inner membrane 31 1.036096256684492 1.8760932860812735E-7 WBGENE00006439, WBGENE00006729, WBGENE00009051, WBGENE00006433, WBGENE00022126, WBGENE00010780, WBGENE00007385, WBGENE00022169, WBGENE00017119, WBGENE00010419, WBGENE00011015, WBGENE00022170, WBGENE00007880, WBGENE00011826, WBGENE00004015, WBGENE00008505, WBGENE00007744, WBGENE00012553, WBGENE00009666, WB…
SP_PIR_KEYWORDS mitochondrion inner membrane 20 0.6684491978609626 3.519165906753168E-5 WBGENE00004015, WBGENE00008505, WBGENE00009051, WBGENE00006433, WBGENE00000764, WBGENE00012553, WBGENE00010780, WBGENE00011527, WBGENE00017119, WBGENE00019880, WBGENE00010419, WBGENE00008924, WBGENE00006574, WBGENE00019326, WBGENE00006572, WBGENE00007880, WBGENE00000996, WBGENE00006519, WBGENE00011826, WBGENE0…
UP_SEQ_FEATURE transit peptide:Mitochondrion 37 1.236631016042781 1.400346881003223E-4 WBGENE00009051, WBGENE00006433, WBGENE00022126, WBGENE00000764, WBGENE00000765, WBGENE00020366, WBGENE00003162, WBGENE00010780, WBGENE00010419, WBGENE00000114, WBGENE00007444, WBGENE00009812, WBGENE00010052, WBGENE00008225, WBGENE00007197, WBGENE00000041, WBGENE00013324, WBGENE00008505, WBGENE00017864, WBGENE00…
Annotation Cluster 6 Enrichment Score: 6.903916520830942
Category Term Count % PValue Genes List Total Pop Hits Pop Total Fold Enrichment Bonferroni Benjamini FDR
GOTERM_BP_FAT GO:0008340~determination of adult life span 83 2.7740641711229945 1.247623306715843E-7 WBGENE00000371, WBGENE00006434, WBGENE00012929, WBGENE00002066, WBGENE00001684, WBGENE00004431, WBGENE00022787, WBGENE00000230, WBGENE00004266, WBGENE00003825, WBGENE00010419, WBGENE00002020, WBGENE00010700, WBGENE00020092, WBGENE00002015, WBGENE00015776, WBGENE00001240, WBGENE00004736, WBGENE0000…
GOTERM_BP_FAT GO:0010259~multicellular organismal aging 83 2.7740641711229945 1.247623306715843E-7 WBGENE00000371, WBGENE00006434, WBGENE00012929, WBGENE00002066, WBGENE00001684, WBGENE00004431, WBGENE00022787, WBGENE00000230, WBGENE00004266, WBGENE00003825, WBGENE00010419, WBGENE00002020, WBGENE00010700, WBGENE00020092, WBGENE00002015, WBGENE00015776, WBGENE00001240, WBGENE00004736, WBGENE000020…
GOTERM_BP_FAT GO:0007568~aging 83 2.7740641711229945 1.247623306715843E-7 WBGENE00000371, WBGENE00006434, WBGENE00012929, WBGENE00002066, WBGENE00001684, WBGENE00004431, WBGENE00022787, WBGENE00000230, WBGENE00004266, WBGENE00003825, WBGENE00010419, WBGENE00002020, WBGENE00010700, WBGENE00020092, WBGENE00002015, WBGENE00015776, WBGENE00001240, WBGENE00004736, WBGENE00002013, WBGENE00002019, WBGEN…
Annotation Cluster 7 Enrichment Score: 5.856057210240893
Category Term Count % PValue Genes List Total Pop Hits Pop Total Fold Enrichment Bonferroni Benjamini FDR
SP_PIR_KEYWORDS nucleotide-binding 217 7.252673796791444 8.209573307436837E-20 WBGENE00012162, WBGENE00003822, WBGENE00012867, WBGENE00006059, WBGENE00009059, WBGENE00010419, WBGENE00007444, WBGENE00009812, WBGENE00003408, WBGENE00003407, WBGENE00009691, WBGENE00008956, WBGENE00009692, WBGENE00018866, WBGENE00018339, WBGENE00003401, WBGENE00013709, WBGENE00000406, WBGENE00007047, WBGENE00000407, …
SP_PIR_KEYWORDS atp-binding 177 5.915775401069519 6.4926018076453666E-18 WBGENE00003389, WBGENE00012162, WBGENE00003822, WBGENE00012867, WBGENE00012929, WBGENE00006059, WBGENE00020781, WBGENE00010419, WBGENE00011299, WBGENE00022010, WBGENE00007444, WBGENE00012650, WBGENE00013189, WBGENE00004736, WBGENE00009812, WBGENE00018519, WBGENE00003408, WBGENE00003407, WBGENE00009691, WBGENE00008956, WBGENE…
SP_PIR_KEYWORDS kinase 93 3.108288770053476 2.5149500989547465E-16 WBGENE00016810, WBGENE00022603, WBGENE00007812, WBGENE00012929, WBGENE00012867, WBGENE00003822, WBGENE00020185, WBGENE00009057, WBGENE00003144, WBGENE00009793, WBGENE00000900, WBGENE00011299, WBGENE00018613, WBGENE00014005, WBGENE00018519, WBGENE00004980, WBGENE00016352, WBGENE00002213, WBGENE00004034, WBGENE00017950, WBGENE000034…
SP_PIR_KEYWORDS serine/threonine-protein kinase 59 1.9719251336898396 2.0523869907715195E-10 WBGENE00012929, WBGENE00003822, WBGENE00003144, WBGENE00009793, WBGENE00000900, WBGENE00011299, WBGENE00010681, WBGENE00004980, WBGENE00008956, WBGENE00004034, WBGENE00017950, WBGENE00013709, WBGENE00003401, WBGENE00000406, WBGENE00007047, WBGENE00000407, WBGENE00000408, WBGENE00000103, WBGENE00016111, WB…
INTERPRO IPR017442:Serine/threonine protein kinase-related 80 2.6737967914438503 4.007857561424665E-9 WBGENE00022603, WBGENE00012162, WBGENE00012929, WBGENE00003822, WBGENE00017050, WBGENE00003144, WBGENE00009793, WBGENE00000900, WBGENE00011299, WBGENE00010700, WBGENE00018516, WBGENE00010681, WBGENE00004980, WBGENE00008956, WBGENE00013705, WBGENE00004034, WBGENE00017950, WBGENE00013709, WBGENE000…
GOTERM_MF_FAT GO:0000166~nucleotide binding 341 11.397058823529411 9.07030063351684E-9 WBGENE00008418, WBGENE00012162, WBGENE00003822, WBGENE00012867, WBGENE00001686, WBGENE00001685, WBGENE00010317, WBGENE00006059, WBGENE00001684, WBGENE00001683, WBGENE00020366, WBGENE00009059, WBGENE00007436, WBGENE00011730, WBGENE00003827, WBGENE00010419, WBGENE00007444, WBGENE00010700, WBGENE00013307, WBGENE00…
INTERPRO IPR002290:Serine/threonine protein kinase 46 1.537433155080214 2.7454096253535774E-8 WBGENE00022603, WBGENE00003822, WBGENE00012929, WBGENE00001526, WBGENE00006437, WBGENE00006579, WBGENE00009793, WBGENE00003144, WBGENE00001994, WBGENE00003048, WBGENE00010681, WBGENE00015650, WBGENE00004758, WBGENE00007007, WBGENE00011304, WBGENE00008956, WBGENE00004034, WBGENE00017950, WBGENE00003401, W…
INTERPRO IPR008271:Serine/threonine protein kinase, active site 66 2.2058823529411766 2.8984714010191745E-8 WBGENE00012929, WBGENE00003822, WBGENE00003144, WBGENE00009793, WBGENE00000900, WBGENE00011299, WBGENE00010681, WBGENE00004980, WBGENE00008956, WBGENE00013705, WBGENE00004034, WBGENE00017950, WBGENE00013709, WBGENE00003401, WBGENE00019642, WBGENE00000406, WBGENE00007047, WBGENE00000407, WBG…
SMART SM00220:S_TKc 46 1.537433155080214 2.4686967482371616E-7 WBGENE00022603, WBGENE00003822, WBGENE00012929, WBGENE00001526, WBGENE00006437, WBGENE00006579, WBGENE00009793, WBGENE00003144, WBGENE00001994, WBGENE00003048, WBGENE00010681, WBGENE00015650, WBGENE00004758, WBGENE00007007, WBGENE00011304, WBGENE00008956, WBGENE00004034, WBGENE00017950, WBGENE00003401, WBGENE00002210, WBGENE00000406, …
GOTERM_MF_FAT GO:0017076~purine nucleotide binding 289 9.659090909090908 1.968733160151544E-6 WBGENE00008418, WBGENE00012162, WBGENE00003822, WBGENE00012867, WBGENE00006059, WBGENE00020366, WBGENE00009059, WBGENE00010419, WBGENE00010700, WBGENE00007444, WBGENE00009812, WBGENE00003408, WBGENE00003407, WBGENE00009691, WBGENE00016352, WBGENE00008956, WBGENE00009692, WBGENE00013705, WBGENE00018866, W…
UP_SEQ_FEATURE active site:Proton acceptor 52 1.7379679144385027 4.254497301216573E-6 WBGENE00016810, WBGENE00020366, WBGENE00000900, WBGENE00011884, WBGENE00011299, WBGENE00000984, WBGENE00010052, WBGENE00004980, WBGENE00004034, WBGENE00017950, WBGENE00002262, WBGENE00003401, WBGENE00010778, WBGENE00000103, WBGENE00017472, WBGENE00000102, WBGENE00015010, WBGENE00002891, WBGENE00015553, WBGENE000…
GOTERM_MF_FAT GO:0001882~nucleoside binding 250 8.355614973262032 5.828981439559832E-6 WBGENE00008418, WBGENE00012162, WBGENE00003822, WBGENE00012867, WBGENE00006059, WBGENE00020366, WBGENE00010419, WBGENE00010700, WBGENE00007444, WBGENE00009812, WBGENE00003408, WBGENE00003407, WBGENE00009691, WBGENE00016352, WBGENE00008956, WBGENE00009692, WBGENE00013705, WBGENE00018866, WBGENE00018339, WBGENE00…
GOTERM_MF_FAT GO:0030554~adenyl nucleotide binding 247 8.255347593582888 9.705916081140632E-6 WBGENE00008418, WBGENE00012162, WBGENE00003822, WBGENE00012867, WBGENE00006059, WBGENE00020366, WBGENE00010419, WBGENE00010700, WBGENE00007444, WBGENE00009812, WBGENE00003408, WBGENE00003407, WBGENE00009691, WBGENE00016352, WBGENE00008956, WBGENE00009692, WBGENE00013705, WBGENE00018866, WBGENE00018339, W…
GOTERM_MF_FAT GO:0001883~purine nucleoside binding 247 8.255347593582888 1.0323769228083643E-5 WBGENE00008418, WBGENE00012162, WBGENE00003822, WBGENE00012867, WBGENE00006059, WBGENE00020366, WBGENE00010419, WBGENE00010700, WBGENE00007444, WBGENE00009812, WBGENE00003408, WBGENE00003407, WBGENE00009691, WBGENE00016352, WBGENE00008956, WBGENE00009692, WBGENE00013705, WBGENE00018866, WBGENE00018339, …
GOTERM_MF_FAT GO:0032553~ribonucleotide binding 270 9.024064171122994 1.1414180801907225E-5 WBGENE00008418, WBGENE00012162, WBGENE00003822, WBGENE00012867, WBGENE00006059, WBGENE00009059, WBGENE00010419, WBGENE00010700, WBGENE00007444, WBGENE00009812, WBGENE00003408, WBGENE00003407, WBGENE00009691, WBGENE00016352, WBGENE00008956, WBGENE00009692, WBGENE00013705, WBGENE00018866, WBGENE00018339, WBG…
GOTERM_MF_FAT GO:0032555~purine ribonucleotide binding 270 9.024064171122994 1.1414180801907225E-5 WBGENE00008418, WBGENE00012162, WBGENE00003822, WBGENE00012867, WBGENE00006059, WBGENE00009059, WBGENE00010419, WBGENE00010700, WBGENE00007444, WBGENE00009812, WBGENE00003408, WBGENE00003407, WBGENE00009691, WBGENE00016352, WBGENE00008956, WBGENE00009692, WBGENE00013705, WBGENE00018866, WBGENE000183…
INTERPRO IPR017441:Protein kinase, ATP binding site 70 2.339572192513369 2.2419945421813417E-5 WBGENE00022603, WBGENE00012162, WBGENE00012929, WBGENE00003822, WBGENE00017050, WBGENE00003144, WBGENE00009793, WBGENE00000900, WBGENE00011299, WBGENE00010681, WBGENE00004980, WBGENE00002213, WBGENE00008956, WBGENE00004034, WBGENE00017950, WBGENE00013709, WBGENE00003401, WBGENE00010366, WBGENE00000406, …
INTERPRO IPR000719:Protein kinase, core 95 3.1751336898395723 3.6123412921542444E-5 WBGENE00022603, WBGENE00012162, WBGENE00003822, WBGENE00012929, WBGENE00017050, WBGENE00003144, WBGENE00009793, WBGENE00000900, WBGENE00011299, WBGENE00010700, WBGENE00018516, WBGENE00014005, WBGENE00010681, WBGENE00004980, WBGENE00016352, WBGENE00002213, WBGENE00008956, WBGENE00013705, WBGENE00004034, WBGENE00017…
GOTERM_MF_FAT GO:0032559~adenyl ribonucleotide binding 229 7.653743315508022 4.364444254467979E-5 WBGENE00008418, WBGENE00012162, WBGENE00003822, WBGENE00012867, WBGENE00006059, WBGENE00010419, WBGENE00010700, WBGENE00007444, WBGENE00009812, WBGENE00003408, WBGENE00003407, WBGENE00009691, WBGENE00016352, WBGENE00008956, WBGENE00013705, WBGENE00009692, WBGENE00018866, WBGENE00018339, WBGENE0000340…
GOTERM_MF_FAT GO:0005524~ATP binding 228 7.620320855614973 5.2420050437977027E-5 WBGENE00008418, WBGENE00012162, WBGENE00003822, WBGENE00012867, WBGENE00006059, WBGENE00010419, WBGENE00010700, WBGENE00007444, WBGENE00009812, WBGENE00003408, WBGENE00003407, WBGENE00009691, WBGENE00016352, WBGENE00008956, WBGENE00013705, WBGENE00009692, WBGENE00018866, WBGENE00018339, WBGENE00003401, WBGENE00013709…
UP_SEQ_FEATURE binding site:ATP 42 1.4037433155080214 4.061307582276356E-4 WBGENE00003368, WBGENE00020185, WBGENE00006579, WBGENE00000900, WBGENE00003073, WBGENE00011299, WBGENE00004258, WBGENE00004860, WBGENE00003048, WBGENE00018519, WBGENE00004980, WBGENE00004034, WBGENE00014025, WBGENE00017950, WBGENE00003401, WBGENE00001008, WBGENE00017864, WBGENE00003911, WBGENE00008311, WBGENE00003965, WBGE…
UP_SEQ_FEATURE domain:Protein kinase 36 1.2032085561497325 5.448403753989194E-4 WBGENE00003368, WBGENE00006579, WBGENE00000900, WBGENE00011299, WBGENE00003048, WBGENE00004860, WBGENE00004980, WBGENE00004034, WBGENE00017950, WBGENE00003401, WBGENE00001008, WBGENE00003911, WBGENE00003965, WBGENE00003150, WBGENE00000103, WBGENE00017472, WBGENE00008599, WBGENE00003916, WBGENE00000102, WBGENE00003068,…
UP_SEQ_FEATURE nucleotide phosphate-binding region:ATP 66 2.2058823529411766 0.001219909333961119 WBGENE00003389, WBGENE00012867, WBGENE00017777, WBGENE00006961, WBGENE00020185, WBGENE00000900, WBGENE00010419, WBGENE00011299, WBGENE00007444, WBGENE00018519, WBGENE00004980, WBGENE00018967, WBGENE00004034, WBGENE00018866, WBGENE00017950, WBGENE00003401, WBGENE00012896, WBGENE00016391, WBGENE0000010…
GOTERM_MF_FAT GO:0004713~protein tyrosine kinase activity 89 2.9745989304812834 0.0039019046283006523 WBGENE00022603, WBGENE00012162, WBGENE00012929, WBGENE00003822, WBGENE00003144, WBGENE00009793, WBGENE00000900, WBGENE00011299, WBGENE00018516, WBGENE00014005, WBGENE00010681, WBGENE00004980, WBGENE00016352, WBGENE00002213, WBGENE00008956, WBGENE00013705, WBGENE00004034, WBGENE00017950, WBGENE000…
GOTERM_BP_FAT GO:0016310~phosphorylation 125 4.177807486631016 0.0064392952098688205 WBGENE00006911, WBGENE00012162, WBGENE00009051, WBGENE00012929, WBGENE00006910, WBGENE00003822, WBGENE00006917, WBGENE00007385, WBGENE00000230, WBGENE00010419, WBGENE00011299, WBGENE00010700, WBGENE00011015, WBGENE00018516, WBGENE00000536, WBGENE00016352, WBGENE00008956, WBGENE00013705, WBGENE00004034, WBGENE0001…
GOTERM_BP_FAT GO:0006793~phosphorus metabolic process 153 5.113636363636364 0.020390421989038593 WBGENE00012162, WBGENE00006911, WBGENE00009051, WBGENE00003822, WBGENE00012929, WBGENE00006910, WBGENE00006917, WBGENE00007385, WBGENE00000230, WBGENE00010419, WBGENE00011299, WBGENE00011015, WBGENE00010700, WBGENE00018516, WBGENE00003043, WBGENE00000536, WBGENE00016352, WBGENE00008956, WBGENE00013705…
GOTERM_BP_FAT GO:0006796~phosphate metabolic process 153 5.113636363636364 0.020390421989038593 WBGENE00012162, WBGENE00006911, WBGENE00009051, WBGENE00003822, WBGENE00012929, WBGENE00006910, WBGENE00006917, WBGENE00007385, WBGENE00000230, WBGENE00010419, WBGENE00011299, WBGENE00011015, WBGENE00010700, WBGENE00018516, WBGENE00003043, WBGENE00000536, WBGENE00016352, WBGENE00008956, WBGENE00013705,…
GOTERM_MF_FAT GO:0004674~protein serine/threonine kinase activity 98 3.2754010695187166 0.023522145129133705 WBGENE00012162, WBGENE00012929, WBGENE00003822, WBGENE00011299, WBGENE00010700, WBGENE00018516, WBGENE00008956, WBGENE00016352, WBGENE00013705, WBGENE00004034, WBGENE00017950, WBGENE00013709, WBGENE00003401, WBGENE00000406, WBGENE00007047, WBGENE00000407, WBGENE00000408, WBGENE00000103, WB…
GOTERM_MF_FAT GO:0004672~protein kinase activity 103 3.442513368983957 0.03353612080419804 WBGENE00012162, WBGENE00012929, WBGENE00003822, WBGENE00011299, WBGENE00010700, WBGENE00018516, WBGENE00016352, WBGENE00008956, WBGENE00013705, WBGENE00004034, WBGENE00017950, WBGENE00013709, WBGENE00003401, WBGENE00000406, WBGENE00007047, WBGENE00000407, WBGENE00000408, WBGENE00000103, WBGENE00010427, WBGE…
GOTERM_BP_FAT GO:0006468~protein amino acid phosphorylation 102 3.4090909090909087 0.04031959350511 WBGENE00012162, WBGENE00012929, WBGENE00003822, WBGENE00011299, WBGENE00010700, WBGENE00018516, WBGENE00016352, WBGENE00008956, WBGENE00013705, WBGENE00004034, WBGENE00017950, WBGENE00013709, WBGENE00003401, WBGENE00000406, WBGENE00007047, WBGENE00000407, WBGENE00000408, WBGENE00000103, WBGENE00010…
Annotation Cluster 8 Enrichment Score: 5.030831822179113
Category Term Count % PValue Genes List Total Pop Hits Pop Total Fold Enrichment Bonferroni Benjamini FDR
GOTERM_BP_FAT GO:0042303~molting cycle 79 2.6403743315508024 6.6966966950839886E-6 WBGENE00003927, WBGENE00023405, WBGENE00006911, WBGENE00006059, WBGENE00004470, WBGENE00000466, WBGENE00006917, WBGENE00013094, WBGENE00012015, WBGENE00012016, WBGENE00004226, WBGENE00004266, WBGENE00006725, WBGENE00002363, WBGENE00004259, WBGENE00004427, WBGENE00004736, WBGENE00004426, WBGENE00003044, WBGENE000170…
GOTERM_BP_FAT GO:0018988~molting cycle, protein-based cuticle 78 2.606951871657754 1.0985553716492277E-5 WBGENE00003927, WBGENE00023405, WBGENE00006911, WBGENE00006059, WBGENE00004470, WBGENE00000466, WBGENE00006917, WBGENE00013094, WBGENE00012015, WBGENE00012016, WBGENE00004226, WBGENE00004266, WBGENE00006725, WBGENE00002363, WBGENE00004259, WBGENE00004427, WBGENE00004736, WBGENE00004426, WBGENE…
GOTERM_BP_FAT GO:0018996~molting cycle, collagen and cuticulin-based cuticle 78 2.606951871657754 1.0985553716492277E-5 WBGENE00003927, WBGENE00023405, WBGENE00006911, WBGENE00006059, WBGENE00004470, WBGENE00000466, WBGENE00006917, WBGENE00013094, WBGENE00012015, WBGENE00012016, WBGENE00004226, WBGENE00004266, WBGENE00006725, WBGENE00002363, WBGENE00004259, WBGENE00004427, WBGENE00004736, WBGENE0…
Annotation Cluster 9 Enrichment Score: 4.445357388681958
Category Term Count % PValue Genes List Total Pop Hits Pop Total Fold Enrichment Bonferroni Benjamini FDR
GOTERM_CC_FAT GO:0031974~membrane-enclosed lumen 45 1.5040106951871657 4.6373416706030345E-8 WBGENE00020347, WBGENE00007012, WBGENE00023405, WBGENE00007015, WBGENE00006396, WBGENE00007016, WBGENE00020366, WBGENE00003162, WBGENE00003036, WBGENE00003037, WBGENE00004857, WBGENE00002998, WBGENE00022765, WBGENE00014177, WBGENE00007444, WBGENE00000802, WBGENE00018514, WBGENE00017121, WBGENE00010052, WB…
GOTERM_CC_FAT GO:0070013~intracellular organelle lumen 43 1.4371657754010696 1.1009952674800912E-7 WBGENE00020347, WBGENE00007012, WBGENE00023405, WBGENE00007015, WBGENE00006396, WBGENE00007016, WBGENE00020366, WBGENE00003162, WBGENE00003036, WBGENE00003037, WBGENE00004857, WBGENE00002998, WBGENE00022765, WBGENE00014177, WBGENE00007444, WBGENE00000802, WBGENE00018514, WBGENE00017121, WBGENE000100…
GOTERM_CC_FAT GO:0043233~organelle lumen 43 1.4371657754010696 1.1009952674800912E-7 WBGENE00020347, WBGENE00007012, WBGENE00023405, WBGENE00007015, WBGENE00006396, WBGENE00007016, WBGENE00020366, WBGENE00003162, WBGENE00003036, WBGENE00003037, WBGENE00004857, WBGENE00002998, WBGENE00022765, WBGENE00014177, WBGENE00007444, WBGENE00000802, WBGENE00018514, WBGENE00017121, WBGENE00010052, WBGENE0000…
GOTERM_CC_FAT GO:0031980~mitochondrial lumen 15 0.5013368983957219 2.2028058234831334E-4 WBGENE00020347, WBGENE00017864, WBGENE00016391, WBGENE00020366, WBGENE00003162, WBGENE00007444, WBGENE00018514, WBGENE00010052, WBGENE00017121, WBGENE00007197, WBGENE00011740, WBGENE00000833, WBGENE00001794, WBGENE00007927, WBGENE00022719 1025 39 7912 2.9688555347091934 0.05982133943784573 0.00324133325556108…
GOTERM_CC_FAT GO:0005759~mitochondrial matrix 15 0.5013368983957219 2.2028058234831334E-4 WBGENE00020347, WBGENE00017864, WBGENE00016391, WBGENE00020366, WBGENE00003162, WBGENE00007444, WBGENE00018514, WBGENE00010052, WBGENE00017121, WBGENE00007197, WBGENE00011740, WBGENE00000833, WBGENE00001794, WBGENE00007927, WBGENE00022719 1025 39 7912 2.9688555347091934 0.05982133943784573 0.0032413332555610…
GOTERM_CC_FAT GO:0031981~nuclear lumen 23 0.768716577540107 0.0027530214564894188 WBGENE00013144, WBGENE00023405, WBGENE00007012, WBGENE00010054, WBGENE00006385, WBGENE00007015, WBGENE00006396, WBGENE00007016, WBGENE00007708, WBGENE00003036, WBGENE00004136, WBGENE00003063, WBGENE00004857, WBGENE00003037, WBGENE00002998, WBGENE00022765, WBGENE00000899, WBGENE00014177, WBGENE00021281, WBGENE0000229…
GOTERM_CC_FAT GO:0044451~nucleoplasm part 16 0.53475935828877 0.005769888763276575 WBGENE00023405, WBGENE00007012, WBGENE00006385, WBGENE00010054, WBGENE00007015, WBGENE00007016, WBGENE00006396, WBGENE00004136, WBGENE00003036, WBGENE00003037, WBGENE00004857, WBGENE00002998, WBGENE00000899, WBGENE00014177, WBGENE00021281, WBGENE00002295 1025 58 7912 2.129386038687973 0.802150311632689 0.0509236726…
GOTERM_CC_FAT GO:0005654~nucleoplasm 17 0.5681818181818182 0.006314971900437023 WBGENE00023405, WBGENE00007012, WBGENE00006385, WBGENE00010054, WBGENE00007015, WBGENE00007016, WBGENE00006396, WBGENE00003036, WBGENE00004136, WBGENE00003063, WBGENE00003037, WBGENE00004857, WBGENE00002998, WBGENE00000899, WBGENE00014177, WBGENE00021281, WBGENE00002295 1025 64 7912 2.0503658536585365 0.83031284301826…
Annotation Cluster 10 Enrichment Score: 3.216058099757374
Category Term Count % PValue Genes List Total Pop Hits Pop Total Fold Enrichment Bonferroni Benjamini FDR
SP_PIR_KEYWORDS Chaperone 19 0.6350267379679144 1.182460323297939E-5 WBGENE00001038, WBGENE00001034, WBGENE00001020, WBGENE00001037, WBGENE00001023, WBGENE00000380, WBGENE00009004, WBGENE00000915, WBGENE00000802, WBGENE00007443, WBGENE00000377, WBGENE00006574, WBGENE00008225, WBGENE00006572, WBGENE00000378, WBGENE00001031, WBGENE00007927, WBGENE00007107, WBGENE00000567 2849 43 19674 3.05130319083…
GOTERM_MF_FAT GO:0051082~unfolded protein binding 16 0.53475935828877 0.0042157777399628 WBGENE00001038, WBGENE00001026, WBGENE00001034, WBGENE00001037, WBGENE00000380, WBGENE00009004, WBGENE00011480, WBGENE00000915, WBGENE00008412, WBGENE00000802, WBGENE00007443, WBGENE00000377, WBGENE00000378, WBGENE00001031, WBGENE00007107, WBGENE00000567 1293 39 6686 2.1214032165308265 0.9573975204328407 0.16…
GOTERM_BP_FAT GO:0006457~protein folding 26 0.8689839572192514 0.004509842937920399 WBGENE00000889, WBGENE00001026, WBGENE00000880, WBGENE00000883, WBGENE00000885, WBGENE00007443, WBGENE00000802, WBGENE00001031, WBGENE00007107, WBGENE00001038, WBGENE00000879, WBGENE00000877, WBGENE00001034, WBGENE00001037, WBGENE00000380, WBGENE00009004, WBGENE00000915, WBGENE00011480, WBGENE00008412, WBGENE00021…
Annotation Cluster 11 Enrichment Score: 3.1431356379875846
Category Term Count % PValue Genes List Total Pop Hits Pop Total Fold Enrichment Bonferroni Benjamini FDR
GOTERM_BP_FAT GO:0032504~multicellular organism reproduction 121 4.044117647058823 2.567234186682223E-4 WBGENE00006432, WBGENE00006910, WBGENE00003822, WBGENE00001026, WBGENE00002065, WBGENE00000182, WBGENE00008419, WBGENE00003241, WBGENE00004930, WBGENE00010700, WBGENE00000802, WBGENE00010701, WBGENE00003040, WBGENE00012202, WBGENE00003043, WBGENE00015298, WBGENE00000366, WBGENE00008363, WBGENE0…
GOTERM_BP_FAT GO:0048609~reproductive process in a multicellular organism 120 4.010695187165775 3.481627829340951E-4 WBGENE00006432, WBGENE00006910, WBGENE00003822, WBGENE00001026, WBGENE00002065, WBGENE00000182, WBGENE00008419, WBGENE00003241, WBGENE00004930, WBGENE00010700, WBGENE00000802, WBGENE00010701, WBGENE00003040, WBGENE00012202, WBGENE00003043, WBGENE00015298, WBGENE00000366, WBGENE0000…
GOTERM_BP_FAT GO:0033057~reproductive behavior in a multicellular organism 82 2.740641711229946 4.201806866123571E-4 WBGENE00006432, WBGENE00003822, WBGENE00001026, WBGENE00008419, WBGENE00000900, WBGENE00003241, WBGENE00010700, WBGENE00018285, WBGENE00010701, WBGENE00003040, WBGENE00012202, WBGENE00008721, WBGENE00018572, WBGENE00015298, WBGENE00006958, WBGENE00002215, WBGENE00008363, WBGENE0000…
GOTERM_BP_FAT GO:0018991~oviposition 81 2.7072192513368987 4.338811827501309E-4 WBGENE00006432, WBGENE00003822, WBGENE00001026, WBGENE00008419, WBGENE00000900, WBGENE00003241, WBGENE00010700, WBGENE00018285, WBGENE00010701, WBGENE00003040, WBGENE00012202, WBGENE00008721, WBGENE00018572, WBGENE00015298, WBGENE00006958, WBGENE00002215, WBGENE00008363, WBGENE00006775, WBGENE00001438, WBGENE00013709,…
GOTERM_BP_FAT GO:0019098~reproductive behavior 82 2.740641711229946 6.636264888579694E-4 WBGENE00006432, WBGENE00003822, WBGENE00001026, WBGENE00008419, WBGENE00000900, WBGENE00003241, WBGENE00010700, WBGENE00018285, WBGENE00010701, WBGENE00003040, WBGENE00012202, WBGENE00008721, WBGENE00018572, WBGENE00015298, WBGENE00006958, WBGENE00002215, WBGENE00008363, WBGENE00006775, WBGENE00001438, WBGENE…
GOTERM_BP_FAT GO:0007610~behavior 100 3.342245989304813 0.01279993384586001 WBGENE00006432, WBGENE00016005, WBGENE00003822, WBGENE00001026, WBGENE00008419, WBGENE00003168, WBGENE00003241, WBGENE00010700, WBGENE00010701, WBGENE00003040, WBGENE00012202, WBGENE00003172, WBGENE00006527, WBGENE00000536, WBGENE00002261, WBGENE00015298, WBGENE00008363, WBGENE00001438, WBGENE00013709, WBGENE00004357, WBG…
Annotation Cluster 12 Enrichment Score: 3.0493795736783267
Category Term Count % PValue Genes List Total Pop Hits Pop Total Fold Enrichment Bonferroni Benjamini FDR
GOTERM_BP_FAT GO:0006091~generation of precursor metabolites and energy 50 1.6711229946524064 5.722694599045545E-6 WBGENE00016810, WBGENE00006911, WBGENE00006910, WBGENE00006433, WBGENE00006768, WBGENE00009051, WBGENE00001686, WBGENE00001685, WBGENE00020185, WBGENE00001684, WBGENE00001683, WBGENE00006917, WBGENE00007385, WBGENE00000230, WBGENE00011884, WBGENE00010419, WBGENE00009440, WBGENE000110…
SP_PIR_KEYWORDS tricarboxylic acid cycle 10 0.3342245989304813 2.2187974419391444E-4 WBGENE00006433, WBGENE00009812, WBGENE00000041, WBGENE00000040, WBGENE00000833, WBGENE00007350, WBGENE00003162, WBGENE00007993, WBGENE00018491, WBGENE00001564 2849 17 19674 4.062106415047592 0.07677801604222045 0.00332303191450134 0.3043008009160353
GOTERM_BP_FAT GO:0051187~cofactor catabolic process 13 0.4344919786096257 2.982464744207779E-4 WBGENE00006433, WBGENE00000109, WBGENE00003162, WBGENE00016392, WBGENE00007993, WBGENE00001564, WBGENE00009440, WBGENE00009812, WBGENE00000041, WBGENE00000040, WBGENE00000833, WBGENE00007350, WBGENE00018491 1547 22 7838 2.9938884644766994 0.3865156904263636 0.02101945006961836 0.4996440736817487
GOTERM_BP_FAT GO:0009109~coenzyme catabolic process 13 0.4344919786096257 2.982464744207779E-4 WBGENE00006433, WBGENE00000109, WBGENE00003162, WBGENE00016392, WBGENE00007993, WBGENE00001564, WBGENE00009440, WBGENE00009812, WBGENE00000041, WBGENE00000040, WBGENE00000833, WBGENE00007350, WBGENE00018491 1547 22 7838 2.9938884644766994 0.3865156904263636 0.02101945006961836 0.4996440736817487
GOTERM_BP_FAT GO:0006732~coenzyme metabolic process 32 1.06951871657754 4.556562939790773E-4 WBGENE00000761, WBGENE00006433, WBGENE00000764, WBGENE00017777, WBGENE00014054, WBGENE00000763, WBGENE00000766, WBGENE00000765, WBGENE00003162, WBGENE00006862, WBGENE00012015, WBGENE00001564, WBGENE00009176, WBGENE00009440, WBGENE00004428, WBGENE00000929, WBGENE00009812, WBGENE00000041, WBGENE00000040, WB…
GOTERM_BP_FAT GO:0006084~acetyl-CoA metabolic process 13 0.4344919786096257 5.123238993514265E-4 WBGENE00006433, WBGENE00016630, WBGENE00003162, WBGENE00016392, WBGENE00007993, WBGENE00001564, WBGENE00009440, WBGENE00009812, WBGENE00000041, WBGENE00000040, WBGENE00000833, WBGENE00007350, WBGENE00018491 1547 23 7838 2.8637194008037996 0.5680310586086119 0.0243860189342463 0.8568336245675878
GOTERM_BP_FAT GO:0046356~acetyl-CoA catabolic process 12 0.4010695187165776 8.432722572492712E-4 WBGENE00006433, WBGENE00009812, WBGENE00000041, WBGENE00000040, WBGENE00000833, WBGENE00007350, WBGENE00016392, WBGENE00003162, WBGENE00007993, WBGENE00018491, WBGENE00001564, WBGENE00009440 1547 21 7838 2.8951888447686764 0.748889621749651 0.03395664716282687 1.4066508471127226
GOTERM_BP_FAT GO:0006099~tricarboxylic acid cycle 12 0.4010695187165776 8.432722572492712E-4 WBGENE00006433, WBGENE00009812, WBGENE00000041, WBGENE00000040, WBGENE00000833, WBGENE00007350, WBGENE00016392, WBGENE00003162, WBGENE00007993, WBGENE00018491, WBGENE00001564, WBGENE00009440 1547 21 7838 2.8951888447686764 0.748889621749651 0.03395664716282687 1.4066508471127226
GOTERM_BP_FAT GO:0009060~aerobic respiration 12 0.4010695187165776 0.0013882980400694567 WBGENE00006433, WBGENE00009812, WBGENE00000041, WBGENE00000040, WBGENE00000833, WBGENE00007350, WBGENE00016392, WBGENE00003162, WBGENE00007993, WBGENE00018491, WBGENE00001564, WBGENE00009440 1547 22 7838 2.763589351824646 0.8972660014226849 0.046302350356418276 2.3058778373909683
KEGG_PATHWAY cel00630:Glyoxylate and dicarboxylate metabolism 7 0.2339572192513369 0.0026260250057233234 WBGENE00018286, WBGENE00000929, WBGENE00000041, WBGENE00000040, WBGENE00000833, WBGENE00003162, WBGENE00018491 434 7 1534 3.534562211981567 0.23725868580745912 0.12664937499733764 2.8921406258684113
GOTERM_BP_FAT GO:0045333~cellular respiration 17 0.5681818181818182 0.005749099943087593 WBGENE00009051, WBGENE00006433, WBGENE00012094, WBGENE00016392, WBGENE00003162, WBGENE00007993, WBGENE00022169, WBGENE00001564, WBGENE00009440, WBGENE00009812, WBGENE00022170, WBGENE00007880, WBGENE00000041, WBGENE00000536, WBGENE00000040, WBGENE00000833, WBGENE00007350, WBGENE00018491 1547 43 7838 2.00306670…
GOTERM_BP_FAT GO:0015980~energy derivation by oxidation of organic compounds 19 0.6350267379679144 0.006647157491445981 WBGENE00022058, WBGENE00009051, WBGENE00006433, WBGENE00012094, WBGENE00016392, WBGENE00003162, WBGENE00007993, WBGENE00022169, WBGENE00001564, WBGENE00009440, WBGENE00009812, WBGENE00022170, WBGENE00007880, WBGENE00000041, WBGENE00000536, WBGENE00000040, WBGENE00000833, WBGENE0…
KEGG_PATHWAY cel00020:Citrate cycle (TCA cycle) 14 0.4679144385026738 0.08730953377014916 WBGENE00011232, WBGENE00006433, WBGENE00010317, WBGENE00003162, WBGENE00016392, WBGENE00007993, WBGENE00009440, WBGENE00004258, WBGENE00009812, WBGENE00000041, WBGENE00000040, WBGENE00000833, WBGENE00007350, WBGENE00018491 434 32 1534 1.5463709677419355 0.9999180928258714 0.6097596304268686 63.92827932406024
Annotation Cluster 13 Enrichment Score: 2.9989307052774
Category Term Count % PValue Genes List Total Pop Hits Pop Total Fold Enrichment Bonferroni Benjamini FDR
INTERPRO IPR001487:Bromodomain 10 0.3342245989304813 1.157888545739925E-4 WBGENE00001470, WBGENE00017423, WBGENE00019118, WBGENE00003034, WBGENE00007042, WBGENE00009180, WBGENE00010199, WBGENE00000366, WBGENE00022473, WBGENE00008682 2142 15 13633 4.24307500778089 0.23096925282415248 0.03229504901522706 0.2018085685719817
SMART SM00297:BROMO 10 0.3342245989304813 2.1639751041265575E-4 WBGENE00001470, WBGENE00017423, WBGENE00019118, WBGENE00003034, WBGENE00007042, WBGENE00009180, WBGENE00010199, WBGENE00000366, WBGENE00022473, WBGENE00008682 943 15 5537 3.91445740544362 0.06912970288783427 0.035183801383825375 0.29310693452644365
INTERPRO IPR018359:Bromodomain, conserved site 8 0.267379679144385 8.892239167475617E-4 WBGENE00001470, WBGENE00017423, WBGENE00003034, WBGENE00007042, WBGENE00010199, WBGENE00000366, WBGENE00022473, WBGENE00008682 2142 12 13633 4.243075007780891 0.8670333654988274 0.10074845323772919 1.5400145775792518
SP_PIR_KEYWORDS bromodomain 7 0.2339572192513369 0.0011364083242829134 WBGENE00001470, WBGENE00017423, WBGENE00009180, WBGENE00010199, WBGENE00000366, WBGENE00022473, WBGENE00008682 2849 10 19674 4.833906633906634 0.33591134994654037 0.014016007828085764 1.549506940752876
UP_SEQ_FEATURE domain:Bromo 4 0.1336898395721925 0.03998360187673149 WBGENE00003034, WBGENE00009180, WBGENE00000366, WBGENE00008682 747 4 3249 4.349397590361446 1.0 0.9880349295780583 48.97801610753102
Annotation Cluster 14 Enrichment Score: 2.76217017687226
Category Term Count % PValue Genes List Total Pop Hits Pop Total Fold Enrichment Bonferroni Benjamini FDR
INTERPRO IPR000504:RNA recognition motif, RNP-1 31 1.036096256684492 8.085611606373736E-4 WBGENE00000889, WBGENE00020936, WBGENE00017778, WBGENE00002000, WBGENE00007436, WBGENE00017929, WBGENE00003827, WBGENE00011730, WBGENE00011279, WBGENE00003904, WBGENE00015143, WBGENE00020346, WBGENE00003903, WBGENE00013307, WBGENE00008362, WBGENE00003172, WBGENE00008224, WBGENE00019241, WBGENE00011059, WBGEN…
INTERPRO IPR012677:Nucleotide-binding, alpha-beta plait 29 0.9692513368983958 0.0023046954074698337 WBGENE00000889, WBGENE00020936, WBGENE00017778, WBGENE00002000, WBGENE00007436, WBGENE00003827, WBGENE00011730, WBGENE00017929, WBGENE00011279, WBGENE00003904, WBGENE00015143, WBGENE00020346, WBGENE00003903, WBGENE00013307, WBGENE00003172, WBGENE00008224, WBGENE00019241, WBGENE00011059, WBGENE00016…
SMART SM00360:RRM 31 1.036096256684492 0.0027743615496712204 WBGENE00000889, WBGENE00020936, WBGENE00017778, WBGENE00002000, WBGENE00007436, WBGENE00017929, WBGENE00003827, WBGENE00011730, WBGENE00011279, WBGENE00003904, WBGENE00015143, WBGENE00020346, WBGENE00003903, WBGENE00013307, WBGENE00008362, WBGENE00003172, WBGENE00008224, WBGENE00019241, WBGENE00011059, WBGENE00016173, WBGENE00011199, WB…
Annotation Cluster 15 Enrichment Score: 2.6382667186841937
Category Term Count % PValue Genes List Total Pop Hits Pop Total Fold Enrichment Bonferroni Benjamini FDR
INTERPRO IPR001849:Pleckstrin homology 24 0.8021390374331552 4.433208319790149E-4 WBGENE00008006, WBGENE00003477, WBGENE00020209, WBGENE00009534, WBGENE00019608, WBGENE00009065, WBGENE00004039, WBGENE00006437, WBGENE00003965, WBGENE00000103, WBGENE00004855, WBGENE00011680, WBGENE00000102, WBGENE00006803, WBGENE00001366, WBGENE00006836, WBGENE00014019, WBGENE00018349, WBGENE00001130, WBGENE0000056…
SMART SM00233:PH 24 0.8021390374331552 0.0013247374462114735 WBGENE00008006, WBGENE00003477, WBGENE00020209, WBGENE00009534, WBGENE00019608, WBGENE00009065, WBGENE00004039, WBGENE00006437, WBGENE00003965, WBGENE00000103, WBGENE00004855, WBGENE00011680, WBGENE00000102, WBGENE00006803, WBGENE00001366, WBGENE00006836, WBGENE00014019, WBGENE00018349, WBGENE00001130, WBGENE00000565, WBGENE00006450, WB…
INTERPRO IPR011993:Pleckstrin homology-type 20 0.6684491978609626 0.020718193824675473 WBGENE00008006, WBGENE00003477, WBGENE00019608, WBGENE00009534, WBGENE00004039, WBGENE00000420, WBGENE00003593, WBGENE00003965, WBGENE00004855, WBGENE00000103, WBGENE00000102, WBGENE00006803, WBGENE00001366, WBGENE00006836, WBGENE00001488, WBGENE00014019, WBGENE00001130, WBGENE00000565, WBGENE00006450, WBGENE00…
Annotation Cluster 16 Enrichment Score: 2.536138251061459
Category Term Count % PValue Genes List Total Pop Hits Pop Total Fold Enrichment Bonferroni Benjamini FDR
GOTERM_BP_FAT GO:0046907~intracellular transport 56 1.8716577540106951 4.150418753819015E-4 WBGENE00000464, WBGENE00007128, WBGENE00016005, WBGENE00021811, WBGENE00000182, WBGENE00007680, WBGENE00017051, WBGENE00004266, WBGENE00022783, WBGENE00011775, WBGENE00017016, WBGENE00013302, WBGENE00001127, WBGENE00000192, WBGENE00002075, WBGENE00002078, WBGENE00002077, WBGENE00015635, WBGENE00004274, WBG…
GOTERM_BP_FAT GO:0070727~cellular macromolecule localization 49 1.6377005347593583 0.001729499817744465 WBGENE00007128, WBGENE00021811, WBGENE00000182, WBGENE00017051, WBGENE00004266, WBGENE00022783, WBGENE00011775, WBGENE00017016, WBGENE00013302, WBGENE00000192, WBGENE00002075, WBGENE00002078, WBGENE00002077, WBGENE00015635, WBGENE00004274, WBGENE00004276, WBGENE00004268, WBGENE00006574, WBGENE0…
GOTERM_BP_FAT GO:0034613~cellular protein localization 49 1.6377005347593583 0.001729499817744465 WBGENE00007128, WBGENE00021811, WBGENE00000182, WBGENE00017051, WBGENE00004266, WBGENE00022783, WBGENE00011775, WBGENE00017016, WBGENE00013302, WBGENE00000192, WBGENE00002075, WBGENE00002078, WBGENE00002077, WBGENE00015635, WBGENE00004274, WBGENE00004276, WBGENE00004268, WBGENE00006574, WBGENE0000657…
GOTERM_BP_FAT GO:0006886~intracellular protein transport 44 1.4705882352941175 0.004405907789418899 WBGENE00007128, WBGENE00021811, WBGENE00022126, WBGENE00010333, WBGENE00011867, WBGENE00000182, WBGENE00004307, WBGENE00017051, WBGENE00017119, WBGENE00004266, WBGENE00022783, WBGENE00004285, WBGENE00006833, WBGENE00001358, WBGENE00004755, WBGENE00002335, WBGENE00011775, WBGENE00017016, WBGENE00004…
GOTERM_BP_FAT GO:0015031~protein transport 66 2.2058823529411766 0.006376842476041806 WBGENE00007128, WBGENE00021811, WBGENE00014055, WBGENE00000182, WBGENE00017051, WBGENE00009059, WBGENE00004266, WBGENE00022783, WBGENE00011775, WBGENE00017284, WBGENE00017016, WBGENE00016961, WBGENE00018869, WBGENE00013302, WBGENE00004357, WBGENE00000192, WBGENE00002075, WBGENE00002078, WBGENE00002077, WBGENE000…
GOTERM_BP_FAT GO:0045184~establishment of protein localization 67 2.2393048128342246 0.006751950782706628 WBGENE00007128, WBGENE00021811, WBGENE00014055, WBGENE00000182, WBGENE00017051, WBGENE00009059, WBGENE00004266, WBGENE00022783, WBGENE00011775, WBGENE00017284, WBGENE00017016, WBGENE00016961, WBGENE00018869, WBGENE00013302, WBGENE00004357, WBGENE00001127, WBGENE00000192, WBGENE00002075, WBGEN…
GOTERM_BP_FAT GO:0008104~protein localization 84 2.807486631016043 0.007499441541431716 WBGENE00007128, WBGENE00021811, WBGENE00014055, WBGENE00000182, WBGENE00017051, WBGENE00001978, WBGENE00009059, WBGENE00004266, WBGENE00022783, WBGENE00011775, WBGENE00017284, WBGENE00011261, WBGENE00017016, WBGENE00016961, WBGENE00018869, WBGENE00013302, WBGENE00004357, WBGENE00001127, WBGENE00000192, WBGENE0…
Annotation Cluster 17 Enrichment Score: 2.5215592890745238
Category Term Count % PValue Genes List Total Pop Hits Pop Total Fold Enrichment Bonferroni Benjamini FDR
INTERPRO IPR001452:Src homology-3 domain 20 0.6684491978609626 0.0018862022363838606 WBGENE00010272, WBGENE00020209, WBGENE00006410, WBGENE00004951, WBGENE00004855, WBGENE00007983, WBGENE00004774, WBGENE00010776, WBGENE00003086, WBGENE00044989, WBGENE00015128, WBGENE00004109, WBGENE00021238, WBGENE00002207, WBGENE00003374, WBGENE00006405, WBGENE00006791, WBGENE00002035, WBGENE00007742, WBGENE0000…
SP_PIR_KEYWORDS sh3 domain 14 0.4679144385026738 0.003117196041734642 WBGENE00020209, WBGENE00006410, WBGENE00004951, WBGENE00004774, WBGENE00010776, WBGENE00044989, WBGENE00015128, WBGENE00004109, WBGENE00021238, WBGENE00002207, WBGENE00003374, WBGENE00006405, WBGENE00007742, WBGENE00002035 2849 40 19674 2.416953316953317 0.6750042788055768 0.029920105028777733 4.19723279803862
SMART SM00326:SH3 20 0.6684491978609626 0.004634146522957284 WBGENE00010272, WBGENE00020209, WBGENE00006410, WBGENE00004951, WBGENE00004855, WBGENE00007983, WBGENE00004774, WBGENE00010776, WBGENE00003086, WBGENE00044989, WBGENE00015128, WBGENE00004109, WBGENE00021238, WBGENE00002207, WBGENE00003374, WBGENE00006405, WBGENE00006791, WBGENE00002035, WBGENE00007742, WBGENE00001335 943 61 5537 1.92514…
Annotation Cluster 18 Enrichment Score: 2.5171521540563875
Category Term Count % PValue Genes List Total Pop Hits Pop Total Fold Enrichment Bonferroni Benjamini FDR
SP_PIR_KEYWORDS acetylation 18 0.6016042780748663 2.797964624734876E-6 WBGENE00001943, WBGENE00001898, WBGENE00004484, WBGENE00001899, WBGENE00003430, WBGENE00001854, WBGENE00001944, WBGENE00004442, WBGENE00018145, WBGENE00001946, WBGENE00004447, WBGENE00004415, WBGENE00001916, WBGENE00001917, WBGENE00017121, WBGENE00019947, WBGENE00001900, WBGENE00003435, WBGENE00000552, WBGENE00004469 2849 36 1…
GOTERM_CC_FAT GO:0005694~chromosome 33 1.1029411764705883 8.016783036186963E-6 WBGENE00020463, WBGENE00001898, WBGENE00001899, WBGENE00007053, WBGENE00001974, WBGENE00001831, WBGENE00001995, WBGENE00003037, WBGENE00001996, WBGENE00002998, WBGENE00003882, WBGENE00001854, WBGENE00001916, WBGENE00001917, WBGENE00001918, WBGENE00003047, WBGENE00004781, WBGENE00000592, WBGENE00000591, WBGENE00007008, …
SP_PIR_KEYWORDS chromosomal protein 19 0.6350267379679144 1.182460323297939E-5 WBGENE00001943, WBGENE00001898, WBGENE00001899, WBGENE00001974, WBGENE00016313, WBGENE00001831, WBGENE00003037, WBGENE00002998, WBGENE00001854, WBGENE00001944, WBGENE00001946, WBGENE00001916, WBGENE00001917, WBGENE00004781, WBGENE00001918, WBGENE00019947, WBGENE00003035, WBGENE00001900, WBGENE00007008, WBGENE00014240 2…
GOTERM_BP_FAT GO:0006325~chromatin organization 36 1.2032085561497325 3.285314775663843E-5 WBGENE00017075, WBGENE00020463, WBGENE00001898, WBGENE00001899, WBGENE00007053, WBGENE00001835, WBGENE00003036, WBGENE00001831, WBGENE00001995, WBGENE00001996, WBGENE00001854, WBGENE00001916, WBGENE00012982, WBGENE00003040, WBGENE00001917, WBGENE00001918, WBGENE00004781, WBGENE00018319, WBGENE00007008, WBGE…
SP_PIR_KEYWORDS chromatin regulator 15 0.5013368983957219 1.3646773910404411E-4 WBGENE00016313, WBGENE00001835, WBGENE00004312, WBGENE00009180, WBGENE00003036, WBGENE00016868, WBGENE00004319, WBGENE00012982, WBGENE00003040, WBGENE00004781, WBGENE00001747, WBGENE00001748, WBGENE00018319, WBGENE00007008, WBGENE00020821 2849 34 19674 3.046579811285693 0.04794430105048708 0.0023368718537495337 0.1872…
SP_PIR_KEYWORDS nucleosome core 10 0.3342245989304813 3.868321627630287E-4 WBGENE00001916, WBGENE00001917, WBGENE00001943, WBGENE00001918, WBGENE00001899, WBGENE00019947, WBGENE00001900, WBGENE00014240, WBGENE00001831, WBGENE00001944, WBGENE00001946 2849 18 19674 3.8364338364338364 0.13002127406861752 0.005555969019555795 0.5299709885018378
GOTERM_CC_FAT GO:0032993~protein-DNA complex 13 0.4344919786096257 5.388377397257089E-4 WBGENE00001943, WBGENE00001898, WBGENE00001899, WBGENE00001831, WBGENE00001854, WBGENE00001944, WBGENE00001946, WBGENE00001916, WBGENE00001917, WBGENE00001918, WBGENE00019947, WBGENE00001900, WBGENE00004180, WBGENE00014240 1025 33 7912 3.040827790096083 0.14007940912218908 0.007517363723475223 0.71012907392473…
GOTERM_CC_FAT GO:0044427~chromosomal part 22 0.7352941176470588 5.652327277235212E-4 WBGENE00015515, WBGENE00001943, WBGENE00020463, WBGENE00001898, WBGENE00001899, WBGENE00007053, WBGENE00001995, WBGENE00001831, WBGENE00001996, WBGENE00001854, WBGENE00003882, WBGENE00001944, WBGENE00001946, WBGENE00001916, WBGENE00001917, WBGENE00001918, WBGENE00003047, WBGENE00016796, WBGENE00019947, WBGENE0000…
GOTERM_BP_FAT GO:0051276~chromosome organization 45 1.5040106951871657 7.261599873631902E-4 WBGENE00017075, WBGENE00020463, WBGENE00001898, WBGENE00001899, WBGENE00007053, WBGENE00001835, WBGENE00003036, WBGENE00001831, WBGENE00001995, WBGENE00001996, WBGENE00001854, WBGENE00001916, WBGENE00012982, WBGENE00003040, WBGENE00001917, WBGENE00006996, WBGENE00001918, WBGENE00004781, WBGENE00003047, WBG…
GOTERM_CC_FAT GO:0000786~nucleosome 12 0.4010695187165776 8.444390288241017E-4 WBGENE00001943, WBGENE00001898, WBGENE00001899, WBGENE00001831, WBGENE00001944, WBGENE00001854, WBGENE00001946, WBGENE00001916, WBGENE00001917, WBGENE00001918, WBGENE00019947, WBGENE00001900, WBGENE00014240 1025 30 7912 3.087609756097561 0.21064791463001298 0.010231765892407041 1.1108035883321765
INTERPRO IPR007125:Histone core 10 0.3342245989304813 0.0011744117432323303 WBGENE00001916, WBGENE00001917, WBGENE00001943, WBGENE00001918, WBGENE00001899, WBGENE00019947, WBGENE00001900, WBGENE00014240, WBGENE00001831, WBGENE00001944, WBGENE00001946 2142 19 13633 3.349796058774387 0.9304097717910632 0.12475948493869304 2.0291671628688834
INTERPRO IPR009072:Histone-fold 13 0.4344919786096257 0.0011797606302959376 WBGENE00001943, WBGENE00006394, WBGENE00001899, WBGENE00006396, WBGENE00001831, WBGENE00001944, WBGENE00001946, WBGENE00001916, WBGENE00001917, WBGENE00001918, WBGENE00019947, WBGENE00014240, WBGENE00020823, WBGENE00009584 2142 30 13633 2.757998755057579 0.9312498728540245 0.11969722337098165 2.038319620668183
GOTERM_CC_FAT GO:0000785~chromatin 17 0.5681818181818182 0.0011829022325490022 WBGENE00001943, WBGENE00020463, WBGENE00001898, WBGENE00001899, WBGENE00007053, WBGENE00001995, WBGENE00001831, WBGENE00001996, WBGENE00001854, WBGENE00001944, WBGENE00001946, WBGENE00001916, WBGENE00001917, WBGENE00001918, WBGENE00016796, WBGENE00019947, WBGENE00001900, WBGENE00014240 1025 55 7912 2.385880266075388 0.…
GOTERM_BP_FAT GO:0016568~chromatin modification 18 0.6016042780748663 0.0015673762004304766 WBGENE00016313, WBGENE00001835, WBGENE00004312, WBGENE00020496, WBGENE00009180, WBGENE00003036, WBGENE00016868, WBGENE00004319, WBGENE00019883, WBGENE00012982, WBGENE00003040, WBGENE00004781, WBGENE00001747, WBGENE00018319, WBGENE00001748, WBGENE00007008, WBGENE00016603, WBGENE00020821 1547 42 7838 2.17139…
SP_PIR_KEYWORDS methylation 10 0.3342245989304813 0.0045906307045019724 WBGENE00004357, WBGENE00001916, WBGENE00001943, WBGENE00002335, WBGENE00001899, WBGENE00001900, WBGENE00000552, WBGENE00001944, WBGENE00001681, WBGENE00001946, WBGENE00010038 2849 24 19674 2.8773253773253775 0.8091813928704046 0.04265391335885804 6.123786322894231
GOTERM_BP_FAT GO:0006334~nucleosome assembly 13 0.4344919786096257 0.014841694142680295 WBGENE00017075, WBGENE00001943, WBGENE00001898, WBGENE00001899, WBGENE00001831, WBGENE00001854, WBGENE00001944, WBGENE00001946, WBGENE00001916, WBGENE00001917, WBGENE00001918, WBGENE00019947, WBGENE00001900, WBGENE00014240 1547 32 7838 2.058298319327731 0.9999999999769397 0.2172399353854989 22.20498433650433
GOTERM_BP_FAT GO:0031497~chromatin assembly 13 0.4344919786096257 0.014841694142680295 WBGENE00017075, WBGENE00001943, WBGENE00001898, WBGENE00001899, WBGENE00001831, WBGENE00001854, WBGENE00001944, WBGENE00001946, WBGENE00001916, WBGENE00001917, WBGENE00001918, WBGENE00019947, WBGENE00001900, WBGENE00014240 1547 32 7838 2.058298319327731 0.9999999999769397 0.2172399353854989 22.20498433650433
GOTERM_BP_FAT GO:0034728~nucleosome organization 13 0.4344919786096257 0.014841694142680295 WBGENE00017075, WBGENE00001943, WBGENE00001898, WBGENE00001899, WBGENE00001831, WBGENE00001854, WBGENE00001944, WBGENE00001946, WBGENE00001916, WBGENE00001917, WBGENE00001918, WBGENE00019947, WBGENE00001900, WBGENE00014240 1547 32 7838 2.058298319327731 0.9999999999769397 0.2172399353854989 22.204984336504…
GOTERM_BP_FAT GO:0006333~chromatin assembly or disassembly 18 0.6016042780748663 0.026962392877803873 WBGENE00017075, WBGENE00001943, WBGENE00020463, WBGENE00001898, WBGENE00001899, WBGENE00007053, WBGENE00001995, WBGENE00001831, WBGENE00001996, WBGENE00001854, WBGENE00001944, WBGENE00001946, WBGENE00001916, WBGENE00001917, WBGENE00001918, WBGENE00016796, WBGENE00019947, WBGENE00001900, WBGENE000…
GOTERM_BP_FAT GO:0065004~protein-DNA complex assembly 13 0.4344919786096257 0.04673794499675132 WBGENE00017075, WBGENE00001943, WBGENE00001898, WBGENE00001899, WBGENE00001831, WBGENE00001854, WBGENE00001944, WBGENE00001946, WBGENE00001916, WBGENE00001917, WBGENE00001918, WBGENE00019947, WBGENE00001900, WBGENE00014240 1547 37 7838 1.7801498977969563 1.0 0.43342277700371734 55.23602337226395
GOTERM_BP_FAT GO:0006323~DNA packaging 14 0.4679144385026738 0.05600893098120111 WBGENE00017075, WBGENE00001943, WBGENE00001898, WBGENE00001899, WBGENE00004297, WBGENE00001831, WBGENE00001854, WBGENE00001944, WBGENE00001946, WBGENE00001916, WBGENE00001917, WBGENE00001918, WBGENE00019947, WBGENE00001900, WBGENE00014240 1547 42 7838 1.6888601594483947 1.0 0.4648696543004893 62.01121052018976
INTERPRO IPR000164:Histone H3 5 0.16711229946524064 0.05777978733631964 WBGENE00001916, WBGENE00001943, WBGENE00001899, WBGENE00001831, WBGENE00001944, WBGENE00001946 2142 10 13633 3.1823062558356674 1.0 0.8826489455898148 64.59431477761444
SMART SM00428:H3 5 0.16711229946524064 0.0741410042015797 WBGENE00001916, WBGENE00001943, WBGENE00001899, WBGENE00001831, WBGENE00001944, WBGENE00001946 943 10 5537 2.935843054082715 0.99999999999156 0.7030501423648905 64.8245950473284
GOTERM_BP_FAT GO:0043933~macromolecular complex subunit organization 31 1.036096256684492 0.0995401883278458 WBGENE00017075, WBGENE00006394, WBGENE00001898, WBGENE00001899, WBGENE00006396, WBGENE00001831, WBGENE00001854, WBGENE00001234, WBGENE00002219, WBGENE00006751, WBGENE00001916, WBGENE00001917, WBGENE00001918, WBGENE00006794, WBGENE00015296, WBGENE00016981, WBGENE00002079, WBGENE00004357, WB…
PIR_SUPERFAMILY PIRSF002051:histone H3 4 0.1336898395721925 0.11010448885138999 WBGENE00001916, WBGENE00001943, WBGENE00001899, WBGENE00001944, WBGENE00001946 803 7 4541 3.23145347802882 1.0 0.9999999999999755 83.34330975932005
GOTERM_BP_FAT GO:0065003~macromolecular complex assembly 28 0.9358288770053476 0.1350998603131125 WBGENE00017075, WBGENE00001898, WBGENE00006394, WBGENE00001899, WBGENE00006396, WBGENE00001831, WBGENE00001854, WBGENE00001234, WBGENE00006751, WBGENE00001916, WBGENE00001917, WBGENE00001918, WBGENE00015296, WBGENE00016981, WBGENE00002079, WBGENE00004357, WBGENE00001943, WBGENE00010054, WBGENE0000638…
GOTERM_BP_FAT GO:0034621~cellular macromolecular complex subunit organization 24 0.8021390374331552 0.13867655875339413 WBGENE00017075, WBGENE00001898, WBGENE00001899, WBGENE00001831, WBGENE00001234, WBGENE00001854, WBGENE00002219, WBGENE00001916, WBGENE00006751, WBGENE00001917, WBGENE00001918, WBGENE00006794, WBGENE00016981, WBGENE00002079, WBGENE00004357, WBGENE00001943, WBGENE00002075, WBGENE0…
GOTERM_BP_FAT GO:0034622~cellular macromolecular complex assembly 21 0.7018716577540107 0.16093664262403434 WBGENE00017075, WBGENE00004357, WBGENE00002079, WBGENE00001943, WBGENE00001898, WBGENE00002075, WBGENE00001899, WBGENE00002078, WBGENE00002077, WBGENE00001831, WBGENE00001854, WBGENE00001944, WBGENE00001234, WBGENE00001946, WBGENE00006751, WBGENE00001916, WBGENE00001917, WBGENE00001918, WBG…
Annotation Cluster 19 Enrichment Score: 2.515344447821074
Category Term Count % PValue Genes List Total Pop Hits Pop Total Fold Enrichment Bonferroni Benjamini FDR
INTERPRO IPR019787:Zinc finger, PHD-finger 11 0.3676470588235294 0.0014224894931058544 WBGENE00007651, WBGENE00013339, WBGENE00001470, WBGENE00003040, WBGENE00021810, WBGENE00003034, WBGENE00013095, WBGENE00009180, WBGENE00020287, WBGENE00004319, WBGENE00006975 2142 23 13633 3.0439451142775953 0.9603832381377306 0.13649028871942004 2.4528047796728902
INTERPRO IPR001965:Zinc finger, PHD-type 14 0.4679144385026738 0.0016685355191256627 WBGENE00007651, WBGENE00001470, WBGENE00021810, WBGENE00013095, WBGENE00009180, WBGENE00004507, WBGENE00004319, WBGENE00013339, WBGENE00012982, WBGENE00003040, WBGENE00008747, WBGENE00003034, WBGENE00020287, WBGENE00006975 2142 35 13633 2.5458450046685344 0.9773455537023781 0.13555638422469052 2.871266720095078
SMART SM00249:PHD 14 0.4679144385026738 0.0034231357143692047 WBGENE00007651, WBGENE00001470, WBGENE00021810, WBGENE00013095, WBGENE00009180, WBGENE00004507, WBGENE00004319, WBGENE00013339, WBGENE00012982, WBGENE00003040, WBGENE00008747, WBGENE00003034, WBGENE00020287, WBGENE00006975 943 35 5537 2.348674443266172 0.6785784135241181 0.10729595213826493 4.544358007739991
INTERPRO IPR019786:Zinc finger, PHD-type, conserved site 10 0.3342245989304813 0.01068596057768733 WBGENE00007651, WBGENE00013339, WBGENE00003040, WBGENE00021810, WBGENE00003034, WBGENE00013095, WBGENE00009180, WBGENE00000366, WBGENE00004319, WBGENE00006975 2142 25 13633 2.545845004668534 0.999999999973824 0.4181081425352914 17.090983434507258
Annotation Cluster 20 Enrichment Score: 2.466364540110078
Category Term Count % PValue Genes List Total Pop Hits Pop Total Fold Enrichment Bonferroni Benjamini FDR
GOTERM_BP_FAT GO:0006006~glucose metabolic process 22 0.7352941176470588 3.4739582865585836E-4 WBGENE00016810, WBGENE00011232, WBGENE00022058, WBGENE00001686, WBGENE00022306, WBGENE00001685, WBGENE00001684, WBGENE00020185, WBGENE00001683, WBGENE00003162, WBGENE00012015, WBGENE00011884, WBGENE00004258, WBGENE00009126, WBGENE00022199, WBGENE00018491, WBGENE00013301, WBGENE00007108, WBGENE00017166, …
GOTERM_BP_FAT GO:0006096~glycolysis 14 0.4679144385026738 5.121699632780418E-4 WBGENE00016810, WBGENE00001686, WBGENE00022306, WBGENE00001685, WBGENE00001684, WBGENE00020185, WBGENE00001683, WBGENE00003162, WBGENE00011884, WBGENE00009126, WBGENE00022199, WBGENE00018491, WBGENE00017166, WBGENE00002262 1547 26 7838 2.728158719108946 0.5679220692419109 0.025108179060168823 0.8565772150431195
SP_PIR_KEYWORDS glycolysis 11 0.3676470588235294 7.442134677122848E-4 WBGENE00016810, WBGENE00001686, WBGENE00022306, WBGENE00009126, WBGENE00001685, WBGENE00001684, WBGENE00020185, WBGENE00001683, WBGENE00017166, WBGENE00011884, WBGENE00002262 2849 23 19674 3.302669128756085 0.23510490978200305 0.009526355153210098 1.0172779739737514
GOTERM_BP_FAT GO:0019320~hexose catabolic process 16 0.53475935828877 0.0010285799130325753 WBGENE00016810, WBGENE00001686, WBGENE00022306, WBGENE00001685, WBGENE00001684, WBGENE00020185, WBGENE00001683, WBGENE00003162, WBGENE00012015, WBGENE00011884, WBGENE00009126, WBGENE00022199, WBGENE00018491, WBGENE00013301, WBGENE00017166, WBGENE00002262 1547 34 7838 2.384273166280087 0.8146818080848797 0.…
GOTERM_BP_FAT GO:0006007~glucose catabolic process 16 0.53475935828877 0.0010285799130325753 WBGENE00016810, WBGENE00001686, WBGENE00022306, WBGENE00001685, WBGENE00001684, WBGENE00020185, WBGENE00001683, WBGENE00003162, WBGENE00012015, WBGENE00011884, WBGENE00009126, WBGENE00022199, WBGENE00018491, WBGENE00013301, WBGENE00017166, WBGENE00002262 1547 34 7838 2.384273166280087 0.8146818080848797 0…
GOTERM_BP_FAT GO:0046365~monosaccharide catabolic process 16 0.53475935828877 0.0010285799130325753 WBGENE00016810, WBGENE00001686, WBGENE00022306, WBGENE00001685, WBGENE00001684, WBGENE00020185, WBGENE00001683, WBGENE00003162, WBGENE00012015, WBGENE00011884, WBGENE00009126, WBGENE00022199, WBGENE00018491, WBGENE00013301, WBGENE00017166, WBGENE00002262 1547 34 7838 2.384273166280087 0.81468180808…
GOTERM_BP_FAT GO:0046164~alcohol catabolic process 17 0.5681818181818182 0.001300750077672309 WBGENE00016810, WBGENE00010778, WBGENE00001686, WBGENE00022306, WBGENE00001685, WBGENE00001684, WBGENE00020185, WBGENE00001683, WBGENE00003162, WBGENE00012015, WBGENE00011884, WBGENE00009126, WBGENE00022199, WBGENE00018491, WBGENE00013301, WBGENE00017166, WBGENE00002262 1547 38 7838 2.266628108733372 0.8…
GOTERM_BP_FAT GO:0044275~cellular carbohydrate catabolic process 17 0.5681818181818182 0.0018075448887941113 WBGENE00016810, WBGENE00010778, WBGENE00001686, WBGENE00022306, WBGENE00001685, WBGENE00001684, WBGENE00020185, WBGENE00001683, WBGENE00003162, WBGENE00012015, WBGENE00011884, WBGENE00009126, WBGENE00022199, WBGENE00018491, WBGENE00013301, WBGENE00017166, WBGENE00002262 1547 39 7838 2.2085…
GOTERM_BP_FAT GO:0019318~hexose metabolic process 24 0.8021390374331552 0.002223633534866354 WBGENE00016810, WBGENE00011232, WBGENE00022058, WBGENE00001686, WBGENE00022306, WBGENE00001685, WBGENE00001684, WBGENE00020185, WBGENE00001683, WBGENE00003162, WBGENE00012015, WBGENE00011884, WBGENE00004258, WBGENE00009126, WBGENE00019295, WBGENE00022199, WBGENE00014203, WBGENE00013301, WBGENE00018491, WB…
GOTERM_BP_FAT GO:0005996~monosaccharide metabolic process 25 0.8355614973262032 0.0023467512302155482 WBGENE00016810, WBGENE00011232, WBGENE00001686, WBGENE00001685, WBGENE00020185, WBGENE00001684, WBGENE00001683, WBGENE00003162, WBGENE00012015, WBGENE00011884, WBGENE00000984, WBGENE00004258, WBGENE00009126, WBGENE00014203, WBGENE00018491, WBGENE00013301, WBGENE00017166, WBGENE00007108, WBGENE000…
UP_SEQ_FEATURE binding site:NAD 8 0.267379679144385 0.015089077922971369 WBGENE00010778, WBGENE00001686, WBGENE00001685, WBGENE00001684, WBGENE00001683, WBGENE00003162, WBGENE00002262, WBGENE00000114 747 13 3249 2.676552363299351 0.9999999995105543 0.9532310321848373 22.17677948415663
UP_SEQ_FEATURE nucleotide phosphate-binding region:NAD 9 0.30080213903743314 0.01617728152585675 WBGENE00010778, WBGENE00001686, WBGENE00001685, WBGENE00001684, WBGENE00001683, WBGENE00003162, WBGENE00007993, WBGENE00002262, WBGENE00000114 747 16 3249 2.4465361445783134 0.9999999998970196 0.9435590521268228 23.58268641969188
SP_PIR_KEYWORDS nad 14 0.4679144385026738 0.016437185533685478 WBGENE00010778, WBGENE00001686, WBGENE00001685, WBGENE00001684, WBGENE00001683, WBGENE00003162, WBGENE00007993, WBGENE00000114, WBGENE00012376, WBGENE00019322, WBGENE00018491, WBGENE00006463, WBGENE00002262, WBGENE00004053 2849 48 19674 2.014127764127764 0.9974369542043451 0.1104071138758973 20.35772842228536
KEGG_PATHWAY cel00010:Glycolysis / Gluconeogenesis 15 0.5013368983957219 0.10752571075193695 WBGENE00001404, WBGENE00011232, WBGENE00001686, WBGENE00000107, WBGENE00001685, WBGENE00008332, WBGENE00001684, WBGENE00020185, WBGENE00001683, WBGENE00020089, WBGENE00011884, WBGENE00009126, WBGENE00007969, WBGENE00022199, WBGENE00017166, WBGENE00002262 434 36 1534 1.4727342549923197 0.9999918462291014 0…
GOTERM_BP_FAT GO:0016052~carbohydrate catabolic process 17 0.5681818181818182 0.13248304677430298 WBGENE00016810, WBGENE00010778, WBGENE00001686, WBGENE00022306, WBGENE00001685, WBGENE00001684, WBGENE00020185, WBGENE00001683, WBGENE00003162, WBGENE00012015, WBGENE00011884, WBGENE00009126, WBGENE00022199, WBGENE00018491, WBGENE00013301, WBGENE00017166, WBGENE00002262 1547 61 7838 1.411997838227346…
Annotation Cluster 21 Enrichment Score: 2.33232702291371
Category Term Count % PValue Genes List Total Pop Hits Pop Total Fold Enrichment Bonferroni Benjamini FDR
GOTERM_BP_FAT GO:0051172~negative regulation of nitrogen compound metabolic process 20 0.6684491978609626 4.509474475740049E-4 WBGENE00004801, WBGENE00003100, WBGENE00004803, WBGENE00006434, WBGENE00004802, WBGENE00013676, WBGENE00003036, WBGENE00004324, WBGENE00000901, WBGENE00016138, WBGENE00003504, WBGENE00000899, WBGENE00019883, WBGENE00006706, WBGENE00004746, WBGENE00004745, WBGENE00003124, …
GOTERM_BP_FAT GO:0045934~negative regulation of nucleobase, nucleoside, nucleotide and nucleic acid metabolic process 20 0.6684491978609626 4.509474475740049E-4 WBGENE00004801, WBGENE00003100, WBGENE00004803, WBGENE00006434, WBGENE00004802, WBGENE00013676, WBGENE00003036, WBGENE00004324, WBGENE00000901, WBGENE00016138, WBGENE00003504, WBGENE00000899, WBGENE00019883, WBGENE00006706, WBGENE00004746…
GOTERM_BP_FAT GO:0010629~negative regulation of gene expression 25 0.8355614973262032 9.103789801248042E-4 WBGENE00003100, WBGENE00004801, WBGENE00006434, WBGENE00004803, WBGENE00004802, WBGENE00001585, WBGENE00013676, WBGENE00001214, WBGENE00004326, WBGENE00004324, WBGENE00003036, WBGENE00000901, WBGENE00003504, WBGENE00006706, WBGENE00006975, WBGENE00004884, WBGENE00009163, WBGENE00016138, WBGE…
GOTERM_BP_FAT GO:0016481~negative regulation of transcription 16 0.53475935828877 0.00286352276009024 WBGENE00003100, WBGENE00004801, WBGENE00004803, WBGENE00006434, WBGENE00004802, WBGENE00013676, WBGENE00003036, WBGENE00016138, WBGENE00000901, WBGENE00000899, WBGENE00019883, WBGENE00006706, WBGENE00004746, WBGENE00004745, WBGENE00016603, WBGENE00003107 1547 37 7838 2.190953720365485 0.990879026…
GOTERM_BP_FAT GO:0010605~negative regulation of macromolecule metabolic process 25 0.8355614973262032 0.006495898565362958 WBGENE00003100, WBGENE00004801, WBGENE00006434, WBGENE00004803, WBGENE00004802, WBGENE00001585, WBGENE00013676, WBGENE00001214, WBGENE00004326, WBGENE00004324, WBGENE00003036, WBGENE00000901, WBGENE00003504, WBGENE00006706, WBGENE00006975, WBGENE00004884, WBGENE00009163, WBGE…
GOTERM_BP_FAT GO:0051253~negative regulation of RNA metabolic process 13 0.4344919786096257 0.008366614767371671 WBGENE00003100, WBGENE00004801, WBGENE00004803, WBGENE00006434, WBGENE00004802, WBGENE00016138, WBGENE00000901, WBGENE00000899, WBGENE00019883, WBGENE00006706, WBGENE00004746, WBGENE00004745, WBGENE00016603 1547 30 7838 2.195518207282913 0.9999989452080148 0.1545035460210532 13.1584496…
GOTERM_BP_FAT GO:0045892~negative regulation of transcription, DNA-dependent 13 0.4344919786096257 0.008366614767371671 WBGENE00003100, WBGENE00004801, WBGENE00004803, WBGENE00006434, WBGENE00004802, WBGENE00016138, WBGENE00000901, WBGENE00000899, WBGENE00019883, WBGENE00006706, WBGENE00004746, WBGENE00004745, WBGENE00016603 1547 30 7838 2.195518207282913 0.9999989452080148 0.1545035460210532 13.…
GOTERM_BP_FAT GO:0009890~negative regulation of biosynthetic process 17 0.5681818181818182 0.011892764803867015 WBGENE00003100, WBGENE00002210, WBGENE00004801, WBGENE00004803, WBGENE00006434, WBGENE00004802, WBGENE00013676, WBGENE00003036, WBGENE00016138, WBGENE00000901, WBGENE00000899, WBGENE00019883, WBGENE00006706, WBGENE00004746, WBGENE00004745, WBGENE00016603, WBGENE00003107 1547 46 7838 1.8…
GOTERM_BP_FAT GO:0031327~negative regulation of cellular biosynthetic process 17 0.5681818181818182 0.011892764803867015 WBGENE00003100, WBGENE00002210, WBGENE00004801, WBGENE00004803, WBGENE00006434, WBGENE00004802, WBGENE00013676, WBGENE00003036, WBGENE00016138, WBGENE00000901, WBGENE00000899, WBGENE00019883, WBGENE00006706, WBGENE00004746, WBGENE00004745, WBGENE00016603, WBGENE00003107 1547 46…
GOTERM_BP_FAT GO:0010558~negative regulation of macromolecule biosynthetic process 16 0.53475935828877 0.021904875508298234 WBGENE00003100, WBGENE00004801, WBGENE00004803, WBGENE00006434, WBGENE00004802, WBGENE00013676, WBGENE00003036, WBGENE00016138, WBGENE00000901, WBGENE00000899, WBGENE00019883, WBGENE00006706, WBGENE00004746, WBGENE00004745, WBGENE00016603, WBGENE00003107 1547 45 7838 1.80145…
GOTERM_BP_FAT GO:0000122~negative regulation of transcription from RNA polymerase II promoter 9 0.30080213903743314 0.02959257730403396 WBGENE00003100, WBGENE00006706, WBGENE00004746, WBGENE00006434, WBGENE00004745, WBGENE00016603, WBGENE00000901, WBGENE00000899, WBGENE00019883 1547 20 7838 2.279961215255333 1.0 0.32539950585324173 39.61477888338686
Annotation Cluster 22 Enrichment Score: 2.3053366657774093
Category Term Count % PValue Genes List Total Pop Hits Pop Total Fold Enrichment Bonferroni Benjamini FDR
INTERPRO IPR001650:DNA/RNA helicase, C-terminal 25 0.8355614973262032 1.2675527845597655E-4 WBGENE00010260, WBGENE00018007, WBGENE00003389, WBGENE00000479, WBGENE00010280, WBGENE00006944, WBGENE00012896, WBGENE00006961, WBGENE00007053, WBGENE00004298, WBGENE00021391, WBGENE00001840, WBGENE00021938, WBGENE00016868, WBGENE00010011, WBGENE00007444, WBGENE00017162, WBGENE00013189, WBGENE00022378, WBG…
SMART SM00490:HELICc 25 0.8355614973262032 4.169460140001717E-4 WBGENE00010260, WBGENE00018007, WBGENE00003389, WBGENE00000479, WBGENE00010280, WBGENE00006944, WBGENE00012896, WBGENE00006961, WBGENE00007053, WBGENE00004298, WBGENE00021391, WBGENE00001840, WBGENE00021938, WBGENE00016868, WBGENE00010011, WBGENE00007444, WBGENE00017162, WBGENE00013189, WBGENE00022378, WBGENE00022184, WBGENE00018967,…
INTERPRO IPR014014:RNA helicase, DEAD-box type, Q motif 13 0.4344919786096257 5.631620275078731E-4 WBGENE00017162, WBGENE00018007, WBGENE00010260, WBGENE00000479, WBGENE00010280, WBGENE00022378, WBGENE00022184, WBGENE00001840, WBGENE00021938, WBGENE00016868, WBGENE00020284, WBGENE00001601 2142 28 13633 2.9549986661331196 0.7212977477448776 0.08164760017226236 0.9779343713655853
SP_PIR_KEYWORDS helicase 21 0.7018716577540107 6.126199091742821E-4 WBGENE00018007, WBGENE00010260, WBGENE00000479, WBGENE00003389, WBGENE00010280, WBGENE00012896, WBGENE00006944, WBGENE00006961, WBGENE00001840, WBGENE00021391, WBGENE00021938, WBGENE00016868, WBGENE00007444, WBGENE00017162, WBGENE00013189, WBGENE00022378, WBGENE00022184, WBGENE00018967, WBGENE00020284, WBGENE00001601 2849 65 1967…
INTERPRO IPR014001:DEAD-like helicase, N-terminal 23 0.768716577540107 7.502141157674884E-4 WBGENE00018007, WBGENE00010260, WBGENE00000479, WBGENE00003389, WBGENE00010280, WBGENE00006944, WBGENE00012896, WBGENE00006961, WBGENE00007053, WBGENE00004298, WBGENE00001840, WBGENE00021391, WBGENE00021938, WBGENE00016868, WBGENE00007444, WBGENE00017162, WBGENE00013189, WBGENE00022378, WBGENE00022184, WBG…
INTERPRO IPR011545:DNA/RNA helicase, DEAD/DEAH box type, N-terminal 17 0.5681818181818182 8.813574153834932E-4 WBGENE00018007, WBGENE00010260, WBGENE00000479, WBGENE00010280, WBGENE00012896, WBGENE00006944, WBGENE00021391, WBGENE00001840, WBGENE00021938, WBGENE00016868, WBGENE00017162, WBGENE00013189, WBGENE00022378, WBGENE00022184, WBGENE00020284, WBGENE00001601 2142 45 13633 2.4044091710758377 …
INTERPRO IPR014021:Helicase, superfamily 1 and 2, ATP-binding 22 0.7352941176470588 0.0015478660719014142 WBGENE00018007, WBGENE00010260, WBGENE00000479, WBGENE00003389, WBGENE00010280, WBGENE00006944, WBGENE00012896, WBGENE00006961, WBGENE00007053, WBGENE00004298, WBGENE00001840, WBGENE00021391, WBGENE00021938, WBGENE00016868, WBGENE00017162, WBGENE00013189, WBGENE00022378, WBGENE00022184, WBGEN…
SMART SM00487:DEXDc 23 0.768716577540107 0.0021150894896177063 WBGENE00018007, WBGENE00010260, WBGENE00000479, WBGENE00003389, WBGENE00010280, WBGENE00006944, WBGENE00012896, WBGENE00006961, WBGENE00007053, WBGENE00004298, WBGENE00001840, WBGENE00021391, WBGENE00021938, WBGENE00016868, WBGENE00007444, WBGENE00017162, WBGENE00013189, WBGENE00022378, WBGENE00022184, WBGENE00018967, WBGENE00020284, …
INTERPRO IPR000629:RNA helicase, ATP-dependent, DEAD-box, conserved site 11 0.3676470588235294 0.00421353970811415 WBGENE00017162, WBGENE00010260, WBGENE00018007, WBGENE00000479, WBGENE00010280, WBGENE00022378, WBGENE00022184, WBGENE00016868, WBGENE00020284, WBGENE00001601 2142 26 13633 2.692720678014796 0.9999306606320533 0.22276544240056806 7.101537747779263
GOTERM_MF_FAT GO:0042623~ATPase activity, coupled 44 1.4705882352941175 0.011525548127463033 WBGENE00003389, WBGENE00020507, WBGENE00006917, WBGENE00021391, WBGENE00021938, WBGENE00000230, WBGENE00010419, WBGENE00019493, WBGENE00017162, WBGENE00022010, WBGENE00013189, WBGENE00004736, WBGENE00003408, WBGENE00003407, WBGENE00014025, WBGENE00006921, WBGENE00010260, WBGENE00018007, WBGENE00000479, WB…
GOTERM_MF_FAT GO:0004386~helicase activity 27 0.9024064171122994 0.01791740134351963 WBGENE00003389, WBGENE00006961, WBGENE00007053, WBGENE00021391, WBGENE00021938, WBGENE00017162, WBGENE00007444, WBGENE00013189, WBGENE00018514, WBGENE00018967, WBGENE00018007, WBGENE00010260, WBGENE00000479, WBGENE00010280, WBGENE00012896, WBGENE00006944, WBGENE00004298, WBGENE00001840, WBGENE00010011, WBGENE0001…
GOTERM_MF_FAT GO:0008026~ATP-dependent helicase activity 19 0.6350267379679144 0.09244166467293889 WBGENE00018007, WBGENE00010260, WBGENE00000479, WBGENE00003389, WBGENE00010280, WBGENE00012896, WBGENE00006944, WBGENE00021391, WBGENE00001840, WBGENE00021938, WBGENE00016868, WBGENE00017162, WBGENE00000520, WBGENE00013189, WBGENE00022378, WBGENE00022184, WBGENE00020284, WBGENE00001601 1293 68 6686 …
GOTERM_MF_FAT GO:0070035~purine NTP-dependent helicase activity 19 0.6350267379679144 0.09244166467293889 WBGENE00018007, WBGENE00010260, WBGENE00000479, WBGENE00003389, WBGENE00010280, WBGENE00012896, WBGENE00006944, WBGENE00021391, WBGENE00001840, WBGENE00021938, WBGENE00016868, WBGENE00017162, WBGENE00000520, WBGENE00013189, WBGENE00022378, WBGENE00022184, WBGENE00020284, WBGENE00001601 1293 6…
UP_SEQ_FEATURE domain:Helicase C-terminal 10 0.3342245989304813 0.23507835464598717 WBGENE00007444, WBGENE00003389, WBGENE00000479, WBGENE00012896, WBGENE00006944, WBGENE00006961, WBGENE00001840, WBGENE00018967, WBGENE00016868, WBGENE00001601 747 30 3249 1.4497991967871486 1.0 0.9999723519888492 98.79571908671365
UP_SEQ_FEATURE domain:Helicase ATP-binding 9 0.30080213903743314 0.38119604112826766 WBGENE00007444, WBGENE00003389, WBGENE00000479, WBGENE00006944, WBGENE00006961, WBGENE00001840, WBGENE00018967, WBGENE00016868, WBGENE00001601 747 30 3249 1.3048192771084337 1.0 0.9999982739402015 99.96348232633277
Annotation Cluster 23 Enrichment Score: 2.277770722477611
Category Term Count % PValue Genes List Total Pop Hits Pop Total Fold Enrichment Bonferroni Benjamini FDR
INTERPRO IPR015943:WD40/YVTN repeat-like 42 1.4037433155080214 6.828035010392625E-5 WBGENE00009441, WBGENE00010435, WBGENE00015927, WBGENE00008419, WBGENE00003800, WBGENE00000768, WBGENE00003806, WBGENE00003036, WBGENE00008586, WBGENE00003804, WBGENE00003047, WBGENE00011820, WBGENE00015470, WBGENE00009977, WBGENE00020254, WBGENE00006369, WBGENE00006481, WBGENE00017951, WBGENE00006773, WBGENE00013…
INTERPRO IPR001680:WD40 repeat 40 1.3368983957219251 1.0197290914658606E-4 WBGENE00010435, WBGENE00009441, WBGENE00015927, WBGENE00008419, WBGENE00000768, WBGENE00003806, WBGENE00003036, WBGENE00008586, WBGENE00003804, WBGENE00003047, WBGENE00011820, WBGENE00015470, WBGENE00009977, WBGENE00020254, WBGENE00006369, WBGENE00006481, WBGENE00017951, WBGENE00006773, WBGENE00013745, WBGENE00013143, WBGE…
SP_PIR_KEYWORDS wd repeat 35 1.1697860962566844 1.064595327554532E-4 WBGENE00010435, WBGENE00009441, WBGENE00015927, WBGENE00008419, WBGENE00000768, WBGENE00003806, WBGENE00003036, WBGENE00008586, WBGENE00003804, WBGENE00003047, WBGENE00015470, WBGENE00009977, WBGENE00020254, WBGENE00006369, WBGENE00006481, WBGENE00006773, WBGENE00013745, WBGENE00013143, WBGENE00018213, WBGENE00001679, WBGENE0002…
INTERPRO IPR019775:WD40 repeat, conserved site 29 0.9692513368983958 1.4985678025676314E-4 WBGENE00010435, WBGENE00009441, WBGENE00008419, WBGENE00000768, WBGENE00003036, WBGENE00008586, WBGENE00003047, WBGENE00015470, WBGENE00009977, WBGENE00020254, WBGENE00006481, WBGENE00006773, WBGENE00013143, WBGENE00001679, WBGENE00009976, WBGENE00004312, WBGENE00001510, WBGENE00003009, WBGENE00044001, WBGE…
INTERPRO IPR019782:WD40 repeat 2 31 1.036096256684492 2.7682493945121274E-4 WBGENE00010435, WBGENE00009441, WBGENE00015927, WBGENE00008419, WBGENE00000768, WBGENE00003806, WBGENE00003036, WBGENE00008586, WBGENE00003804, WBGENE00003047, WBGENE00015470, WBGENE00009977, WBGENE00020254, WBGENE00006369, WBGENE00006481, WBGENE00006773, WBGENE00013143, WBGENE00018213, WBGENE00001679, WBGENE00022139, WBG…
SMART SM00320:WD40 40 1.3368983957219251 5.0017838589561E-4 WBGENE00010435, WBGENE00009441, WBGENE00015927, WBGENE00008419, WBGENE00000768, WBGENE00003806, WBGENE00003036, WBGENE00008586, WBGENE00003804, WBGENE00003047, WBGENE00011820, WBGENE00015470, WBGENE00009977, WBGENE00020254, WBGENE00006369, WBGENE00006481, WBGENE00017951, WBGENE00006773, WBGENE00013745, WBGENE00013143, WBGENE00018213, WBG…
INTERPRO IPR019781:WD40 repeat, subgroup 32 1.06951871657754 5.113965399933603E-4 WBGENE00010435, WBGENE00009441, WBGENE00015927, WBGENE00008419, WBGENE00000768, WBGENE00003806, WBGENE00003036, WBGENE00008586, WBGENE00003804, WBGENE00003047, WBGENE00015470, WBGENE00009977, WBGENE00020254, WBGENE00006369, WBGENE00006481, WBGENE00006773, WBGENE00013143, WBGENE00018213, WBGENE00001679, WBGENE0000997…
INTERPRO IPR017986:WD40 repeat, region 33 1.1029411764705883 5.391049189379134E-4 WBGENE00010435, WBGENE00009441, WBGENE00015927, WBGENE00008419, WBGENE00000768, WBGENE00003806, WBGENE00003036, WBGENE00008586, WBGENE00003804, WBGENE00003047, WBGENE00015470, WBGENE00009977, WBGENE00020254, WBGENE00006369, WBGENE00006481, WBGENE00006773, WBGENE00013745, WBGENE00013143, WBGENE00018213, WBGENE0000167…
UP_SEQ_FEATURE repeat:WD 3 13 0.4344919786096257 0.16402385200973432 WBGENE00009441, WBGENE00001679, WBGENE00008419, WBGENE00000768, WBGENE00004312, WBGENE00003009, WBGENE00003036, WBGENE00044001, WBGENE00003224, WBGENE00003047, WBGENE00015104, WBGENE00006474, WBGENE00010556, WBGENE00006773 747 39 3249 1.4497991967871486 1.0 0.9999731533053327 94.78925489567773
UP_SEQ_FEATURE repeat:WD 2 14 0.4679144385026738 0.16787390787192774 WBGENE00009441, WBGENE00001679, WBGENE00008419, WBGENE00000768, WBGENE00004312, WBGENE00003036, WBGENE00003009, WBGENE00044001, WBGENE00003224, WBGENE00018564, WBGENE00003047, WBGENE00015104, WBGENE00006474, WBGENE00010556, WBGENE00006773 747 43 3249 1.4160829363967498 1.0 0.999968474100025 95.1711961121206
UP_SEQ_FEATURE repeat:WD 1 14 0.4679144385026738 0.16787390787192774 WBGENE00009441, WBGENE00001679, WBGENE00008419, WBGENE00000768, WBGENE00004312, WBGENE00003036, WBGENE00003009, WBGENE00044001, WBGENE00003224, WBGENE00018564, WBGENE00003047, WBGENE00015104, WBGENE00006474, WBGENE00010556, WBGENE00006773 747 43 3249 1.4160829363967498 1.0 0.999968474100025 95.1711961121206
UP_SEQ_FEATURE repeat:WD 5 11 0.3676470588235294 0.17961716545668804 WBGENE00003224, WBGENE00009441, WBGENE00003047, WBGENE00001679, WBGENE00008419, WBGENE00004312, WBGENE00006474, WBGENE00003036, WBGENE00003009, WBGENE00010556, WBGENE00044001, WBGENE00006773 747 32 3249 1.495105421686747 1.0 0.9999532135743997 96.18013806963302
UP_SEQ_FEATURE repeat:WD 6 10 0.3342245989304813 0.20321739899600935 WBGENE00009441, WBGENE00003047, WBGENE00001679, WBGENE00008419, WBGENE00004312, WBGENE00006474, WBGENE00003036, WBGENE00003009, WBGENE00010556, WBGENE00006773 747 29 3249 1.4997922725384296 1.0 0.9999769339847464 97.6395440272193
UP_SEQ_FEATURE repeat:WD 4 12 0.4010695187165776 0.2114718751747668 WBGENE00009441, WBGENE00001679, WBGENE00008419, WBGENE00004312, WBGENE00003009, WBGENE00003036, WBGENE00044001, WBGENE00003224, WBGENE00003047, WBGENE00015104, WBGENE00006474, WBGENE00010556, WBGENE00006773 747 37 3249 1.41061543471182 1.0 0.9999797303476896 98.01201618018408
UP_SEQ_FEATURE repeat:WD 7 6 0.2005347593582888 0.45040343735871896 WBGENE00009441, WBGENE00003047, WBGENE00001679, WBGENE00006474, WBGENE00003009, WBGENE00010556 747 19 3249 1.3734939759036144 1.0 0.9999998369727493 99.99483503676834
Annotation Cluster 24 Enrichment Score: 2.2632094932089997
Category Term Count % PValue Genes List Total Pop Hits Pop Total Fold Enrichment Bonferroni Benjamini FDR
INTERPRO IPR018253:Heat shock protein DnaJ, conserved site 10 0.3342245989304813 0.0011744117432323303 WBGENE00001038, WBGENE00001026, WBGENE00001034, WBGENE00001021, WBGENE00001020, WBGENE00001023, WBGENE00001032, WBGENE00001041, WBGENE00001031, WBGENE00001040 2142 19 13633 3.349796058774387 0.9304097717910632 0.12475948493869304 2.0291671628688834
INTERPRO IPR001623:Heat shock protein DnaJ, N-terminal 13 0.4344919786096257 0.0016528448996156434 WBGENE00001038, WBGENE00001029, WBGENE00001026, WBGENE00001025, WBGENE00001034, WBGENE00001021, WBGENE00001037, WBGENE00001020, WBGENE00001023, WBGENE00001041, WBGENE00001032, WBGENE00001031, WBGENE00001040 2142 31 13633 2.669031053281528 0.9765234592072956 0.1393523956660031 2.8446315499727204
INTERPRO IPR015609:Molecular chaperone, heat shock protein, Hsp40, DnaJ 13 0.4344919786096257 0.002271351628412845 WBGENE00001038, WBGENE00001029, WBGENE00001026, WBGENE00001025, WBGENE00001034, WBGENE00001021, WBGENE00001037, WBGENE00001020, WBGENE00001023, WBGENE00001041, WBGENE00001032, WBGENE00001031, WBGENE00001040 2142 32 13633 2.58562383286648 0.9942426887866608 0.16822120081598424 3.88936…
SMART SM00271:DnaJ 13 0.4344919786096257 0.003273355117268015 WBGENE00001038, WBGENE00001029, WBGENE00001026, WBGENE00001025, WBGENE00001034, WBGENE00001021, WBGENE00001037, WBGENE00001020, WBGENE00001023, WBGENE00001041, WBGENE00001032, WBGENE00001031, WBGENE00001040 943 31 5537 2.462319980843567 0.6621852907876038 0.11359754412777168 4.349588704084518
GOTERM_MF_FAT GO:0031072~heat shock protein binding 14 0.4679144385026738 0.017317870655756278 WBGENE00001038, WBGENE00001029, WBGENE00001026, WBGENE00001025, WBGENE00001034, WBGENE00001021, WBGENE00001037, WBGENE00001020, WBGENE00001023, WBGENE00002012, WBGENE00001032, WBGENE00001041, WBGENE00001031, WBGENE00001040 1293 37 6686 1.9565644530841746 0.9999978494255012 0.41942753152960666 23.3363993…
INTERPRO IPR003095:Heat shock protein DnaJ 5 0.16711229946524064 0.10541892082015251 WBGENE00001038, WBGENE00001026, WBGENE00001034, WBGENE00001037, WBGENE00001031 2142 12 13633 2.6519218798630564 1.0 0.9452005945658094 85.6789109068198
Annotation Cluster 25 Enrichment Score: 2.228825752579243
Category Term Count % PValue Genes List Total Pop Hits Pop Total Fold Enrichment Bonferroni Benjamini FDR
GOTERM_CC_FAT GO:0012505~endomembrane system 28 0.9358288770053476 5.390111665864139E-4 WBGENE00000464, WBGENE00022629, WBGENE00001480, WBGENE00010333, WBGENE00011867, WBGENE00017051, WBGENE00003797, WBGENE00006751, WBGENE00004755, WBGENE00011775, WBGENE00008918, WBGENE00020193, WBGENE00002079, WBGENE00018414, WBGENE00021420, WBGENE00016395, WBGENE00002075, WBGENE00002078, WBGENE00002077, WBGENE0…
GOTERM_CC_FAT GO:0031300~intrinsic to organelle membrane 12 0.4010695187165776 8.444390288241017E-4 WBGENE00000464, WBGENE00022629, WBGENE00021420, WBGENE00001480, WBGENE00016872, WBGENE00004892, WBGENE00015635, WBGENE00008918, WBGENE00020511, WBGENE00017051, WBGENE00004361, WBGENE00019544 1025 30 7912 3.087609756097561 0.21064791463001298 0.010231765892407041 1.1108035883321765
GOTERM_CC_FAT GO:0044432~endoplasmic reticulum part 16 0.53475935828877 0.0022562332961456985 WBGENE00022629, WBGENE00021420, WBGENE00016395, WBGENE00001480, WBGENE00015635, WBGENE00017051, WBGENE00003963, WBGENE00003962, WBGENE00007435, WBGENE00007189, WBGENE00002007, WBGENE00000802, WBGENE00015168, WBGENE00008918, WBGENE00004361, WBGENE00022718 1025 53 7912 2.330271514035895 0.4687162753899039 …
GOTERM_CC_FAT GO:0031227~intrinsic to endoplasmic reticulum membrane 7 0.2339572192513369 0.028255251828861645 WBGENE00022629, WBGENE00021420, WBGENE00001480, WBGENE00015635, WBGENE00008918, WBGENE00017051, WBGENE00004361 1025 19 7912 2.8438510911424904 0.9996729481561532 0.17777505428427787 31.544116619880235
GOTERM_CC_FAT GO:0042175~nuclear envelope-endoplasmic reticulum network 11 0.3676470588235294 0.03821185482050816 WBGENE00007189, WBGENE00007435, WBGENE00022629, WBGENE00021420, WBGENE00016395, WBGENE00001480, WBGENE00015635, WBGENE00008918, WBGENE00017051, WBGENE00004361, WBGENE00022718 1025 42 7912 2.0216492450638794 0.9999817089967572 0.22874830484670283 40.259334601611826
GOTERM_CC_FAT GO:0005789~endoplasmic reticulum membrane 11 0.3676470588235294 0.03821185482050816 WBGENE00007189, WBGENE00007435, WBGENE00022629, WBGENE00021420, WBGENE00016395, WBGENE00001480, WBGENE00015635, WBGENE00008918, WBGENE00017051, WBGENE00004361, WBGENE00022718 1025 42 7912 2.0216492450638794 0.9999817089967572 0.22874830484670283 40.259334601611826
Annotation Cluster 26 Enrichment Score: 2.16085364989976
Category Term Count % PValue Genes List Total Pop Hits Pop Total Fold Enrichment Bonferroni Benjamini FDR
GOTERM_BP_FAT GO:0051336~regulation of hydrolase activity 18 0.6016042780748663 1.1363312135237823E-4 WBGENE00017217, WBGENE00012868, WBGENE00009726, WBGENE00008974, WBGENE00015410, WBGENE00007744, WBGENE00010500, WBGENE00016292, WBGENE00007849, WBGENE00001558, WBGENE00004318, WBGENE00012359, WBGENE00016352, WBGENE00008444, WBGENE00007167, WBGENE00000565, WBGENE00021312, WBGENE00001145 1547 35 78…
GOTERM_BP_FAT GO:0043087~regulation of GTPase activity 16 0.53475935828877 7.011960508597037E-4 WBGENE00017217, WBGENE00012868, WBGENE00009726, WBGENE00008974, WBGENE00015410, WBGENE00010500, WBGENE00016292, WBGENE00007849, WBGENE00001558, WBGENE00004318, WBGENE00012359, WBGENE00016352, WBGENE00008444, WBGENE00007167, WBGENE00000565, WBGENE00001145 1547 33 7838 2.456523868288574 0.683034391716727…
GOTERM_MF_FAT GO:0060589~nucleoside-triphosphatase regulator activity 36 1.2032085561497325 7.880954861079527E-4 WBGENE00017217, WBGENE00022603, WBGENE00012868, WBGENE00009726, WBGENE00015410, WBGENE00010500, WBGENE00006437, WBGENE00007235, WBGENE00004304, WBGENE00044989, WBGENE00021238, WBGENE00012386, WBGENE00004254, WBGENE00016352, WBGENE00008444, WBGENE00004377, WBGENE00004356, WBGENE00020209…
GOTERM_MF_FAT GO:0008047~enzyme activator activity 22 0.7352941176470588 8.554170206586078E-4 WBGENE00004356, WBGENE00017217, WBGENE00012868, WBGENE00020209, WBGENE00009726, WBGENE00008974, WBGENE00015410, WBGENE00010500, WBGENE00007744, WBGENE00007235, WBGENE00016292, WBGENE00007849, WBGENE00004318, WBGENE00021238, WBGENE00012359, WBGENE00022185, WBGENE00016352, WBGENE00008444, WBGENE00004377, W…
GOTERM_MF_FAT GO:0030695~GTPase regulator activity 34 1.1363636363636365 0.0023303912330605494 WBGENE00017217, WBGENE00022603, WBGENE00012868, WBGENE00009726, WBGENE00015410, WBGENE00010500, WBGENE00006437, WBGENE00004304, WBGENE00044989, WBGENE00021238, WBGENE00012386, WBGENE00004254, WBGENE00016352, WBGENE00008444, WBGENE00004377, WBGENE00004356, WBGENE00020209, WBGENE00009065, WBGENE00008974, …
GOTERM_BP_FAT GO:0032318~regulation of Ras GTPase activity 13 0.4344919786096257 0.004338154408943429 WBGENE00017217, WBGENE00012868, WBGENE00009726, WBGENE00008974, WBGENE00015410, WBGENE00010500, WBGENE00016292, WBGENE00007849, WBGENE00012359, WBGENE00008444, WBGENE00016352, WBGENE00007167, WBGENE00000565 1547 28 7838 2.3523409363745498 0.9991923282912796 0.11191626836332635 7.0404443885736185
GOTERM_MF_FAT GO:0005096~GTPase activator activity 19 0.6350267379679144 0.005296203864895163 WBGENE00004356, WBGENE00017217, WBGENE00012868, WBGENE00020209, WBGENE00009726, WBGENE00008974, WBGENE00015410, WBGENE00010500, WBGENE00016292, WBGENE00007849, WBGENE00004318, WBGENE00021238, WBGENE00012359, WBGENE00016352, WBGENE00008444, WBGENE00004377, WBGENE00007167, WBGENE00000565, WBGENE00001145 12…
GOTERM_BP_FAT GO:0046578~regulation of Ras protein signal transduction 24 0.8021390374331552 0.006398129908543652 WBGENE00017217, WBGENE00012868, WBGENE00009726, WBGENE00008974, WBGENE00015410, WBGENE00010500, WBGENE00010641, WBGENE00001995, WBGENE00001996, WBGENE00004214, WBGENE00016292, WBGENE00007849, WBGENE00010776, WBGENE00044989, WBGENE00001366, WBGENE00012359, WBGENE00012386, WBGENE0000304…
GOTERM_BP_FAT GO:0051056~regulation of small GTPase mediated signal transduction 27 0.9024064171122994 0.007843931344076835 WBGENE00017217, WBGENE00012868, WBGENE00009726, WBGENE00015410, WBGENE00010500, WBGENE00010641, WBGENE00001995, WBGENE00001996, WBGENE00044989, WBGENE00021238, WBGENE00012386, WBGENE00004254, WBGENE00003043, WBGENE00008444, WBGENE00016352, WBGENE00004377, WBGENE00008974, WBG…
GOTERM_MF_FAT GO:0005083~small GTPase regulator activity 24 0.8021390374331552 0.012200720125404886 WBGENE00004356, WBGENE00017217, WBGENE00022603, WBGENE00012868, WBGENE00009726, WBGENE00015410, WBGENE00008974, WBGENE00010500, WBGENE00006437, WBGENE00007849, WBGENE00016292, WBGENE00001558, WBGENE00010776, WBGENE00044989, WBGENE00001366, WBGENE00012359, WBGENE00012386, WBGENE00019832, WBGENE00016…
INTERPRO IPR000195:RabGAP/TBC 8 0.267379679144385 0.027574758603364728 WBGENE00012868, WBGENE00009726, WBGENE00015410, WBGENE00008974, WBGENE00016352, WBGENE00008444, WBGENE00007167, WBGENE00016292 2142 20 13633 2.5458450046685344 1.0 0.7116240024777769 38.60339667843738
GOTERM_BP_FAT GO:0032483~regulation of Rab protein signal transduction 9 0.30080213903743314 0.039764727899379446 WBGENE00012868, WBGENE00009726, WBGENE00015410, WBGENE00008974, WBGENE00016352, WBGENE00008444, WBGENE00007849, WBGENE00007167, WBGENE00016292 1547 21 7838 2.1713916335765076 1.0 0.3910430996526604 49.407998314102876
GOTERM_BP_FAT GO:0032313~regulation of Rab GTPase activity 9 0.30080213903743314 0.039764727899379446 WBGENE00012868, WBGENE00009726, WBGENE00015410, WBGENE00008974, WBGENE00016352, WBGENE00008444, WBGENE00007849, WBGENE00007167, WBGENE00016292 1547 21 7838 2.1713916335765076 1.0 0.3910430996526604 49.407998314102876
SMART SM00164:TBC 8 0.267379679144385 0.04074109434710477 WBGENE00012868, WBGENE00009726, WBGENE00015410, WBGENE00008974, WBGENE00016352, WBGENE00008444, WBGENE00007167, WBGENE00016292 943 20 5537 2.3486744432661717 0.9999989510302024 0.5154893642218126 43.11587311010201
GOTERM_MF_FAT GO:0005097~Rab GTPase activator activity 9 0.30080213903743314 0.04669584997194542 WBGENE00012868, WBGENE00009726, WBGENE00015410, WBGENE00008974, WBGENE00016352, WBGENE00008444, WBGENE00007849, WBGENE00007167, WBGENE00016292 1293 22 6686 2.1153765028475005 0.9999999999999997 0.619196883394441 51.68586845655605
GOTERM_MF_FAT GO:0005099~Ras GTPase activator activity 9 0.30080213903743314 0.18270520153091374 WBGENE00012868, WBGENE00009726, WBGENE00015410, WBGENE00008974, WBGENE00016352, WBGENE00008444, WBGENE00007849, WBGENE00007167, WBGENE00016292 1293 29 6686 1.6047683814705176 1.0 0.8874346916957301 95.35350183274635
Annotation Cluster 27 Enrichment Score: 2.1109734774125313
Category Term Count % PValue Genes List Total Pop Hits Pop Total Fold Enrichment Bonferroni Benjamini FDR
GOTERM_BP_FAT GO:0006732~coenzyme metabolic process 32 1.06951871657754 4.556562939790773E-4 WBGENE00000761, WBGENE00006433, WBGENE00000764, WBGENE00017777, WBGENE00014054, WBGENE00000763, WBGENE00000766, WBGENE00000765, WBGENE00003162, WBGENE00006862, WBGENE00012015, WBGENE00001564, WBGENE00009176, WBGENE00009440, WBGENE00004428, WBGENE00000929, WBGENE00009812, WBGENE00000041, WBGENE00000040, WB…
GOTERM_BP_FAT GO:0051186~cofactor metabolic process 40 1.3368983957219251 0.0031329217447745657 WBGENE00000761, WBGENE00006433, WBGENE00000764, WBGENE00017777, WBGENE00008516, WBGENE00010645, WBGENE00014054, WBGENE00000763, WBGENE00000766, WBGENE00000765, WBGENE00003162, WBGENE00006862, WBGENE00012015, WBGENE00001564, WBGENE00009440, WBGENE00009176, WBGENE00000984, WBGENE00004428, WBGENE00000929,…
GOTERM_BP_FAT GO:0006733~oxidoreduction coenzyme metabolic process 11 0.3676470588235294 0.011333075386361018 WBGENE00000761, WBGENE00000764, WBGENE00011088, WBGENE00000763, WBGENE00011089, WBGENE00000766, WBGENE00000765, WBGENE00000536, WBGENE00013301, WBGENE00012015, WBGENE00007698, WBGENE00009176 1547 24 7838 2.322182719241543 0.999999992203339 0.19116004134450626 17.419283838942757
GOTERM_BP_FAT GO:0009108~coenzyme biosynthetic process 15 0.5013368983957219 0.021303550467239214 WBGENE00000761, WBGENE00011088, WBGENE00017777, WBGENE00000764, WBGENE00014054, WBGENE00011089, WBGENE00000763, WBGENE00000766, WBGENE00000765, WBGENE00006862, WBGENE00007698, WBGENE00009176, WBGENE00004428, WBGENE00000929, WBGENE00003031, WBGENE00000536, WBGENE00010809 1547 41 7838 1.853627004272628…
GOTERM_BP_FAT GO:0051188~cofactor biosynthetic process 23 0.768716577540107 0.0808622693392704 WBGENE00000761, WBGENE00017777, WBGENE00008516, WBGENE00000764, WBGENE00000763, WBGENE00014054, WBGENE00010645, WBGENE00000766, WBGENE00000765, WBGENE00006862, WBGENE00009176, WBGENE00000984, WBGENE00004428, WBGENE00000929, WBGENE00000536, WBGENE00012895, WBGENE00011088, WBGENE00011089, WBGENE00009973, …
Annotation Cluster 28 Enrichment Score: 2.069628537749159
Category Term Count % PValue Genes List Total Pop Hits Pop Total Fold Enrichment Bonferroni Benjamini FDR
INTERPRO IPR000306:Zinc finger, FYVE-type 9 0.30080213903743314 0.001433614506457984 WBGENE00011248, WBGENE00003476, WBGENE00001366, WBGENE00009064, WBGENE00014019, WBGENE00003084, WBGENE00021538, WBGENE00000101, WBGENE00006450 2142 16 13633 3.5800945378151257 0.9613717183158944 0.1319172947287781 2.4717622354779256
SMART SM00064:FYVE 9 0.30080213903743314 0.0024234113246212074 WBGENE00011248, WBGENE00003476, WBGENE00001366, WBGENE00009064, WBGENE00014019, WBGENE00003084, WBGENE00021538, WBGENE00000101, WBGENE00006450 943 16 5537 3.302823435843054 0.5520719626094902 0.10839477113296736 3.237363293976825
INTERPRO IPR017455:Zinc finger, FYVE-related 9 0.30080213903743314 0.0036335882907535507 WBGENE00011248, WBGENE00003476, WBGENE00001366, WBGENE00009064, WBGENE00014019, WBGENE00003084, WBGENE00021538, WBGENE00000101, WBGENE00006450 2142 18 13633 3.1823062558356674 0.9997403008655088 0.2101287617352623 6.153116428220562
UP_SEQ_FEATURE zinc finger region:FYVE-type 3 0.1002673796791444 0.41714842841510447 WBGENE00003476, WBGENE00014019, WBGENE00003084 747 6 3249 2.174698795180723 1.0 0.9999994206281854 99.98639126155904
Annotation Cluster 29 Enrichment Score: 2.0679340366471815
Category Term Count % PValue Genes List Total Pop Hits Pop Total Fold Enrichment Bonferroni Benjamini FDR
GOTERM_MF_FAT GO:0046983~protein dimerization activity 19 0.6350267379679144 0.002488774536256109 WBGENE00016957, WBGENE00010778, WBGENE00013878, WBGENE00019000, WBGENE00012005, WBGENE00019327, WBGENE00004930, WBGENE00004318, WBGENE00000222, WBGENE00000223, WBGENE00000220, WBGENE00015776, WBGENE00017535, WBGENE00001345, WBGENE00016162, WBGENE00011975, WBGENE00006959, WBGENE00007927, WBGENE0001699…
INTERPRO IPR004827:Basic-leucine zipper (bZIP) transcription factor 12 0.4010695187165776 0.004201058900735367 WBGENE00000222, WBGENE00000223, WBGENE00000220, WBGENE00017535, WBGENE00013878, WBGENE00019000, WBGENE00001345, WBGENE00016162, WBGENE00012005, WBGENE00019327, WBGENE00004804, WBGENE00006959 2142 30 13633 2.5458450046685344 0.9999286613045741 0.2274480250181352 7.081222784624686
SMART SM00338:BRLZ 12 0.4010695187165776 0.007732733318877524 WBGENE00000222, WBGENE00000223, WBGENE00000220, WBGENE00017535, WBGENE00013878, WBGENE00019000, WBGENE00001345, WBGENE00016162, WBGENE00012005, WBGENE00019327, WBGENE00004804, WBGENE00006959 943 30 5537 2.348674443266172 0.9234248097620684 0.16767678889288662 9.99353499929997
INTERPRO IPR011700:Basic leucine zipper 8 0.267379679144385 0.010606760985641051 WBGENE00000222, WBGENE00000223, WBGENE00000220, WBGENE00017535, WBGENE00013878, WBGENE00019327, WBGENE00006959, WBGENE00016997 2142 17 13633 2.9951117701982755 0.9999999999686129 0.42284851195214634 16.975115641057968
INTERPRO IPR011616:bZIP transcription factor, bZIP-1 4 0.1336898395721925 0.05334204681609192 WBGENE00019000, WBGENE00001345, WBGENE00016162, WBGENE00012005 2142 6 13633 4.243075007780891 1.0 0.8740788380657984 61.56970033697156
Annotation Cluster 30 Enrichment Score: 2.038162643780632
Category Term Count % PValue Genes List Total Pop Hits Pop Total Fold Enrichment Bonferroni Benjamini FDR
GOTERM_BP_FAT GO:0040014~regulation of multicellular organism growth 105 3.509358288770054 0.0037056265276524973 WBGENE00006434, WBGENE00001686, WBGENE00019000, WBGENE00001683, WBGENE00011883, WBGENE00004226, WBGENE00006725, WBGENE00003825, WBGENE00011884, WBGENE00010700, WBGENE00007443, WBGENE00004427, WBGENE00003040, WBGENE00006527, WBGENE00017282, WBGENE00013709, WBGENE00001697, WBGENE00001696…
GOTERM_BP_FAT GO:0040018~positive regulation of multicellular organism growth 81 2.7072192513368987 0.012644593195076284 WBGENE00001972, WBGENE00006434, WBGENE00001686, WBGENE00019000, WBGENE00001683, WBGENE00011883, WBGENE00020089, WBGENE00001831, WBGENE00004226, WBGENE00000900, WBGENE00003825, WBGENE00011884, WBGENE00010700, WBGENE00007443, WBGENE00004427, WBGENE00006527, WBGENE00006956, WBGENE…
GOTERM_BP_FAT GO:0051240~positive regulation of multicellular organismal process 82 2.740641711229946 0.016396288837369075 WBGENE00001972, WBGENE00006434, WBGENE00001686, WBGENE00019000, WBGENE00001683, WBGENE00011883, WBGENE00020089, WBGENE00001831, WBGENE00004226, WBGENE00000900, WBGENE00003825, WBGENE00011884, WBGENE00010700, WBGENE00007443, WBGENE00004427, WBGENE00006527, WBGENE00006956, WBGE…
Annotation Cluster 31 Enrichment Score: 2.0139572298766057
Category Term Count % PValue Genes List Total Pop Hits Pop Total Fold Enrichment Bonferroni Benjamini FDR
GOTERM_BP_FAT GO:0007049~cell cycle 85 2.840909090909091 0.005143800134838466 WBGENE00020466, WBGENE00001831, WBGENE00004324, WBGENE00009798, WBGENE00007436, WBGENE00003241, WBGENE00003797, WBGENE00002363, WBGENE00002219, WBGENE00018285, WBGENE00006996, WBGENE00016238, WBGENE00004980, WBGENE00012209, WBGENE00017832, WBGENE00000264, WBGENE00003401, WBGENE00015813, WBGENE00004357, WBGENE00000406, W…
GOTERM_BP_FAT GO:0045132~meiotic chromosome segregation 37 1.236631016042781 0.005931151424194078 WBGENE00009364, WBGENE00020466, WBGENE00004324, WBGENE00003804, WBGENE00007436, WBGENE00009798, WBGENE00002219, WBGENE00018285, WBGENE00006996, WBGENE00016238, WBGENE00009773, WBGENE00000592, WBGENE00000591, WBGENE00012209, WBGENE00000264, WBGENE00008380, WBGENE00006976, WBGENE00006406, WBGENE0001581…
GOTERM_BP_FAT GO:0022402~cell cycle process 78 2.606951871657754 0.006268267244161538 WBGENE00020466, WBGENE00001831, WBGENE00004324, WBGENE00009798, WBGENE00007436, WBGENE00003241, WBGENE00003797, WBGENE00002363, WBGENE00002219, WBGENE00018285, WBGENE00006996, WBGENE00016238, WBGENE00004980, WBGENE00012209, WBGENE00017832, WBGENE00000264, WBGENE00003401, WBGENE00015813, WBGENE00004357, WBGENE000…
GOTERM_BP_FAT GO:0022403~cell cycle phase 65 2.1724598930481283 0.008036290187147358 WBGENE00020466, WBGENE00001831, WBGENE00004324, WBGENE00007436, WBGENE00009798, WBGENE00003241, WBGENE00002363, WBGENE00002219, WBGENE00018285, WBGENE00006996, WBGENE00016238, WBGENE00017832, WBGENE00012209, WBGENE00000264, WBGENE00015813, WBGENE00000406, WBGENE00002075, WBGENE00004985, WBGENE00002845, WBGENE0000…
GOTERM_BP_FAT GO:0051321~meiotic cell cycle 46 1.537433155080214 0.011006501674514396 WBGENE00009364, WBGENE00001526, WBGENE00020466, WBGENE00004324, WBGENE00003804, WBGENE00007436, WBGENE00009798, WBGENE00002219, WBGENE00002363, WBGENE00018285, WBGENE00006996, WBGENE00016238, WBGENE00003047, WBGENE00009773, WBGENE00000592, WBGENE00000591, WBGENE00000552, WBGENE00012209, WBGENE00000264, WBGENE000…
GOTERM_BP_FAT GO:0007126~meiosis 44 1.4705882352941175 0.013219532643462453 WBGENE00009364, WBGENE00001526, WBGENE00020466, WBGENE00004324, WBGENE00003804, WBGENE00007436, WBGENE00009798, WBGENE00002219, WBGENE00018285, WBGENE00006996, WBGENE00016238, WBGENE00003047, WBGENE00009773, WBGENE00000592, WBGENE00000591, WBGENE00012209, WBGENE00000264, WBGENE00008380, WBGENE00006976, WBGENE00006406, WBG…
GOTERM_BP_FAT GO:0000279~M phase 63 2.105614973262032 0.013771612529619514 WBGENE00020466, WBGENE00001831, WBGENE00004324, WBGENE00007436, WBGENE00009798, WBGENE00003241, WBGENE00002363, WBGENE00002219, WBGENE00018285, WBGENE00006996, WBGENE00016238, WBGENE00017832, WBGENE00012209, WBGENE00000264, WBGENE00015813, WBGENE00004985, WBGENE00002075, WBGENE00002845, WBGENE00006381, WBGENE00009163, WBGE…
GOTERM_BP_FAT GO:0051327~M phase of meiotic cell cycle 44 1.4705882352941175 0.014761247705180312 WBGENE00009364, WBGENE00001526, WBGENE00020466, WBGENE00004324, WBGENE00003804, WBGENE00007436, WBGENE00009798, WBGENE00002219, WBGENE00018285, WBGENE00006996, WBGENE00016238, WBGENE00003047, WBGENE00009773, WBGENE00000592, WBGENE00000591, WBGENE00012209, WBGENE00000264, WBGENE00008380, WBGENE0000697…
GOTERM_BP_FAT GO:0007059~chromosome segregation 41 1.370320855614973 0.016473483691015887 WBGENE00009364, WBGENE00020466, WBGENE00001831, WBGENE00004324, WBGENE00003804, WBGENE00007436, WBGENE00009798, WBGENE00002219, WBGENE00018285, WBGENE00006996, WBGENE00016238, WBGENE00009773, WBGENE00000592, WBGENE00000591, WBGENE00012209, WBGENE00000264, WBGENE00008380, WBGENE00006976, WBGENE00006406, WBGEN…
Annotation Cluster 32 Enrichment Score: 1.9479650551110541
Category Term Count % PValue Genes List Total Pop Hits Pop Total Fold Enrichment Bonferroni Benjamini FDR
INTERPRO IPR003593:ATPase, AAA+ type, core 30 1.0026737967914439 0.004174565526173897 WBGENE00004506, WBGENE00012650, WBGENE00013189, WBGENE00003408, WBGENE00003407, WBGENE00004191, WBGENE00021334, WBGENE00018967, WBGENE00021535, WBGENE00018339, WBGENE00012097, WBGENE00004339, WBGENE00008950, WBGENE00012896, WBGENE00000421, WBGENE00004297, WBGENE00016391, WBGENE00004059, WBGENE00016868, WBGENE000…
SMART SM00382:AAA 30 1.0026737967914439 0.012244603829874818 WBGENE00004506, WBGENE00012650, WBGENE00013189, WBGENE00003408, WBGENE00003407, WBGENE00004191, WBGENE00021334, WBGENE00018967, WBGENE00021535, WBGENE00018339, WBGENE00012097, WBGENE00004339, WBGENE00008950, WBGENE00012896, WBGENE00000421, WBGENE00004297, WBGENE00016391, WBGENE00004059, WBGENE00016868, WBGENE00008682, WBGENE00008412, WB…
INTERPRO IPR003959:ATPase, AAA-type, core 12 0.4010695187165776 0.028025206032563095 WBGENE00012650, WBGENE00003183, WBGENE00004506, WBGENE00010557, WBGENE00004191, WBGENE00010042, WBGENE00007352, WBGENE00016391, WBGENE00021334, WBGENE00008458, WBGENE00004340, WBGENE00008682 2142 38 13633 2.0098776352646324 1.0 0.7105535747634739 39.097667648119874
Annotation Cluster 33 Enrichment Score: 1.8591233070902058
Category Term Count % PValue Genes List Total Pop Hits Pop Total Fold Enrichment Bonferroni Benjamini FDR
INTERPRO IPR015880:Zinc finger, C2H2-like 51 1.7045454545454544 0.0033804549549865523 WBGENE00008417, WBGENE00010936, WBGENE00003045, WBGENE00003044, WBGENE00020093, WBGENE00003002, WBGENE00008363, WBGENE00001439, WBGENE00010137, WBGENE00001824, WBGENE00007105, WBGENE00003087, WBGENE00007042, WBGENE00004751, WBGENE00008762, WBGENE00007433, WBGENE00004745, WBGENE00019878, WBGENE00011661, WBGENE000…
SMART SM00355:ZnF_C2H2 51 1.7045454545454544 0.014555571982738828 WBGENE00008417, WBGENE00010936, WBGENE00003045, WBGENE00003044, WBGENE00020093, WBGENE00003002, WBGENE00008363, WBGENE00001439, WBGENE00010137, WBGENE00001824, WBGENE00007105, WBGENE00003087, WBGENE00007042, WBGENE00004751, WBGENE00008762, WBGENE00007433, WBGENE00004745, WBGENE00019878, WBGENE00011661, WBGENE00022671, WBGENE0001879…
INTERPRO IPR007087:Zinc finger, C2H2-type 42 1.4037433155080214 0.05378060074323358 WBGENE00008417, WBGENE00019651, WBGENE00018794, WBGENE00014131, WBGENE00006604, WBGENE00007772, WBGENE00010936, WBGENE00022762, WBGENE00003909, WBGENE00018636, WBGENE00015649, WBGENE00003218, WBGENE00010868, WBGENE00005011, WBGENE00020093, WBGENE00009772, WBGENE00018740, WBGENE00008363, WBGENE00003002, WBGENE00001…
Annotation Cluster 34 Enrichment Score: 1.8521033445772286
Category Term Count % PValue Genes List Total Pop Hits Pop Total Fold Enrichment Bonferroni Benjamini FDR
INTERPRO IPR000961:AGC-kinase, C-terminal 10 0.3342245989304813 0.0027753945597025743 WBGENE00007047, WBGENE00008311, WBGENE00012929, WBGENE00015650, WBGENE00006437, WBGENE00000103, WBGENE00009793, WBGENE00001708, WBGENE00004034, WBGENE00000102 2142 21 13633 3.030767862700636 0.9981698293211053 0.18399414069789777 4.732911422373032
SMART SM00133:S_TK_X 10 0.3342245989304813 0.0048096577219107275 WBGENE00007047, WBGENE00008311, WBGENE00012929, WBGENE00015650, WBGENE00006437, WBGENE00000103, WBGENE00009793, WBGENE00001708, WBGENE00004034, WBGENE00000102 943 21 5537 2.7960410038883 0.7972613374281463 0.12452305297872202 6.329981552135977
INTERPRO IPR017892:Protein kinase, C-terminal 8 0.267379679144385 0.007201804706776192 WBGENE00007047, WBGENE00008311, WBGENE00012929, WBGENE00006437, WBGENE00000103, WBGENE00009793, WBGENE00004034, WBGENE00000102 2142 16 13633 3.1823062558356674 0.999999924019798 0.3231493228906903 11.846847519201443
UP_SEQ_FEATURE domain:AGC-kinase C-terminal 5 0.16711229946524064 0.40616862963407496 WBGENE00008311, WBGENE00000103, WBGENE00001708, WBGENE00004034, WBGENE00000102 747 14 3249 1.553356282271945 1.0 0.999999270896992 99.98148685985952
Annotation Cluster 35 Enrichment Score: 1.7609991671998018
Category Term Count % PValue Genes List Total Pop Hits Pop Total Fold Enrichment Bonferroni Benjamini FDR
GOTERM_CC_FAT GO:0016469~proton-transporting two-sector ATPase complex 17 0.5681818181818182 1.6336795016325822E-4 WBGENE00006921, WBGENE00006911, WBGENE00006768, WBGENE00006910, WBGENE00020507, WBGENE00006917, WBGENE00006919, WBGENE00007385, WBGENE00000230, WBGENE00019880, WBGENE00012040, WBGENE00010419, WBGENE00011015, WBGENE00016258, WBGENE00006405, WBGENE00011910, WBGENE00021952 1025 47 7912 …
GOTERM_MF_FAT GO:0015077~monovalent inorganic cation transmembrane transporter activity 26 0.8689839572192514 4.294481777352663E-4 WBGENE00017926, WBGENE00000371, WBGENE00006911, WBGENE00006910, WBGENE00006768, WBGENE00020507, WBGENE00006917, WBGENE00007385, WBGENE00006919, WBGENE00022169, WBGENE00000230, WBGENE00010419, WBGENE00011015, WBGENE00022170, WBGENE00016258, WBGENE00003735, WBGENE000037…
GOTERM_BP_FAT GO:0009260~ribonucleotide biosynthetic process 32 1.06951871657754 5.694996751283321E-4 WBGENE00020932, WBGENE00015551, WBGENE00016957, WBGENE00006911, WBGENE00006910, WBGENE00006768, WBGENE00016632, WBGENE00020507, WBGENE00009119, WBGENE00006917, WBGENE00006919, WBGENE00007385, WBGENE00000230, WBGENE00012040, WBGENE00010419, WBGENE00019493, WBGENE00011015, WBGENE00022010, WBGENE000…
GOTERM_MF_FAT GO:0015078~hydrogen ion transmembrane transporter activity 25 0.8355614973262032 6.639791267457046E-4 WBGENE00017926, WBGENE00006911, WBGENE00000371, WBGENE00006910, WBGENE00006768, WBGENE00020507, WBGENE00006917, WBGENE00007385, WBGENE00006919, WBGENE00022169, WBGENE00000230, WBGENE00010419, WBGENE00011015, WBGENE00022170, WBGENE00016258, WBGENE00003735, WBGENE00003733, WBGENE00006…
GOTERM_BP_FAT GO:0009152~purine ribonucleotide biosynthetic process 31 1.036096256684492 6.748068085698229E-4 WBGENE00015551, WBGENE00016957, WBGENE00006911, WBGENE00006910, WBGENE00006768, WBGENE00016632, WBGENE00020507, WBGENE00009119, WBGENE00006917, WBGENE00007385, WBGENE00006919, WBGENE00000230, WBGENE00012040, WBGENE00010419, WBGENE00019493, WBGENE00011015, WBGENE00022010, WBGENE00004736, W…
GOTERM_MF_FAT GO:0022890~inorganic cation transmembrane transporter activity 32 1.06951871657754 7.427134021485066E-4 WBGENE00017926, WBGENE00000371, WBGENE00006911, WBGENE00006910, WBGENE00006768, WBGENE00020507, WBGENE00006917, WBGENE00006919, WBGENE00007385, WBGENE00022169, WBGENE00000230, WBGENE00010419, WBGENE00011015, WBGENE00004736, WBGENE00022170, WBGENE00016258, WBGENE00003735, WBGENE000…
GOTERM_BP_FAT GO:0009259~ribonucleotide metabolic process 32 1.06951871657754 0.0010744313337768042 WBGENE00020932, WBGENE00015551, WBGENE00016957, WBGENE00006911, WBGENE00006910, WBGENE00006768, WBGENE00016632, WBGENE00020507, WBGENE00009119, WBGENE00006917, WBGENE00006919, WBGENE00007385, WBGENE00000230, WBGENE00012040, WBGENE00010419, WBGENE00019493, WBGENE00011015, WBGENE00022010, WBGENE00004…
GOTERM_BP_FAT GO:0009150~purine ribonucleotide metabolic process 31 1.036096256684492 0.0012756763643269114 WBGENE00015551, WBGENE00016957, WBGENE00006911, WBGENE00006910, WBGENE00006768, WBGENE00016632, WBGENE00020507, WBGENE00009119, WBGENE00006917, WBGENE00007385, WBGENE00006919, WBGENE00000230, WBGENE00012040, WBGENE00010419, WBGENE00019493, WBGENE00011015, WBGENE00022010, WBGENE00004736, WBG…
GOTERM_CC_FAT GO:0033176~proton-transporting V-type ATPase complex 8 0.267379679144385 0.001489407439026581 WBGENE00006921, WBGENE00006911, WBGENE00006768, WBGENE00006910, WBGENE00020507, WBGENE00016258, WBGENE00006919, WBGENE00021952 1025 15 7912 4.116813008130081 0.3412063757038516 0.01655522904178719 1.95152203569523
GOTERM_BP_FAT GO:0009145~purine nucleoside triphosphate biosynthetic process 26 0.8689839572192514 0.0037052367622696964 WBGENE00006911, WBGENE00006910, WBGENE00006768, WBGENE00020507, WBGENE00009119, WBGENE00006917, WBGENE00007385, WBGENE00006919, WBGENE00000230, WBGENE00012040, WBGENE00010419, WBGENE00019493, WBGENE00011015, WBGENE00022010, WBGENE00004736, WBGENE00016258, WBGENE00006405, WBGENE…
GOTERM_BP_FAT GO:0009142~nucleoside triphosphate biosynthetic process 26 0.8689839572192514 0.0037052367622696964 WBGENE00006911, WBGENE00006910, WBGENE00006768, WBGENE00020507, WBGENE00009119, WBGENE00006917, WBGENE00007385, WBGENE00006919, WBGENE00000230, WBGENE00012040, WBGENE00010419, WBGENE00019493, WBGENE00011015, WBGENE00022010, WBGENE00004736, WBGENE00016258, WBGENE00006405, WBGENE0000692…
GOTERM_BP_FAT GO:0009201~ribonucleoside triphosphate biosynthetic process 26 0.8689839572192514 0.0037052367622696964 WBGENE00006911, WBGENE00006910, WBGENE00006768, WBGENE00020507, WBGENE00009119, WBGENE00006917, WBGENE00007385, WBGENE00006919, WBGENE00000230, WBGENE00012040, WBGENE00010419, WBGENE00019493, WBGENE00011015, WBGENE00022010, WBGENE00004736, WBGENE00016258, WBGENE00006405, WBGENE000…
GOTERM_BP_FAT GO:0009206~purine ribonucleoside triphosphate biosynthetic process 26 0.8689839572192514 0.0037052367622696964 WBGENE00006911, WBGENE00006910, WBGENE00006768, WBGENE00020507, WBGENE00009119, WBGENE00006917, WBGENE00007385, WBGENE00006919, WBGENE00000230, WBGENE00012040, WBGENE00010419, WBGENE00019493, WBGENE00011015, WBGENE00022010, WBGENE00004736, WBGENE00016258, WBGENE00006405, WB…
GOTERM_CC_FAT GO:0033178~proton-transporting two-sector ATPase complex, catalytic domain 10 0.3342245989304813 0.0039181916319631135 WBGENE00006921, WBGENE00020507, WBGENE00006917, WBGENE00006405, WBGENE00000230, WBGENE00019880, WBGENE00012040, WBGENE00010419, WBGENE00011910, WBGENE00021952 1025 26 7912 2.9688555347091934 0.666878702766211 0.035978440484442764 5.058520438695801
GOTERM_BP_FAT GO:0009144~purine nucleoside triphosphate metabolic process 26 0.8689839572192514 0.005455370416007542 WBGENE00006911, WBGENE00006910, WBGENE00006768, WBGENE00020507, WBGENE00009119, WBGENE00006917, WBGENE00007385, WBGENE00006919, WBGENE00000230, WBGENE00012040, WBGENE00010419, WBGENE00019493, WBGENE00011015, WBGENE00022010, WBGENE00004736, WBGENE00016258, WBGENE00006405, WBGENE0000…
GOTERM_BP_FAT GO:0009199~ribonucleoside triphosphate metabolic process 26 0.8689839572192514 0.005455370416007542 WBGENE00006911, WBGENE00006910, WBGENE00006768, WBGENE00020507, WBGENE00009119, WBGENE00006917, WBGENE00007385, WBGENE00006919, WBGENE00000230, WBGENE00012040, WBGENE00010419, WBGENE00019493, WBGENE00011015, WBGENE00022010, WBGENE00004736, WBGENE00016258, WBGENE00006405, WBGENE0000692…
GOTERM_BP_FAT GO:0009205~purine ribonucleoside triphosphate metabolic process 26 0.8689839572192514 0.005455370416007542 WBGENE00006911, WBGENE00006910, WBGENE00006768, WBGENE00020507, WBGENE00009119, WBGENE00006917, WBGENE00007385, WBGENE00006919, WBGENE00000230, WBGENE00012040, WBGENE00010419, WBGENE00019493, WBGENE00011015, WBGENE00022010, WBGENE00004736, WBGENE00016258, WBGENE00006405, WBGENE…
GOTERM_BP_FAT GO:0006754~ATP biosynthetic process 24 0.8021390374331552 0.006398129908543652 WBGENE00006921, WBGENE00006911, WBGENE00006910, WBGENE00006768, WBGENE00020507, WBGENE00006917, WBGENE00007514, WBGENE00007248, WBGENE00006919, WBGENE00007385, WBGENE00000230, WBGENE00009498, WBGENE00019880, WBGENE00012040, WBGENE00012360, WBGENE00010419, WBGENE00019493, WBGENE00022010, WBGENE00011015, WB…
GOTERM_BP_FAT GO:0009141~nucleoside triphosphate metabolic process 26 0.8689839572192514 0.006559845482883683 WBGENE00006911, WBGENE00006910, WBGENE00006768, WBGENE00020507, WBGENE00009119, WBGENE00006917, WBGENE00007385, WBGENE00006919, WBGENE00000230, WBGENE00012040, WBGENE00010419, WBGENE00019493, WBGENE00011015, WBGENE00022010, WBGENE00004736, WBGENE00016258, WBGENE00006405, WBGENE00006921, W…
GOTERM_BP_FAT GO:0046034~ATP metabolic process 24 0.8021390374331552 0.009301440736512708 WBGENE00006921, WBGENE00006911, WBGENE00006910, WBGENE00006768, WBGENE00020507, WBGENE00006917, WBGENE00007514, WBGENE00007248, WBGENE00006919, WBGENE00007385, WBGENE00000230, WBGENE00009498, WBGENE00019880, WBGENE00012040, WBGENE00012360, WBGENE00010419, WBGENE00019493, WBGENE00022010, WBGENE00011015, WBGEN…
GOTERM_MF_FAT GO:0042623~ATPase activity, coupled 44 1.4705882352941175 0.011525548127463033 WBGENE00003389, WBGENE00020507, WBGENE00006917, WBGENE00021391, WBGENE00021938, WBGENE00000230, WBGENE00010419, WBGENE00019493, WBGENE00017162, WBGENE00022010, WBGENE00013189, WBGENE00004736, WBGENE00003408, WBGENE00003407, WBGENE00014025, WBGENE00006921, WBGENE00010260, WBGENE00018007, WBGENE00000479, WB…
GOTERM_BP_FAT GO:0006164~purine nucleotide biosynthetic process 34 1.1363636363636365 0.012707394511413837 WBGENE00015551, WBGENE00016957, WBGENE00006911, WBGENE00006910, WBGENE00006768, WBGENE00016632, WBGENE00020507, WBGENE00009119, WBGENE00006917, WBGENE00006919, WBGENE00007385, WBGENE00000230, WBGENE00012040, WBGENE00010419, WBGENE00019493, WBGENE00011015, WBGENE00022010, WBGENE00020131, WBGE…
GOTERM_BP_FAT GO:0044271~nitrogen compound biosynthetic process 59 1.9719251336898396 0.01482600224317121 WBGENE00020932, WBGENE00016957, WBGENE00006911, WBGENE00006910, WBGENE00006768, WBGENE00010645, WBGENE00006917, WBGENE00018146, WBGENE00006919, WBGENE00007385, WBGENE00000230, WBGENE00010419, WBGENE00022010, WBGENE00011015, WBGENE00004259, WBGENE00004736, WBGENE00006566, WBGENE00015116, WBGEN…
GOTERM_BP_FAT GO:0055085~transmembrane transport 25 0.8355614973262032 0.015393512672031717 WBGENE00006911, WBGENE00006910, WBGENE00022126, WBGENE00006768, WBGENE00020507, WBGENE00006917, WBGENE00007385, WBGENE00000230, WBGENE00017119, WBGENE00012040, WBGENE00010419, WBGENE00011015, WBGENE00016258, WBGENE00006405, WBGENE00006921, WBGENE00019880, WBGENE00006574, WBGENE00019207, WBGENE00006572, WBG…
GOTERM_MF_FAT GO:0042625~ATPase activity, coupled to transmembrane movement of ions 15 0.5013368983957219 0.017926455447373625 WBGENE00006921, WBGENE00020507, WBGENE00006917, WBGENE00007248, WBGENE00007514, WBGENE00000230, WBGENE00009498, WBGENE00019880, WBGENE00012360, WBGENE00010419, WBGENE00019493, WBGENE00022010, WBGENE00004736, WBGENE00014025, WBGENE00021952 1293 41 6686 1.8918001244977645 0…
GOTERM_BP_FAT GO:0015992~proton transport 17 0.5681818181818182 0.0182573120586318 WBGENE00006921, WBGENE00006911, WBGENE00006768, WBGENE00006910, WBGENE00020507, WBGENE00006917, WBGENE00006919, WBGENE00007385, WBGENE00000230, WBGENE00019880, WBGENE00012040, WBGENE00010419, WBGENE00011015, WBGENE00016258, WBGENE00006405, WBGENE00011910, WBGENE00021952 1547 48 7838 1.7944139194139197 0.99999999999…
GOTERM_BP_FAT GO:0006163~purine nucleotide metabolic process 34 1.1363636363636365 0.021086076033682954 WBGENE00015551, WBGENE00016957, WBGENE00006911, WBGENE00006910, WBGENE00006768, WBGENE00016632, WBGENE00020507, WBGENE00009119, WBGENE00006917, WBGENE00006919, WBGENE00007385, WBGENE00000230, WBGENE00012040, WBGENE00010419, WBGENE00019493, WBGENE00011015, WBGENE00022010, WBGENE00020131, WBGENE0…
GOTERM_BP_FAT GO:0015985~energy coupled proton transport, down electrochemical gradient 16 0.53475935828877 0.021904875508298234 WBGENE00006921, WBGENE00006911, WBGENE00006768, WBGENE00006910, WBGENE00020507, WBGENE00006917, WBGENE00007385, WBGENE00000230, WBGENE00019880, WBGENE00012040, WBGENE00010419, WBGENE00011015, WBGENE00016258, WBGENE00006405, WBGENE00011910, WBGENE00021952 1547 45 7838 1.…
GOTERM_BP_FAT GO:0015986~ATP synthesis coupled proton transport 16 0.53475935828877 0.021904875508298234 WBGENE00006921, WBGENE00006911, WBGENE00006768, WBGENE00006910, WBGENE00020507, WBGENE00006917, WBGENE00007385, WBGENE00000230, WBGENE00019880, WBGENE00012040, WBGENE00010419, WBGENE00011015, WBGENE00016258, WBGENE00006405, WBGENE00011910, WBGENE00021952 1547 45 7838 1.8014508367449544 0.99999…
GOTERM_BP_FAT GO:0006818~hydrogen transport 17 0.5681818181818182 0.0222845805080379 WBGENE00006921, WBGENE00006911, WBGENE00006768, WBGENE00006910, WBGENE00020507, WBGENE00006917, WBGENE00006919, WBGENE00007385, WBGENE00000230, WBGENE00019880, WBGENE00012040, WBGENE00010419, WBGENE00011015, WBGENE00016258, WBGENE00006405, WBGENE00011910, WBGENE00021952 1547 49 7838 1.7577932271809824 0.999999999…
GOTERM_MF_FAT GO:0016820~hydrolase activity, acting on acid anhydrides, catalyzing transmembrane movement of substances 26 0.8689839572192514 0.028059330424772107 WBGENE00020507, WBGENE00006917, WBGENE00006919, WBGENE00000230, WBGENE00012040, WBGENE00010419, WBGENE00019493, WBGENE00022010, WBGENE00004736, WBGENE00003408, WBGENE00003407, WBGENE00006405, WBGENE00014025, WBGENE00006921, WBGENE000004…
GOTERM_MF_FAT GO:0015399~primary active transmembrane transporter activity 25 0.8355614973262032 0.029188699179382063 WBGENE00020507, WBGENE00006917, WBGENE00000230, WBGENE00017119, WBGENE00022783, WBGENE00010419, WBGENE00019493, WBGENE00022010, WBGENE00004736, WBGENE00003408, WBGENE00003407, WBGENE00014025, WBGENE00006921, WBGENE00000421, WBGENE00007248, WBGENE00007514, WBGENE00004059, WBGENE000…
GOTERM_MF_FAT GO:0015405~P-P-bond-hydrolysis-driven transmembrane transporter activity 25 0.8355614973262032 0.029188699179382063 WBGENE00020507, WBGENE00006917, WBGENE00000230, WBGENE00017119, WBGENE00022783, WBGENE00010419, WBGENE00019493, WBGENE00022010, WBGENE00004736, WBGENE00003408, WBGENE00003407, WBGENE00014025, WBGENE00006921, WBGENE00000421, WBGENE00007248, WBGENE00007514, WBGENE0000405…
GOTERM_BP_FAT GO:0034654~nucleobase, nucleoside, nucleotide and nucleic acid biosynthetic process 41 1.370320855614973 0.03092030647268162 WBGENE00015551, WBGENE00020932, WBGENE00016957, WBGENE00006911, WBGENE00006768, WBGENE00006910, WBGENE00016632, WBGENE00020507, WBGENE00006917, WBGENE00009119, WBGENE00006919, WBGENE00007385, WBGENE00020036, WBGENE00000230, WBGENE00012040, WBGENE00010419, WBGE…
GOTERM_BP_FAT GO:0034404~nucleobase, nucleoside and nucleotide biosynthetic process 41 1.370320855614973 0.03092030647268162 WBGENE00015551, WBGENE00020932, WBGENE00016957, WBGENE00006911, WBGENE00006768, WBGENE00006910, WBGENE00016632, WBGENE00020507, WBGENE00006917, WBGENE00009119, WBGENE00006919, WBGENE00007385, WBGENE00020036, WBGENE00000230, WBGENE00012040, WBGENE00010419, WBGENE00019493, WB…
GOTERM_BP_FAT GO:0009165~nucleotide biosynthetic process 39 1.303475935828877 0.03702712886215245 WBGENE00015551, WBGENE00020932, WBGENE00016957, WBGENE00006911, WBGENE00006768, WBGENE00006910, WBGENE00016632, WBGENE00020507, WBGENE00006917, WBGENE00009119, WBGENE00006919, WBGENE00020036, WBGENE00007385, WBGENE00000230, WBGENE00012040, WBGENE00010419, WBGENE00019493, WBGENE00009176, WBGENE0002201…
SP_PIR_KEYWORDS Hydrogen ion transport 8 0.267379679144385 0.03902347889364238 WBGENE00006921, WBGENE00006911, WBGENE00006768, WBGENE00006910, WBGENE00020507, WBGENE00006919, WBGENE00019880, WBGENE00010419 2849 23 19674 2.40194118454988 0.9999994021397075 0.1925541095407013 42.11363509705814
KEGG_PATHWAY cel00190:Oxidative phosphorylation 39 1.303475935828877 0.040858286850206225 WBGENE00017926, WBGENE00019007, WBGENE00000371, WBGENE00006911, WBGENE00009051, WBGENE00006768, WBGENE00006910, WBGENE00006433, WBGENE00020507, WBGENE00006917, WBGENE00013094, WBGENE00006919, WBGENE00007385, WBGENE00022169, WBGENE00000230, WBGENE00007712, WBGENE00012040, WBGENE00010437, WBGENE00010419, WBGEN…
GOTERM_MF_FAT GO:0016887~ATPase activity 52 1.7379679144385027 0.04180232239486496 WBGENE00003389, WBGENE00006917, WBGENE00000230, WBGENE00010419, WBGENE00022010, WBGENE00004736, WBGENE00013189, WBGENE00003408, WBGENE00003407, WBGENE00018339, WBGENE00018007, WBGENE00006921, WBGENE00010280, WBGENE00012896, WBGENE00016391, WBGENE00007248, WBGENE00004059, WBGENE00016868, WBGENE00019880, WBGENE000031…
GOTERM_BP_FAT GO:0034220~ion transmembrane transport 16 0.53475935828877 0.04601238217555905 WBGENE00006921, WBGENE00006911, WBGENE00006768, WBGENE00006910, WBGENE00020507, WBGENE00006917, WBGENE00007385, WBGENE00000230, WBGENE00019880, WBGENE00012040, WBGENE00010419, WBGENE00011015, WBGENE00016258, WBGENE00006405, WBGENE00011910, WBGENE00021952 1547 49 7838 1.6543936255821008 1.0 0.4306113669945…
GOTERM_BP_FAT GO:0006119~oxidative phosphorylation 20 0.6684491978609626 0.048859047825078834 WBGENE00006921, WBGENE00006911, WBGENE00009051, WBGENE00006910, WBGENE00006768, WBGENE00020507, WBGENE00012094, WBGENE00006917, WBGENE00007385, WBGENE00022169, WBGENE00000230, WBGENE00019880, WBGENE00012040, WBGENE00010419, WBGENE00011015, WBGENE00022170, WBGENE00016258, WBGENE00000536, WBGENE00006405, W…
GOTERM_MF_FAT GO:0019829~cation-transporting ATPase activity 9 0.30080213903743314 0.05988857752862088 WBGENE00006921, WBGENE00004736, WBGENE00020507, WBGENE00006917, WBGENE00014025, WBGENE00000230, WBGENE00019880, WBGENE00010419, WBGENE00021952 1293 23 6686 2.0234036114193485 1.0 0.6495240986762336 60.914990614519645
GOTERM_MF_FAT GO:0042626~ATPase activity, coupled to transmembrane movement of substances 22 0.7352941176470588 0.07063594950016353 WBGENE00006921, WBGENE00020507, WBGENE00000421, WBGENE00006917, WBGENE00007514, WBGENE00007248, WBGENE00004059, WBGENE00000230, WBGENE00019880, WBGENE00009498, WBGENE00012360, WBGENE00010419, WBGENE00019493, WBGENE00022010, WBGENE00004062, WBGENE00004736, WBGENE00003…
GOTERM_MF_FAT GO:0043492~ATPase activity, coupled to movement of substances 22 0.7352941176470588 0.07063594950016353 WBGENE00006921, WBGENE00020507, WBGENE00000421, WBGENE00006917, WBGENE00007514, WBGENE00007248, WBGENE00004059, WBGENE00000230, WBGENE00019880, WBGENE00009498, WBGENE00012360, WBGENE00010419, WBGENE00019493, WBGENE00022010, WBGENE00004062, WBGENE00004736, WBGENE00003408, WBGENE000…
GOTERM_MF_FAT GO:0046961~proton-transporting ATPase activity, rotational mechanism 7 0.2339572192513369 0.09215895608171795 WBGENE00006921, WBGENE00020507, WBGENE00006917, WBGENE00000230, WBGENE00019880, WBGENE00010419, WBGENE00021952 1293 17 6686 2.12920249306219 1.0 0.7641333092835246 77.02502300058867
GOTERM_CC_FAT GO:0033177~proton-transporting two-sector ATPase complex, proton-transporting domain 6 0.2005347593582888 0.10641169850566753 WBGENE00011015, WBGENE00006911, WBGENE00006768, WBGENE00006910, WBGENE00016258, WBGENE00007385 1025 20 7912 2.315707317073171 0.9999999999999791 0.41908586230582023 77.4096859476461
GOTERM_CC_FAT GO:0033179~proton-transporting V-type ATPase, V0 domain 3 0.1002673796791444 0.12815799692394658 WBGENE00006911, WBGENE00006910, WBGENE00016258 1025 5 7912 4.631414634146342 1.0 0.4564004864956879 83.69025377754073
GOTERM_CC_FAT GO:0045259~proton-transporting ATP synthase complex 5 0.16711229946524064 0.22489759153604477 WBGENE00011015, WBGENE00007385, WBGENE00000230, WBGENE00019880, WBGENE00010419 1025 19 7912 2.0313222079589215 1.0 0.628695869635149 96.555974201817
GOTERM_MF_FAT GO:0046933~hydrogen ion transporting ATP synthase activity, rotational mechanism 5 0.16711229946524064 0.23203768472667616 WBGENE00006921, WBGENE00000230, WBGENE00019880, WBGENE00010419, WBGENE00021952 1293 13 6686 1.9888155154976501 1.0 0.9176224226815829 98.19773990838102
GOTERM_CC_FAT GO:0045261~proton-transporting ATP synthase complex, catalytic core F(1) 3 0.1002673796791444 0.27760558917410355 WBGENE00000230, WBGENE00019880, WBGENE00010419 1025 8 7912 2.8946341463414633 1.0 0.6934846131685067 98.64273557054402
GOTERM_CC_FAT GO:0033180~proton-transporting V-type ATPase, V1 domain 3 0.1002673796791444 0.27760558917410355 WBGENE00006921, WBGENE00020507, WBGENE00021952 1025 8 7912 2.8946341463414633 1.0 0.6934846131685067 98.64273557054402
SP_PIR_KEYWORDS atp synthesis 3 0.1002673796791444 0.43631705454026676 WBGENE00000230, WBGENE00019880, WBGENE00010419 2849 10 19674 2.0716742716742718 1.0 0.800572225526129 99.9619198338107
GOTERM_BP_FAT GO:0015672~monovalent inorganic cation transport 45 1.5040106951871657 0.5663017838356144 WBGENE00012116, WBGENE00006911, WBGENE00006768, WBGENE00006910, WBGENE00012137, WBGENE00020507, WBGENE00006917, WBGENE00006919, WBGENE00007385, WBGENE00003168, WBGENE00000230, WBGENE00012040, WBGENE00010784, WBGENE00006668, WBGENE00010419, WBGENE00006682, WBGENE00018716, WBGENE00011015, WBGENE0…
GOTERM_BP_FAT GO:0006812~cation transport 54 1.8048128342245988 0.9417668938573124 WBGENE00012116, WBGENE00006911, WBGENE00006910, WBGENE00006768, WBGENE00006917, WBGENE00006919, WBGENE00007385, WBGENE00003168, WBGENE00000230, WBGENE00010784, WBGENE00018716, WBGENE00010419, WBGENE00006668, WBGENE00011015, WBGENE00006674, WBGENE00022010, WBGENE00004736, WBGENE00015777, WBGENE00006670, WBGENE000011…
KEGG_PATHWAY cel04142:Lysosome 8 0.267379679144385 0.9999368934130719 WBGENE00006911, WBGENE00006768, WBGENE00006910, WBGENE00020507, WBGENE00016258, WBGENE00011867, WBGENE00000163, WBGENE00021952 434 68 1534 0.4158308484684196 1.0 0.9999995651410318 100.0
Annotation Cluster 36 Enrichment Score: 1.7066563824910896
Category Term Count % PValue Genes List Total Pop Hits Pop Total Fold Enrichment Bonferroni Benjamini FDR
GOTERM_CC_FAT GO:0019898~extrinsic to membrane 11 0.3676470588235294 0.0024689655247220866 WBGENE00022126, WBGENE00003593, WBGENE00002632, WBGENE00006836, WBGENE00001488, WBGENE00001179, WBGENE00044083, WBGENE00004377, WBGENE00001681, WBGENE00001145, WBGENE00001682 1025 29 7912 2.927905803195963 0.4995087510171987 0.02441714291833963 3.2157497702202664
GOTERM_CC_FAT GO:0005834~heterotrimeric G-protein complex 4 0.1336898395721925 0.017652610555315612 WBGENE00001179, WBGENE00001681, WBGENE00001145, WBGENE00001682 1025 5 7912 6.175219512195122 0.9931730503222183 0.12003104365798567 20.981945385639232
GOTERM_CC_FAT GO:0019897~extrinsic to plasma membrane 4 0.1336898395721925 0.017652610555315612 WBGENE00001179, WBGENE00001681, WBGENE00001145, WBGENE00001682 1025 5 7912 6.175219512195122 0.9931730503222183 0.12003104365798567 20.981945385639232
INTERPRO IPR015898:G-protein, gamma-like subunit 4 0.1336898395721925 0.030155077159694333 WBGENE00001179, WBGENE00001681, WBGENE00001145, WBGENE00001682 2142 5 13633 5.091690009337069 1.0 0.7236264627111404 41.38437736087369
SMART SM00224:GGL 4 0.1336898395721925 0.037459123045677584 WBGENE00001179, WBGENE00001681, WBGENE00001145, WBGENE00001682 943 5 5537 4.697348886532343 0.999996751003299 0.5044389303444228 40.41868922065434
INTERPRO IPR001770:G-protein, gamma subunit 3 0.1002673796791444 0.06622328943647969 WBGENE00001179, WBGENE00001681, WBGENE00001682 2142 3 13633 6.364612511671336 1.0 0.9050614539298946 69.73982128613663
Annotation Cluster 37 Enrichment Score: 1.7021480038946109
Category Term Count % PValue Genes List Total Pop Hits Pop Total Fold Enrichment Bonferroni Benjamini FDR
GOTERM_BP_FAT GO:0060429~epithelium development 84 2.807486631016043 0.013005849091606509 WBGENE00001972, WBGENE00006961, WBGENE00021816, WBGENE00000466, WBGENE00000182, WBGENE00017778, WBGENE00001831, WBGENE00003825, WBGENE00003241, WBGENE00011885, WBGENE00010701, WBGENE00018572, WBGENE00008956, WBGENE00018967, WBGENE00006958, WBGENE00006773, WBGENE00008363, WBGENE00001438, WBGENE00018152, WBGEN…
GOTERM_BP_FAT GO:0002009~morphogenesis of an epithelium 81 2.7072192513368987 0.024380248206090523 WBGENE00001972, WBGENE00006961, WBGENE00021816, WBGENE00000466, WBGENE00000182, WBGENE00017778, WBGENE00001831, WBGENE00003825, WBGENE00003241, WBGENE00011885, WBGENE00010701, WBGENE00018572, WBGENE00008956, WBGENE00018967, WBGENE00006958, WBGENE00006773, WBGENE00008363, WBGENE00001438, WBGENE000181…
GOTERM_BP_FAT GO:0048729~tissue morphogenesis 84 2.807486631016043 0.024681932205542368 WBGENE00001972, WBGENE00006961, WBGENE00021816, WBGENE00000466, WBGENE00000182, WBGENE00017778, WBGENE00001831, WBGENE00003825, WBGENE00003241, WBGENE00011885, WBGENE00010701, WBGENE00018572, WBGENE00008956, WBGENE00018967, WBGENE00006958, WBGENE00006773, WBGENE00008363, WBGENE00006775, WBGENE00001438, WBGENE0…
Annotation Cluster 38 Enrichment Score: 1.645304831579068
Category Term Count % PValue Genes List Total Pop Hits Pop Total Fold Enrichment Bonferroni Benjamini FDR
GOTERM_BP_FAT GO:0006096~glycolysis 14 0.4679144385026738 5.121699632780418E-4 WBGENE00016810, WBGENE00001686, WBGENE00022306, WBGENE00001685, WBGENE00001684, WBGENE00020185, WBGENE00001683, WBGENE00003162, WBGENE00011884, WBGENE00009126, WBGENE00022199, WBGENE00018491, WBGENE00017166, WBGENE00002262 1547 26 7838 2.728158719108946 0.5679220692419109 0.025108179060168823 0.8565772150431195
SP_PIR_KEYWORDS glycolysis 11 0.3676470588235294 7.442134677122848E-4 WBGENE00016810, WBGENE00001686, WBGENE00022306, WBGENE00009126, WBGENE00001685, WBGENE00001684, WBGENE00020185, WBGENE00001683, WBGENE00017166, WBGENE00011884, WBGENE00002262 2849 23 19674 3.302669128756085 0.23510490978200305 0.009526355153210098 1.0172779739737514
GOTERM_BP_FAT GO:0046164~alcohol catabolic process 17 0.5681818181818182 0.001300750077672309 WBGENE00016810, WBGENE00010778, WBGENE00001686, WBGENE00022306, WBGENE00001685, WBGENE00001684, WBGENE00020185, WBGENE00001683, WBGENE00003162, WBGENE00012015, WBGENE00011884, WBGENE00009126, WBGENE00022199, WBGENE00018491, WBGENE00013301, WBGENE00017166, WBGENE00002262 1547 38 7838 2.266628108733372 0.8…
GOTERM_BP_FAT GO:0044275~cellular carbohydrate catabolic process 17 0.5681818181818182 0.0018075448887941113 WBGENE00016810, WBGENE00010778, WBGENE00001686, WBGENE00022306, WBGENE00001685, WBGENE00001684, WBGENE00020185, WBGENE00001683, WBGENE00003162, WBGENE00012015, WBGENE00011884, WBGENE00009126, WBGENE00022199, WBGENE00018491, WBGENE00013301, WBGENE00017166, WBGENE00002262 1547 39 7838 2.2085…
SP_PIR_KEYWORDS gluconeogenesis 5 0.16711229946524064 0.010632837896722043 WBGENE00004258, WBGENE00001686, WBGENE00001685, WBGENE00001684, WBGENE00001683 2849 7 19674 4.932557789700647 0.978684427303748 0.08374608982237852 13.654537131413779
SP_PIR_KEYWORDS homotetramer 4 0.1336898395721925 0.010808007045636406 WBGENE00001686, WBGENE00001685, WBGENE00001684, WBGENE00001683 2849 4 19674 6.905580905580905 0.9800007722777558 0.08326304584394773 13.864261555268975
INTERPRO IPR006424:Glyceraldehyde-3-phosphate dehydrogenase, type I 4 0.1336898395721925 0.013654188257212062 WBGENE00001686, WBGENE00001685, WBGENE00001684, WBGENE00001683 2142 4 13633 6.364612511671335 0.9999999999999712 0.49229219871669316 21.32517163167592
UP_SEQ_FEATURE binding site:NAD 8 0.267379679144385 0.015089077922971369 WBGENE00010778, WBGENE00001686, WBGENE00001685, WBGENE00001684, WBGENE00001683, WBGENE00003162, WBGENE00002262, WBGENE00000114 747 13 3249 2.676552363299351 0.9999999995105543 0.9532310321848373 22.17677948415663
UP_SEQ_FEATURE nucleotide phosphate-binding region:NAD 9 0.30080213903743314 0.01617728152585675 WBGENE00010778, WBGENE00001686, WBGENE00001685, WBGENE00001684, WBGENE00001683, WBGENE00003162, WBGENE00007993, WBGENE00002262, WBGENE00000114 747 16 3249 2.4465361445783134 0.9999999998970196 0.9435590521268228 23.58268641969188
GOTERM_MF_FAT GO:0051287~NAD or NADH binding 12 0.4010695187165776 0.025595347368119744 WBGENE00004801, WBGENE00010778, WBGENE00004803, WBGENE00004802, WBGENE00001686, WBGENE00010317, WBGENE00001685, WBGENE00001684, WBGENE00001683, WBGENE00007993, WBGENE00006463, WBGENE00009440 1293 31 6686 2.0016465833395705 0.9999999961248038 0.47566386353428913 32.59290587149897
UP_SEQ_FEATURE region of interest:Glyceraldehyde 3-phosphate binding 4 0.1336898395721925 0.03998360187673149 WBGENE00001686, WBGENE00001685, WBGENE00001684, WBGENE00001683 747 4 3249 4.349397590361446 1.0 0.9880349295780583 48.97801610753102
UP_SEQ_FEATURE binding site:NAD; via carbonyl oxygen 4 0.1336898395721925 0.03998360187673149 WBGENE00001686, WBGENE00001685, WBGENE00001684, WBGENE00001683 747 4 3249 4.349397590361446 1.0 0.9880349295780583 48.97801610753102
UP_SEQ_FEATURE site:Activates thiol group during catalysis 4 0.1336898395721925 0.03998360187673149 WBGENE00001686, WBGENE00001685, WBGENE00001684, WBGENE00001683 747 4 3249 4.349397590361446 1.0 0.9880349295780583 48.97801610753102
UP_SEQ_FEATURE binding site:Glyceraldehyde 3-phosphate 4 0.1336898395721925 0.03998360187673149 WBGENE00001686, WBGENE00001685, WBGENE00001684, WBGENE00001683 747 4 3249 4.349397590361446 1.0 0.9880349295780583 48.97801610753102
INTERPRO IPR000173:Glyceraldehyde 3-phosphate dehydrogenase 4 0.1336898395721925 0.08266564273352109 WBGENE00001686, WBGENE00001685, WBGENE00001684, WBGENE00001683 2142 7 13633 3.6369214352407626 1.0 0.9264070136773469 77.80414052316118
PIR_SUPERFAMILY PIRSF000149:GAP_DH 4 0.1336898395721925 0.11010448885138999 WBGENE00001686, WBGENE00001685, WBGENE00001684, WBGENE00001683 803 7 4541 3.23145347802882 1.0 0.9999999999999755 83.34330975932005
GOTERM_BP_FAT GO:0016052~carbohydrate catabolic process 17 0.5681818181818182 0.13248304677430298 WBGENE00016810, WBGENE00010778, WBGENE00001686, WBGENE00022306, WBGENE00001685, WBGENE00001684, WBGENE00020185, WBGENE00001683, WBGENE00003162, WBGENE00012015, WBGENE00011884, WBGENE00009126, WBGENE00022199, WBGENE00018491, WBGENE00013301, WBGENE00017166, WBGENE00002262 1547 61 7838 1.411997838227346…
GOTERM_MF_FAT GO:0004365~glyceraldehyde-3-phosphate dehydrogenase (phosphorylating) activity 4 0.1336898395721925 0.13649675887262436 WBGENE00001686, WBGENE00001685, WBGENE00001684, WBGENE00001683 1293 7 6686 2.9548116230250803 1.0 0.8391257809828738 89.27339172649101
GOTERM_MF_FAT GO:0008943~glyceraldehyde-3-phosphate dehydrogenase activity 4 0.1336898395721925 0.13649675887262436 WBGENE00001686, WBGENE00001685, WBGENE00001684, WBGENE00001683 1293 7 6686 2.9548116230250803 1.0 0.8391257809828738 89.27339172649101
GOTERM_MF_FAT GO:0016620~oxidoreductase activity, acting on the aldehyde or oxo group of donors, NAD or NADP as acceptor 5 0.16711229946524064 0.23203768472667616 WBGENE00001686, WBGENE00001685, WBGENE00001684, WBGENE00001683, WBGENE00000114 1293 13 6686 1.9888155154976501 1.0 0.9176224226815829 98.19773990838102
UP_SEQ_FEATURE active site:Nucleophile 12 0.4010695187165776 0.23998977852646786 WBGENE00007331, WBGENE00006566, WBGENE00001686, WBGENE00015168, WBGENE00001685, WBGENE00001684, WBGENE00001683, WBGENE00009146, WBGENE00017775, WBGENE00003963, WBGENE00000114, WBGENE00003962 747 38 3249 1.3734939759036144 1.0 0.9999712753942885 98.91708601817608
Annotation Cluster 39 Enrichment Score: 1.6389693598960504
Category Term Count % PValue Genes List Total Pop Hits Pop Total Fold Enrichment Bonferroni Benjamini FDR
GOTERM_BP_FAT GO:0045426~quinone cofactor biosynthetic process 6 0.2005347593582888 0.009751694398038992 WBGENE00000761, WBGENE00000764, WBGENE00000763, WBGENE00000766, WBGENE00000765, WBGENE00000536 1547 8 7838 3.7999353587588884 0.9999998931317143 0.1720836544087958 15.172989163553908
GOTERM_BP_FAT GO:0006743~ubiquinone metabolic process 6 0.2005347593582888 0.009751694398038992 WBGENE00000761, WBGENE00000764, WBGENE00000763, WBGENE00000766, WBGENE00000765, WBGENE00000536 1547 8 7838 3.7999353587588884 0.9999998931317143 0.1720836544087958 15.172989163553908
GOTERM_BP_FAT GO:0006744~ubiquinone biosynthetic process 6 0.2005347593582888 0.009751694398038992 WBGENE00000761, WBGENE00000764, WBGENE00000763, WBGENE00000766, WBGENE00000765, WBGENE00000536 1547 8 7838 3.7999353587588884 0.9999998931317143 0.1720836544087958 15.172989163553908
GOTERM_BP_FAT GO:0042375~quinone cofactor metabolic process 6 0.2005347593582888 0.009751694398038992 WBGENE00000761, WBGENE00000764, WBGENE00000763, WBGENE00000766, WBGENE00000765, WBGENE00000536 1547 8 7838 3.7999353587588884 0.9999998931317143 0.1720836544087958 15.172989163553908
GOTERM_BP_FAT GO:0006733~oxidoreduction coenzyme metabolic process 11 0.3676470588235294 0.011333075386361018 WBGENE00000761, WBGENE00000764, WBGENE00011088, WBGENE00000763, WBGENE00011089, WBGENE00000766, WBGENE00000765, WBGENE00000536, WBGENE00013301, WBGENE00012015, WBGENE00007698, WBGENE00009176 1547 24 7838 2.322182719241543 0.999999992203339 0.19116004134450626 17.419283838942757
GOTERM_BP_FAT GO:0009108~coenzyme biosynthetic process 15 0.5013368983957219 0.021303550467239214 WBGENE00000761, WBGENE00011088, WBGENE00017777, WBGENE00000764, WBGENE00014054, WBGENE00011089, WBGENE00000763, WBGENE00000766, WBGENE00000765, WBGENE00006862, WBGENE00007698, WBGENE00009176, WBGENE00004428, WBGENE00000929, WBGENE00003031, WBGENE00000536, WBGENE00010809 1547 41 7838 1.853627004272628…
SP_PIR_KEYWORDS ubiquinone biosynthesis 4 0.1336898395721925 0.04307994278060503 WBGENE00000764, WBGENE00000766, WBGENE00000765, WBGENE00000536 2849 6 19674 4.603720603720603 0.9999998696122698 0.20010772393155407 45.380820258396184
KEGG_PATHWAY cel00130:Ubiquinone and other terpenoid-quinone biosynthesis 3 0.1002673796791444 0.8219585266834725 WBGENE00000766, WBGENE00000765, WBGENE00000536 434 10 1534 1.06036866359447 1.0 0.9854791373907307 99.9999995684873
Annotation Cluster 40 Enrichment Score: 1.6155072125304177
Category Term Count % PValue Genes List Total Pop Hits Pop Total Fold Enrichment Bonferroni Benjamini FDR
GOTERM_BP_FAT GO:0048580~regulation of post-embryonic development 43 1.4371657754010696 0.010893797075055656 WBGENE00003926, WBGENE00003036, WBGENE00001995, WBGENE00010476, WBGENE00003037, WBGENE00001996, WBGENE00002998, WBGENE00003882, WBGENE00004930, WBGENE00004774, WBGENE00002363, WBGENE00003218, WBGENE00006706, WBGENE00002335, WBGENE00000247, WBGENE00003044, WBGENE00003043, WBGENE00009551, WB…
GOTERM_BP_FAT GO:0040028~regulation of vulval development 43 1.4371657754010696 0.010893797075055656 WBGENE00003926, WBGENE00003036, WBGENE00001995, WBGENE00010476, WBGENE00003037, WBGENE00001996, WBGENE00002998, WBGENE00003882, WBGENE00004930, WBGENE00004774, WBGENE00002363, WBGENE00003218, WBGENE00006706, WBGENE00002335, WBGENE00000247, WBGENE00003044, WBGENE00003043, WBGENE00009551, WBGENE0001…
GOTERM_BP_FAT GO:0048581~negative regulation of post-embryonic development 30 1.0026737967914439 0.053927004091279415 WBGENE00003926, WBGENE00003036, WBGENE00001995, WBGENE00010476, WBGENE00001996, WBGENE00003037, WBGENE00002998, WBGENE00003882, WBGENE00003218, WBGENE00006706, WBGENE00000247, WBGENE00002335, WBGENE00016739, WBGENE00004034, WBGENE00003002, WBGENE00017950, WBGENE00004920, WBGENE000…
GOTERM_BP_FAT GO:0040027~negative regulation of vulval development 30 1.0026737967914439 0.053927004091279415 WBGENE00003926, WBGENE00003036, WBGENE00001995, WBGENE00010476, WBGENE00001996, WBGENE00003037, WBGENE00002998, WBGENE00003882, WBGENE00003218, WBGENE00006706, WBGENE00000247, WBGENE00002335, WBGENE00016739, WBGENE00004034, WBGENE00003002, WBGENE00017950, WBGENE00004920, WBGENE00001007, W…
Annotation Cluster 41 Enrichment Score: 1.5935886741924812
Category Term Count % PValue Genes List Total Pop Hits Pop Total Fold Enrichment Bonferroni Benjamini FDR
GOTERM_MF_FAT GO:0004129~cytochrome-c oxidase activity 7 0.2339572192513369 0.025492435304352447 WBGENE00017926, WBGENE00000371, WBGENE00012354, WBGENE00044290, WBGENE00022170, WBGENE00006519, WBGENE00012553, WBGENE00022169 1293 13 6686 2.7843417216967103 0.9999999958067053 0.4858112153523919 32.4845286134715
GOTERM_MF_FAT GO:0016676~oxidoreductase activity, acting on heme group of donors, oxygen as acceptor 7 0.2339572192513369 0.025492435304352447 WBGENE00017926, WBGENE00000371, WBGENE00012354, WBGENE00044290, WBGENE00022170, WBGENE00006519, WBGENE00012553, WBGENE00022169 1293 13 6686 2.7843417216967103 0.9999999958067053 0.4858112153523919 32.4845286134715
GOTERM_MF_FAT GO:0016675~oxidoreductase activity, acting on heme group of donors 7 0.2339572192513369 0.025492435304352447 WBGENE00017926, WBGENE00000371, WBGENE00012354, WBGENE00044290, WBGENE00022170, WBGENE00006519, WBGENE00012553, WBGENE00022169 1293 13 6686 2.7843417216967103 0.9999999958067053 0.4858112153523919 32.4845286134715
GOTERM_MF_FAT GO:0015002~heme-copper terminal oxidase activity 7 0.2339572192513369 0.025492435304352447 WBGENE00017926, WBGENE00000371, WBGENE00012354, WBGENE00044290, WBGENE00022170, WBGENE00006519, WBGENE00012553, WBGENE00022169 1293 13 6686 2.7843417216967103 0.9999999958067053 0.4858112153523919 32.4845286134715
Annotation Cluster 42 Enrichment Score: 1.5787350715539594
Category Term Count % PValue Genes List Total Pop Hits Pop Total Fold Enrichment Bonferroni Benjamini FDR
GOTERM_BP_FAT GO:0007338~single fertilization 20 0.6684491978609626 0.0034612623510374605 WBGENE00000293, WBGENE00015927, WBGENE00001679, WBGENE00003150, WBGENE00003918, WBGENE00004963, WBGENE00006381, WBGENE00003210, WBGENE00022118, WBGENE00012004, WBGENE00002363, WBGENE00003047, WBGENE00004320, WBGENE00013168, WBGENE00020823, WBGENE00001005, WBGENE00006773, WBGENE00004034, WBGENE00001007, WBGEN…
GOTERM_BP_FAT GO:0009566~fertilization 20 0.6684491978609626 0.0034612623510374605 WBGENE00000293, WBGENE00015927, WBGENE00001679, WBGENE00003150, WBGENE00003918, WBGENE00004963, WBGENE00006381, WBGENE00003210, WBGENE00022118, WBGENE00012004, WBGENE00002363, WBGENE00003047, WBGENE00004320, WBGENE00013168, WBGENE00020823, WBGENE00001005, WBGENE00006773, WBGENE00004034, WBGENE00001007, WBGENE000016…
GOTERM_BP_FAT GO:0035046~pronuclear migration 16 0.53475935828877 0.02674944520370668 WBGENE00000293, WBGENE00015927, WBGENE00001679, WBGENE00006381, WBGENE00003150, WBGENE00003210, WBGENE00022118, WBGENE00012004, WBGENE00003047, WBGENE00004320, WBGENE00013168, WBGENE00020823, WBGENE00001005, WBGENE00006773, WBGENE00001007, WBGENE00001682 1547 46 7838 1.7622888620331074 1.0 0.30513316798730084 36…
GOTERM_BP_FAT GO:0007097~nuclear migration 16 0.53475935828877 0.03874876942005068 WBGENE00000293, WBGENE00015927, WBGENE00001679, WBGENE00006381, WBGENE00003150, WBGENE00003210, WBGENE00022118, WBGENE00012004, WBGENE00003047, WBGENE00004320, WBGENE00013168, WBGENE00020823, WBGENE00001005, WBGENE00006773, WBGENE00001007, WBGENE00001682 1547 48 7838 1.6888601594483947 1.0 0.3853569405838736 48.501…
GOTERM_BP_FAT GO:0040023~establishment of nucleus localization 16 0.53475935828877 0.04601238217555905 WBGENE00000293, WBGENE00015927, WBGENE00001679, WBGENE00006381, WBGENE00003150, WBGENE00003210, WBGENE00022118, WBGENE00012004, WBGENE00003047, WBGENE00004320, WBGENE00013168, WBGENE00020823, WBGENE00001005, WBGENE00006773, WBGENE00001007, WBGENE00001682 1547 49 7838 1.6543936255821008 1.0 0.430…
GOTERM_BP_FAT GO:0051647~nucleus localization 16 0.53475935828877 0.04601238217555905 WBGENE00000293, WBGENE00015927, WBGENE00001679, WBGENE00006381, WBGENE00003150, WBGENE00003210, WBGENE00022118, WBGENE00012004, WBGENE00003047, WBGENE00004320, WBGENE00013168, WBGENE00020823, WBGENE00001005, WBGENE00006773, WBGENE00001007, WBGENE00001682 1547 49 7838 1.6543936255821008 1.0 0.4306113669945154 54.…
GOTERM_BP_FAT GO:0051656~establishment of organelle localization 23 0.768716577540107 0.0808622693392704 WBGENE00000293, WBGENE00015927, WBGENE00002845, WBGENE00001679, WBGENE00003150, WBGENE00003918, WBGENE00006381, WBGENE00003210, WBGENE00019544, WBGENE00022118, WBGENE00012004, WBGENE00003797, WBGENE00006996, WBGENE00003047, WBGENE00004320, WBGENE00013168, WBGENE00000549, WBGENE00000552, WBGENE…
GOTERM_BP_FAT GO:0051640~organelle localization 23 0.768716577540107 0.11030173273312241 WBGENE00000293, WBGENE00015927, WBGENE00002845, WBGENE00001679, WBGENE00003150, WBGENE00003918, WBGENE00006381, WBGENE00003210, WBGENE00019544, WBGENE00022118, WBGENE00012004, WBGENE00003797, WBGENE00006996, WBGENE00003047, WBGENE00004320, WBGENE00013168, WBGENE00000549, WBGENE00000552, WBGENE00020823, WBGENE…
Annotation Cluster 43 Enrichment Score: 1.5725223806496313
Category Term Count % PValue Genes List Total Pop Hits Pop Total Fold Enrichment Bonferroni Benjamini FDR
INTERPRO IPR001610:PAC motif 6 0.2005347593582888 0.003508145734188966 WBGENE00001171, WBGENE00016005, WBGENE00004435, WBGENE00018572, WBGENE00016610, WBGENE00000095 2142 8 13633 4.773459383753501 0.999654481194935 0.20897475521353348 5.9467772833500465
SMART SM00086:PAC 6 0.2005347593582888 0.005023131743370725 WBGENE00001171, WBGENE00016005, WBGENE00004435, WBGENE00018572, WBGENE00016610, WBGENE00000095 943 8 5537 4.403764581124072 0.811158363166712 0.12033925486401542 6.602137905491556
INTERPRO IPR000014:PAS 4 0.1336898395721925 0.15618442864782683 WBGENE00001171, WBGENE00001358, WBGENE00018572, WBGENE00000095 2142 9 13633 2.8287166718539267 1.0 0.9811391643733232 94.83175756400034
SMART SM00091:PAS 4 0.1336898395721925 0.1863033006366387 WBGENE00001171, WBGENE00001358, WBGENE00018572, WBGENE00000095 943 9 5537 2.6096382702957466 1.0 0.8418741580049387 93.89648054946306
Annotation Cluster 44 Enrichment Score: 1.4885007070420702
Category Term Count % PValue Genes List Total Pop Hits Pop Total Fold Enrichment Bonferroni Benjamini FDR
SP_PIR_KEYWORDS Flavoprotein 16 0.53475935828877 0.002394124824060603 WBGENE00006510, WBGENE00015553, WBGENE00000137, WBGENE00011088, WBGENE00015894, WBGENE00011089, WBGENE00000766, WBGENE00015512, WBGENE00020366, WBGENE00018996, WBGENE00017565, WBGENE00007917, WBGENE00010052, WBGENE00016491, WBGENE00007197, WBGENE00012031, WBGENE00020812 2849 48 19674 2.3018603018603017 0.578071038338967 0.02435…
SP_PIR_KEYWORDS FAD 14 0.4679144385026738 0.013762694878778377 WBGENE00006510, WBGENE00015553, WBGENE00000137, WBGENE00011088, WBGENE00015894, WBGENE00011089, WBGENE00000766, WBGENE00015512, WBGENE00020366, WBGENE00017565, WBGENE00010052, WBGENE00007197, WBGENE00016491, WBGENE00012031, WBGENE00020812 2849 47 19674 2.0569815463432484 0.9931873926264657 0.09680420847228488 17.331405076472628
UP_SEQ_FEATURE nucleotide phosphate-binding region:FAD 7 0.2339572192513369 0.17537553071316644 WBGENE00015553, WBGENE00006510, WBGENE00000137, WBGENE00010052, WBGENE00012031, WBGENE00020366, WBGENE00017565 747 17 3249 1.7909284195605952 1.0 0.9999712584449789 95.84106849647192
GOTERM_MF_FAT GO:0050660~FAD binding 17 0.5681818181818182 0.19238796558355548 WBGENE00015553, WBGENE00000137, WBGENE00015894, WBGENE00001480, WBGENE00000766, WBGENE00009452, WBGENE00007744, WBGENE00020366, WBGENE00018146, WBGENE00016392, WBGENE00017487, WBGENE00009334, WBGENE00007917, WBGENE00007254, WBGENE00010052, WBGENE00016491, WBGENE00020812 1293 66 6686 1.3319037240150928 1.0 0.88769023788…
Annotation Cluster 45 Enrichment Score: 1.477899573447508
Category Term Count % PValue Genes List Total Pop Hits Pop Total Fold Enrichment Bonferroni Benjamini FDR
GOTERM_BP_FAT GO:0006636~unsaturated fatty acid biosynthetic process 7 0.2339572192513369 3.4007736985157535E-4 WBGENE00021088, WBGENE00001396, WBGENE00001395, WBGENE00001394, WBGENE00001393, WBGENE00018984, WBGENE00016391, WBGENE00001239 1547 7 7838 5.066580478345185 0.42715578354926886 0.02294685082282133 0.5695341856290392
GOTERM_BP_FAT GO:0033559~unsaturated fatty acid metabolic process 7 0.2339572192513369 0.001131987267769275 WBGENE00021088, WBGENE00001396, WBGENE00001395, WBGENE00001394, WBGENE00001393, WBGENE00018984, WBGENE00016391, WBGENE00001239 1547 8 7838 4.433257918552036 0.8435854461529911 0.04128810176952058 1.8839609424338821
GOTERM_BP_FAT GO:0016053~organic acid biosynthetic process 19 0.6350267379679144 0.02682753475076998 WBGENE00009177, WBGENE00006510, WBGENE00007653, WBGENE00018984, WBGENE00001239, WBGENE00016391, WBGENE00007707, WBGENE00013379, WBGENE00021088, WBGENE00001396, WBGENE00001395, WBGENE00004428, WBGENE00001394, WBGENE00001606, WBGENE00001393, WBGENE00007197, WBGENE00010809, WBGENE00009439, WBGENE0001…
GOTERM_BP_FAT GO:0046394~carboxylic acid biosynthetic process 19 0.6350267379679144 0.02682753475076998 WBGENE00009177, WBGENE00006510, WBGENE00007653, WBGENE00018984, WBGENE00001239, WBGENE00016391, WBGENE00007707, WBGENE00013379, WBGENE00021088, WBGENE00001396, WBGENE00001395, WBGENE00004428, WBGENE00001394, WBGENE00001606, WBGENE00001393, WBGENE00007197, WBGENE00010809, WBGENE00009439, WBGENE0…
GOTERM_BP_FAT GO:0006633~fatty acid biosynthetic process 9 0.30080213903743314 0.10203286509049958 WBGENE00021088, WBGENE00001396, WBGENE00001395, WBGENE00001394, WBGENE00001393, WBGENE00009439, WBGENE00018984, WBGENE00016391, WBGENE00001239, WBGENE00007707 1547 25 7838 1.8239689722042665 1.0 0.643315502472934 83.58883218928582
GOTERM_BP_FAT GO:0009309~amine biosynthetic process 13 0.4344919786096257 0.12486581951366552 WBGENE00009177, WBGENE00000296, WBGENE00006510, WBGENE00007653, WBGENE00001523, WBGENE00013379, WBGENE00003844, WBGENE00001606, WBGENE00007197, WBGENE00010759, WBGENE00010912, WBGENE00018764, WBGENE00001602 1547 43 7838 1.5317568888020323 1.0 0.7029159854211804 89.35108769216731
INTERPRO IPR005804:Fatty acid desaturase, type 1 4 0.1336898395721925 0.15618442864782683 WBGENE00001396, WBGENE00001395, WBGENE00001394, WBGENE00001393 2142 9 13633 2.8287166718539267 1.0 0.9811391643733232 94.83175756400034
GOTERM_BP_FAT GO:0008652~cellular amino acid biosynthetic process 9 0.30080213903743314 0.28756195656939515 WBGENE00009177, WBGENE00006510, WBGENE00001606, WBGENE00007197, WBGENE00007653, WBGENE00010912, WBGENE00010759, WBGENE00001602, WBGENE00013379 1547 32 7838 1.424975759534583 1.0 0.9134147633826933 99.66325722259906
GOTERM_BP_FAT GO:0006631~fatty acid metabolic process 12 0.4010695187165776 0.3153335751796288 WBGENE00020347, WBGENE00001239, WBGENE00016391, WBGENE00018984, WBGENE00020366, WBGENE00007707, WBGENE00001396, WBGENE00021088, WBGENE00001395, WBGENE00001394, WBGENE00001393, WBGENE00009439, WBGENE00016610 1547 47 7838 1.2935950157477067 1.0 0.9286730189715843 99.82728534172954
Annotation Cluster 46 Enrichment Score: 1.4151546969825686
Category Term Count % PValue Genes List Total Pop Hits Pop Total Fold Enrichment Bonferroni Benjamini FDR
GOTERM_BP_FAT GO:0045137~development of primary sexual characteristics 30 1.0026737967914439 0.021150299307364395 WBGENE00001972, WBGENE00001686, WBGENE00006961, WBGENE00002065, WBGENE00001683, WBGENE00001089, WBGENE00001995, WBGENE00001996, WBGENE00002998, WBGENE00004774, WBGENE00003218, WBGENE00001358, WBGENE00004034, WBGENE00001438, WBGENE00000441, WBGENE00004357, WBGENE00019608, WBGENE0000391…
GOTERM_BP_FAT GO:0008406~gonad development 27 0.9024064171122994 0.0489939178246011 WBGENE00001972, WBGENE00001686, WBGENE00006961, WBGENE00002065, WBGENE00001683, WBGENE00001089, WBGENE00001995, WBGENE00001996, WBGENE00002998, WBGENE00003218, WBGENE00004034, WBGENE00001438, WBGENE00000441, WBGENE00004357, WBGENE00019608, WBGENE00003918, WBGENE00000871, WBGENE00009163, WBGENE00001968, WBGENE00008…
GOTERM_BP_FAT GO:0048608~reproductive structure development 27 0.9024064171122994 0.05483744628000386 WBGENE00001972, WBGENE00001686, WBGENE00006961, WBGENE00002065, WBGENE00001683, WBGENE00001089, WBGENE00001995, WBGENE00001996, WBGENE00002998, WBGENE00003218, WBGENE00004034, WBGENE00001438, WBGENE00000441, WBGENE00004357, WBGENE00019608, WBGENE00003918, WBGENE00000871, WBGENE00009163, WBGENE000…
Annotation Cluster 47 Enrichment Score: 1.4107637600214156
Category Term Count % PValue Genes List Total Pop Hits Pop Total Fold Enrichment Bonferroni Benjamini FDR
SP_PIR_KEYWORDS ubl conjugation 10 0.3342245989304813 0.006264935798111267 WBGENE00003183, WBGENE00001917, WBGENE00015776, WBGENE00001918, WBGENE00010406, WBGENE00019947, WBGENE00000912, WBGENE00006728, WBGENE00006727, WBGENE00001008 2849 25 19674 2.7622323622323623 0.895907091718305 0.0549919053372786 8.26935261078564
UP_SEQ_FEATURE cross-link:Glycyl lysine isopeptide (Lys-Gly) (interchain with G-Cter in ubiquitin) 5 0.16711229946524064 0.08726741417904087 WBGENE00001917, WBGENE00001918, WBGENE00019947, WBGENE00006728, WBGENE00006727 747 8 3249 2.718373493975904 1.0 0.9992173302808587 77.81671767878068
SP_PIR_KEYWORDS isopeptide bond 6 0.2005347593582888 0.10713712489482236 WBGENE00001917, WBGENE00001918, WBGENE00019947, WBGENE00044324, WBGENE00006728, WBGENE00006727 2849 18 19674 2.3018603018603017 1.0 0.3644656010342926 78.91007087254975
Annotation Cluster 48 Enrichment Score: 1.4000627424810181
Category Term Count % PValue Genes List Total Pop Hits Pop Total Fold Enrichment Bonferroni Benjamini FDR
GOTERM_BP_FAT GO:0045859~regulation of protein kinase activity 9 0.30080213903743314 0.003837792328620573 WBGENE00003185, WBGENE00006483, WBGENE00000959, WBGENE00003368, WBGENE00017776, WBGENE00003043, WBGENE00006923, WBGENE00007918, WBGENE00001008 1547 15 7838 3.0399482870071104 0.9981607502785995 0.10125191515439558 6.252857226035003
GOTERM_BP_FAT GO:0043549~regulation of kinase activity 9 0.30080213903743314 0.003837792328620573 WBGENE00003185, WBGENE00006483, WBGENE00000959, WBGENE00003368, WBGENE00017776, WBGENE00003043, WBGENE00006923, WBGENE00007918, WBGENE00001008 1547 15 7838 3.0399482870071104 0.9981607502785995 0.10125191515439558 6.252857226035003
GOTERM_BP_FAT GO:0051338~regulation of transferase activity 9 0.30080213903743314 0.003837792328620573 WBGENE00003185, WBGENE00006483, WBGENE00000959, WBGENE00003368, WBGENE00017776, WBGENE00003043, WBGENE00006923, WBGENE00007918, WBGENE00001008 1547 15 7838 3.0399482870071104 0.9981607502785995 0.10125191515439558 6.252857226035003
GOTERM_BP_FAT GO:0019220~regulation of phosphate metabolic process 11 0.3676470588235294 0.0054742763779272565 WBGENE00003185, WBGENE00006483, WBGENE00000959, WBGENE00003368, WBGENE00017776, WBGENE00015650, WBGENE00003043, WBGENE00006923, WBGENE00021312, WBGENE00007918, WBGENE00001008 1547 22 7838 2.533290239172592 0.9998755365172531 0.12558611747593806 8.805695120411928
GOTERM_BP_FAT GO:0051174~regulation of phosphorus metabolic process 11 0.3676470588235294 0.0054742763779272565 WBGENE00003185, WBGENE00006483, WBGENE00000959, WBGENE00003368, WBGENE00017776, WBGENE00015650, WBGENE00003043, WBGENE00006923, WBGENE00021312, WBGENE00007918, WBGENE00001008 1547 22 7838 2.533290239172592 0.9998755365172531 0.12558611747593806 8.805695120411928
GOTERM_BP_FAT GO:0042325~regulation of phosphorylation 10 0.3342245989304813 0.01306283258584355 WBGENE00003185, WBGENE00006483, WBGENE00000959, WBGENE00003368, WBGENE00017776, WBGENE00015650, WBGENE00003043, WBGENE00006923, WBGENE00007918, WBGENE00001008 1547 21 7838 2.412657370640564 0.9999999995571992 0.2047721542565104 19.812226336986207
GOTERM_BP_FAT GO:0043085~positive regulation of catalytic activity 8 0.267379679144385 0.016667784851441228 WBGENE00003185, WBGENE00006483, WBGENE00000959, WBGENE00003368, WBGENE00016872, WBGENE00007744, WBGENE00007918, WBGENE00001008 1547 15 7838 2.7021762551174313 0.9999999999988958 0.2325868944093754 24.59131787119898
GOTERM_BP_FAT GO:0044093~positive regulation of molecular function 8 0.267379679144385 0.024683546225654697 WBGENE00003185, WBGENE00006483, WBGENE00000959, WBGENE00003368, WBGENE00016872, WBGENE00007744, WBGENE00007918, WBGENE00001008 1547 16 7838 2.533290239172592 1.0 0.2910890236846473 34.27511998727822
GOTERM_BP_FAT GO:0043405~regulation of MAP kinase activity 4 0.1336898395721925 0.026120824583287686 WBGENE00003185, WBGENE00003368, WBGENE00003043, WBGENE00006923 1547 4 7838 5.066580478345184 1.0 0.3011385671589212 35.88275273246535
GOTERM_BP_FAT GO:0045860~positive regulation of protein kinase activity 6 0.2005347593582888 0.04766427585088838 WBGENE00003185, WBGENE00006483, WBGENE00000959, WBGENE00003368, WBGENE00007918, WBGENE00001008 1547 11 7838 2.763589351824646 1.0 0.43526606079300234 55.96089515725519
GOTERM_BP_FAT GO:0033674~positive regulation of kinase activity 6 0.2005347593582888 0.04766427585088838 WBGENE00003185, WBGENE00006483, WBGENE00000959, WBGENE00003368, WBGENE00007918, WBGENE00001008 1547 11 7838 2.763589351824646 1.0 0.43526606079300234 55.96089515725519
GOTERM_BP_FAT GO:0051347~positive regulation of transferase activity 6 0.2005347593582888 0.04766427585088838 WBGENE00003185, WBGENE00006483, WBGENE00000959, WBGENE00003368, WBGENE00007918, WBGENE00001008 1547 11 7838 2.763589351824646 1.0 0.43526606079300234 55.96089515725519
GOTERM_BP_FAT GO:0000165~MAPKKK cascade 4 0.1336898395721925 0.09544476328795015 WBGENE00003185, WBGENE00003368, WBGENE00006923, WBGENE00001008 1547 6 7838 3.3777203188967895 1.0 0.6283581744805214 81.44551596842784
GOTERM_BP_FAT GO:0007243~protein kinase cascade 5 0.16711229946524064 0.1159346836224007 WBGENE00008311, WBGENE00003185, WBGENE00003368, WBGENE00006923, WBGENE00001008 1547 10 7838 2.533290239172592 1.0 0.6823567722515339 87.37143612904019
GOTERM_BP_FAT GO:0032147~activation of protein kinase activity 4 0.1336898395721925 0.25447538408473647 WBGENE00006483, WBGENE00000959, WBGENE00007918, WBGENE00001008 1547 9 7838 2.251813545931193 1.0 0.8910333214145763 99.27830316203497
INTERPRO IPR001206:Diacylglycerol kinase, catalytic region 3 0.1002673796791444 0.36510835466338487 WBGENE00006483, WBGENE00000959, WBGENE00007918 2142 8 13633 2.3867296918767504 1.0 0.9997698699477059 99.96386123200608
SMART SM00046:DAGKc 3 0.1002673796791444 0.40617322074426926 WBGENE00006483, WBGENE00000959, WBGENE00007918 943 8 5537 2.201882290562036 1.0 0.966036879718915 99.91486881093762
GOTERM_MF_FAT GO:0004143~diacylglycerol kinase activity 3 0.1002673796791444 0.476750294204751 WBGENE00006483, WBGENE00000959, WBGENE00007918 1293 8 6686 1.9390951276102086 1.0 0.9904594536335323 99.9947390174234
GOTERM_BP_FAT GO:0007205~activation of protein kinase C activity by G-protein coupled receptor protein signaling pathway 3 0.1002673796791444 0.4886366845853865 WBGENE00006483, WBGENE00000959, WBGENE00007918 1547 8 7838 1.8999676793794442 1.0 0.9788182653520126 99.99871493379625
Annotation Cluster 49 Enrichment Score: 1.395840648278349
Category Term Count % PValue Genes List Total Pop Hits Pop Total Fold Enrichment Bonferroni Benjamini FDR
SP_PIR_KEYWORDS ank repeat 20 0.6684491978609626 0.02337340467810224 WBGENE00015988, WBGENE00006882, WBGENE00009064, WBGENE00010498, WBGENE00003931, WBGENE00007877, WBGENE00011731, WBGENE00003068, WBGENE00015978, WBGENE00012319, WBGENE00011270, WBGENE00009801, WBGENE00003196, WBGENE00002069, WBGENE00018482, WBGENE00000565, WBGENE00016661, WBGENE00008435, WBGENE00006780, WBGENE00004053 2849 82 196…
INTERPRO IPR002110:Ankyrin 22 0.7352941176470588 0.03701528225813953 WBGENE00015988, WBGENE00006882, WBGENE00009064, WBGENE00010498, WBGENE00003931, WBGENE00007877, WBGENE00011731, WBGENE00003068, WBGENE00015978, WBGENE00012319, WBGENE00011270, WBGENE00016405, WBGENE00009801, WBGENE00003196, WBGENE00009117, WBGENE00002069, WBGENE00018482, WBGENE00016661, WBGENE00000565, WBGENE00008435, WBGENE0000…
SMART SM00248:ANK 22 0.7352941176470588 0.07505420193828775 WBGENE00015988, WBGENE00006882, WBGENE00009064, WBGENE00010498, WBGENE00003931, WBGENE00007877, WBGENE00011731, WBGENE00003068, WBGENE00015978, WBGENE00012319, WBGENE00011270, WBGENE00016405, WBGENE00009801, WBGENE00003196, WBGENE00009117, WBGENE00002069, WBGENE00018482, WBGENE00016661, WBGENE00000565, WBGENE00008435, WBGENE00006780, WBG…
Annotation Cluster 50 Enrichment Score: 1.3249157575321386
Category Term Count % PValue Genes List Total Pop Hits Pop Total Fold Enrichment Bonferroni Benjamini FDR
GOTERM_BP_FAT GO:0010629~negative regulation of gene expression 25 0.8355614973262032 9.103789801248042E-4 WBGENE00003100, WBGENE00004801, WBGENE00006434, WBGENE00004803, WBGENE00004802, WBGENE00001585, WBGENE00013676, WBGENE00001214, WBGENE00004326, WBGENE00004324, WBGENE00003036, WBGENE00000901, WBGENE00003504, WBGENE00006706, WBGENE00006975, WBGENE00004884, WBGENE00009163, WBGENE00016138, WBGE…
GOTERM_BP_FAT GO:0010605~negative regulation of macromolecule metabolic process 25 0.8355614973262032 0.006495898565362958 WBGENE00003100, WBGENE00004801, WBGENE00006434, WBGENE00004803, WBGENE00004802, WBGENE00001585, WBGENE00013676, WBGENE00001214, WBGENE00004326, WBGENE00004324, WBGENE00003036, WBGENE00000901, WBGENE00003504, WBGENE00006706, WBGENE00006975, WBGENE00004884, WBGENE00009163, WBGE…
GOTERM_BP_FAT GO:0016458~gene silencing 12 0.4010695187165776 0.037202878570707865 WBGENE00004801, WBGENE00004803, WBGENE00004802, WBGENE00001585, WBGENE00001214, WBGENE00004326, WBGENE00006474, WBGENE00004324, WBGENE00009163, WBGENE00004884, WBGENE00003504, WBGENE00006975 1547 32 7838 1.8999676793794442 1.0 0.3752854410411246 47.093064531748595
GOTERM_BP_FAT GO:0040029~regulation of gene expression, epigenetic 15 0.5013368983957219 0.05521030396190916 WBGENE00004801, WBGENE00023405, WBGENE00004803, WBGENE00001585, WBGENE00004802, WBGENE00001214, WBGENE00004326, WBGENE00004324, WBGENE00009163, WBGENE00004884, WBGENE00003504, WBGENE00004746, WBGENE00004745, WBGENE00006474, WBGENE00006975 1547 46 7838 1.6521458081560383 1.0 0.4643856970004…
GOTERM_BP_FAT GO:0035194~posttranscriptional gene silencing by RNA 9 0.30080213903743314 0.12311860528767003 WBGENE00001585, WBGENE00001214, WBGENE00004326, WBGENE00006474, WBGENE00004324, WBGENE00009163, WBGENE00004884, WBGENE00003504, WBGENE00006975 1547 26 7838 1.7538163194271792 1.0 0.6994885576694244 88.98839020737161
GOTERM_BP_FAT GO:0016441~posttranscriptional gene silencing 9 0.30080213903743314 0.12311860528767003 WBGENE00001585, WBGENE00001214, WBGENE00004326, WBGENE00006474, WBGENE00004324, WBGENE00009163, WBGENE00004884, WBGENE00003504, WBGENE00006975 1547 26 7838 1.7538163194271792 1.0 0.6994885576694244 88.98839020737161
GOTERM_BP_FAT GO:0031047~gene silencing by RNA 9 0.30080213903743314 0.12311860528767003 WBGENE00001585, WBGENE00001214, WBGENE00004326, WBGENE00006474, WBGENE00004324, WBGENE00009163, WBGENE00004884, WBGENE00003504, WBGENE00006975 1547 26 7838 1.7538163194271792 1.0 0.6994885576694244 88.98839020737161
GOTERM_BP_FAT GO:0016246~RNA interference 8 0.267379679144385 0.1511127170989368 WBGENE00001585, WBGENE00001214, WBGENE00004326, WBGENE00006474, WBGENE00004324, WBGENE00004884, WBGENE00003504, WBGENE00006975 1547 23 7838 1.7622888620331074 1.0 0.7600686808477907 93.61391553758342
GOTERM_BP_FAT GO:0010608~posttranscriptional regulation of gene expression 13 0.4344919786096257 0.3475585424148881 WBGENE00002061, WBGENE00001585, WBGENE00002065, WBGENE00001214, WBGENE00004326, WBGENE00004324, WBGENE00004884, WBGENE00009163, WBGENE00003504, WBGENE00003970, WBGENE00006474, WBGENE00002583, WBGENE00006975 1547 53 7838 1.2427461550657999 1.0 0.9417738438340412 99.92313252995918
Annotation Cluster 51 Enrichment Score: 1.3065784545039156
Category Term Count % PValue Genes List Total Pop Hits Pop Total Fold Enrichment Bonferroni Benjamini FDR
INTERPRO IPR002641:Patatin 7 0.2339572192513369 0.003367269546511167 WBGENE00012319, WBGENE00009801, WBGENE00011423, WBGENE00015484, WBGENE00022718, WBGENE00016661, WBGENE00022233 2142 11 13633 4.050207961972668 0.999523886426436 0.21263074041001906 5.714541712567045
SP_PIR_KEYWORDS lipid degradation 6 0.2005347593582888 0.040788607226063936 WBGENE00012319, WBGENE00009801, WBGENE00011423, WBGENE00015484, WBGENE00016661, WBGENE00022233 2849 14 19674 2.959534673820388 0.9999996915688727 0.19528893334501962 43.55696759829596
GOTERM_BP_FAT GO:0016042~lipid catabolic process 8 0.267379679144385 0.8758865910752377 WBGENE00012319, WBGENE00009801, WBGENE00011423, WBGENE00020347, WBGENE00009456, WBGENE00015484, WBGENE00016661, WBGENE00022233 1547 49 7838 0.8271968127910504 1.0 0.9999050622082184 99.99999999999994
Annotation Cluster 52 Enrichment Score: 1.288549072676447
Category Term Count % PValue Genes List Total Pop Hits Pop Total Fold Enrichment Bonferroni Benjamini FDR
GOTERM_BP_FAT GO:0010941~regulation of cell death 18 0.6016042780748663 0.004855147943572666 WBGENE00002045, WBGENE00006921, WBGENE00006911, WBGENE00000479, WBGENE00000896, WBGENE00006768, WBGENE00006604, WBGENE00007744, WBGENE00003909, WBGENE00004297, WBGENE00006919, WBGENE00003168, WBGENE00000802, WBGENE00015776, WBGENE00006598, WBGENE00000217, WBGENE00000552, WBGENE00001745 1547 46 7838 1.9825…
GOTERM_BP_FAT GO:0043067~regulation of programmed cell death 18 0.6016042780748663 0.004855147943572666 WBGENE00002045, WBGENE00006921, WBGENE00006911, WBGENE00000479, WBGENE00000896, WBGENE00006768, WBGENE00006604, WBGENE00007744, WBGENE00003909, WBGENE00004297, WBGENE00006919, WBGENE00003168, WBGENE00000802, WBGENE00015776, WBGENE00006598, WBGENE00000217, WBGENE00000552, WBGENE00001745 1547 46 …
GOTERM_BP_FAT GO:0010942~positive regulation of cell death 10 0.3342245989304813 0.024948667902405963 WBGENE00006921, WBGENE00000802, WBGENE00006911, WBGENE00015776, WBGENE00006768, WBGENE00006604, WBGENE00007744, WBGENE00000217, WBGENE00004297, WBGENE00006919 1547 23 7838 2.202861077541384 1.0 0.2916871812929076 34.57448803376325
GOTERM_BP_FAT GO:0043068~positive regulation of programmed cell death 10 0.3342245989304813 0.024948667902405963 WBGENE00006921, WBGENE00000802, WBGENE00006911, WBGENE00015776, WBGENE00006768, WBGENE00006604, WBGENE00007744, WBGENE00000217, WBGENE00004297, WBGENE00006919 1547 23 7838 2.202861077541384 1.0 0.2916871812929076 34.57448803376325
GOTERM_BP_FAT GO:0012502~induction of programmed cell death 4 0.1336898395721925 0.3138499699958025 WBGENE00015776, WBGENE00007744, WBGENE00000217, WBGENE00004297 1547 10 7838 2.0266321913380736 1.0 0.9283966062765875 99.82089207258625
GOTERM_BP_FAT GO:0043065~positive regulation of apoptosis 4 0.1336898395721925 0.3734388292965841 WBGENE00015776, WBGENE00006604, WBGENE00007744, WBGENE00004297 1547 11 7838 1.8423929012164304 1.0 0.950364897342209 99.96104457965976
GOTERM_BP_FAT GO:0006917~induction of apoptosis 3 0.1002673796791444 0.5555399132989451 WBGENE00015776, WBGENE00007744, WBGENE00004297 1547 9 7838 1.6888601594483947 1.0 0.9887492189014196 99.9998780073811
Annotation Cluster 53 Enrichment Score: 1.2493101109884108
Category Term Count % PValue Genes List Total Pop Hits Pop Total Fold Enrichment Bonferroni Benjamini FDR
SP_PIR_KEYWORDS ubl conjugation pathway 30 1.0026737967914439 9.541637543256901E-6 WBGENE00009441, WBGENE00020462, WBGENE00018160, WBGENE00020762, WBGENE00020839, WBGENE00044324, WBGENE00006724, WBGENE00007718, WBGENE00006726, WBGENE00006705, WBGENE00016405, WBGENE00006706, WBGENE00006996, WBGENE00006856, WBGENE00006702, WBGENE00007008, WBGENE00007009, WBGENE00015350, WBGENE00016803, WBGENE000115…
GOTERM_BP_FAT GO:0030163~protein catabolic process 44 1.4705882352941175 0.04713083424686325 WBGENE00009441, WBGENE00003926, WBGENE00003927, WBGENE00004506, WBGENE00020462, WBGENE00003948, WBGENE00018160, WBGENE00020762, WBGENE00016326, WBGENE00011980, WBGENE00020839, WBGENE00044324, WBGENE00006724, WBGENE00007718, WBGENE00006726, WBGENE00006705, WBGENE00006706, WBGENE00016405, WBGENE00006996, WB…
GOTERM_BP_FAT GO:0019941~modification-dependent protein catabolic process 38 1.2700534759358288 0.0666828207305586 WBGENE00009441, WBGENE00003926, WBGENE00003927, WBGENE00020462, WBGENE00018160, WBGENE00020762, WBGENE00011980, WBGENE00020839, WBGENE00044324, WBGENE00006724, WBGENE00007718, WBGENE00006726, WBGENE00006705, WBGENE00016405, WBGENE00006706, WBGENE00006996, WBGENE00006856, WBGENE000067…
GOTERM_BP_FAT GO:0043632~modification-dependent macromolecule catabolic process 38 1.2700534759358288 0.0666828207305586 WBGENE00009441, WBGENE00003926, WBGENE00003927, WBGENE00020462, WBGENE00018160, WBGENE00020762, WBGENE00011980, WBGENE00020839, WBGENE00044324, WBGENE00006724, WBGENE00007718, WBGENE00006726, WBGENE00006705, WBGENE00016405, WBGENE00006706, WBGENE00006996, WBGENE00006856, WBGENE…
GOTERM_BP_FAT GO:0051603~proteolysis involved in cellular protein catabolic process 39 1.303475935828877 0.08145849398926418 WBGENE00009441, WBGENE00003926, WBGENE00003927, WBGENE00020462, WBGENE00003948, WBGENE00018160, WBGENE00020762, WBGENE00011980, WBGENE00020839, WBGENE00044324, WBGENE00006724, WBGENE00007718, WBGENE00006726, WBGENE00006705, WBGENE00016405, WBGENE00006706, WBGENE00006996, WB…
GOTERM_BP_FAT GO:0044257~cellular protein catabolic process 39 1.303475935828877 0.08803007530075908 WBGENE00009441, WBGENE00003926, WBGENE00003927, WBGENE00020462, WBGENE00003948, WBGENE00018160, WBGENE00020762, WBGENE00011980, WBGENE00020839, WBGENE00044324, WBGENE00006724, WBGENE00007718, WBGENE00006726, WBGENE00006705, WBGENE00016405, WBGENE00006706, WBGENE00006996, WBGENE00006856, WBGENE0000…
GOTERM_BP_FAT GO:0044265~cellular macromolecule catabolic process 42 1.4037433155080214 0.16163206860580748 WBGENE00009441, WBGENE00000889, WBGENE00003926, WBGENE00003927, WBGENE00020462, WBGENE00003948, WBGENE00018160, WBGENE00020762, WBGENE00011980, WBGENE00020839, WBGENE00044324, WBGENE00006724, WBGENE00007718, WBGENE00006726, WBGENE00006705, WBGENE00016405, WBGENE00006706, WBGENE00006996, WBG…
GOTERM_BP_FAT GO:0009057~macromolecule catabolic process 47 1.570855614973262 0.2679121031418421 WBGENE00009441, WBGENE00000889, WBGENE00003926, WBGENE00003927, WBGENE00004506, WBGENE00020462, WBGENE00003948, WBGENE00018160, WBGENE00020762, WBGENE00016326, WBGENE00011980, WBGENE00020839, WBGENE00044324, WBGENE00006724, WBGENE00007718, WBGENE00006726, WBGENE00006705, WBGENE00006706, WBGENE00016405…
GOTERM_BP_FAT GO:0006511~ubiquitin-dependent protein catabolic process 18 0.6016042780748663 0.5395301830073579 WBGENE00010615, WBGENE00003926, WBGENE00003927, WBGENE00004825, WBGENE00004822, WBGENE00020839, WBGENE00011980, WBGENE00011507, WBGENE00006724, WBGENE00004826, WBGENE00006733, WBGENE00004827, WBGENE00006996, WBGENE00021369, WBGENE00011216, WBGENE00006856, WBGENE00010406, WBGENE00019259,…
GOTERM_BP_FAT GO:0006508~proteolysis 89 2.9745989304812834 0.9590469371552468 WBGENE00009441, WBGENE00019006, WBGENE00003926, WBGENE00003927, WBGENE00020462, WBGENE00020465, WBGENE00011980, WBGENE00020839, WBGENE00008419, WBGENE00007237, WBGENE00006724, WBGENE00007718, WBGENE00006726, WBGENE00016405, WBGENE00006996, WBGENE00008914, WBGENE00006856, WBGENE00003550, WBGENE00011679, WBGENE00017865, W…
Annotation Cluster 54 Enrichment Score: 1.1808292558221272
Category Term Count % PValue Genes List Total Pop Hits Pop Total Fold Enrichment Bonferroni Benjamini FDR
SP_PIR_KEYWORDS thiol protease 13 0.4344919786096257 0.01110488641826812 WBGENE00018160, WBGENE00020839, WBGENE00018984, WBGENE00011507, WBGENE00006724, WBGENE00007718, WBGENE00011482, WBGENE00021088, WBGENE00011216, WBGENE00006856, WBGENE00010406, WBGENE00019259, WBGENE00000542 2849 41 19674 2.1895744334768725 0.9820492279620274 0.08197854201687849 14.218627499370696
SP_PIR_KEYWORDS Protease 35 1.1697860962566844 0.07290402460209973 WBGENE00003926, WBGENE00003927, WBGENE00003948, WBGENE00018160, WBGENE00020839, WBGENE00006724, WBGENE00007718, WBGENE00016423, WBGENE00006856, WBGENE00000535, WBGENE00001055, WBGENE00003550, WBGENE00006947, WBGENE00017865, WBGENE00016395, WBGENE00019605, WBGENE00016631, WBGENE00010423, WBGENE00003531, WBGENE00000075, WBGENE000189…
GOTERM_MF_FAT GO:0008234~cysteine-type peptidase activity 21 0.7018716577540107 0.35419841040723493 WBGENE00019006, WBGENE00018160, WBGENE00020839, WBGENE00016391, WBGENE00018984, WBGENE00011507, WBGENE00006724, WBGENE00007718, WBGENE00011482, WBGENE00044760, WBGENE00021088, WBGENE00000821, WBGENE00004418, WBGENE00017702, WBGENE00011216, WBGENE00010406, WBGENE00006856, WBGENE00019259, WBGENE00000…
Annotation Cluster 55 Enrichment Score: 1.1635920629073904
Category Term Count % PValue Genes List Total Pop Hits Pop Total Fold Enrichment Bonferroni Benjamini FDR
INTERPRO IPR006599:CARP motif 4 0.1336898395721925 0.05334204681609192 WBGENE00000294, WBGENE00016931, WBGENE00044609 2142 6 13633 4.243075007780891 1.0 0.8740788380657984 61.56970033697156
INTERPRO IPR017901:C-CAP/cofactor C-like domain 4 0.1336898395721925 0.05334204681609192 WBGENE00000294, WBGENE00016931, WBGENE00044609 2142 6 13633 4.243075007780891 1.0 0.8740788380657984 61.56970033697156
SMART SM00673:CARP 4 0.1336898395721925 0.06556978711207379 WBGENE00000294, WBGENE00016931, WBGENE00044609 943 6 5537 3.91445740544362 0.9999999998217561 0.6745001956181633 60.14162733103867
INTERPRO IPR012945:Tubulin binding cofactor C 3 0.1002673796791444 0.11879239061720334 WBGENE00016931, WBGENE00044609 2142 4 13633 4.773459383753501 1.0 0.9586979493119787 88.98825659179847
Annotation Cluster 56 Enrichment Score: 1.151362119747649
Category Term Count % PValue Genes List Total Pop Hits Pop Total Fold Enrichment Bonferroni Benjamini FDR
SP_PIR_KEYWORDS elongation factor 6 0.2005347593582888 0.020678671274987598 WBGENE00018846, WBGENE00002065, WBGENE00001168, WBGENE00001169, WBGENE00001167, WBGENE00008920, WBGENE00007001 2849 12 19674 3.452790452790453 0.9994591501260901 0.13468436162143727 24.94729456948912
GOTERM_MF_FAT GO:0003746~translation elongation factor activity 7 0.2339572192513369 0.03747975749242938 WBGENE00018846, WBGENE00002065, WBGENE00001168, WBGENE00016115, WBGENE00001169, WBGENE00001167, WBGENE00008920, WBGENE00007001 1293 14 6686 2.5854601701469453 0.9999999999995952 0.557493897809603 44.071284803898536
GOTERM_BP_FAT GO:0006414~translational elongation 6 0.2005347593582888 0.06879995375424486 WBGENE00004408, WBGENE00018846, WBGENE00001168, WBGENE00001169, WBGENE00016493, WBGENE00008920, WBGENE00007001 1547 12 7838 2.5332902391725924 1.0 0.5246409609403131 69.78912241317359
INTERPRO IPR000795:Protein synthesis factor, GTP-binding 6 0.2005347593582888 0.139626763614068 WBGENE00010732, WBGENE00009771, WBGENE00022862, WBGENE00001168, WBGENE00001169, WBGENE00001167, WBGENE00007001 2142 18 13633 2.121537503890445 1.0 0.9724110296272005 92.74608182670012
INTERPRO IPR004161:Translation elongation factor EFTu/EF1A, domain 2 5 0.16711229946524064 0.23513278168075666 WBGENE00009771, WBGENE00022862, WBGENE00001168, WBGENE00001169, WBGENE00001167, WBGENE00007001 2142 16 13633 1.9889414098972922 1.0 0.9967701621475809 99.06870562811707
Annotation Cluster 57 Enrichment Score: 1.1433706626476103
Category Term Count % PValue Genes List Total Pop Hits Pop Total Fold Enrichment Bonferroni Benjamini FDR
GOTERM_CC_FAT GO:0033176~proton-transporting V-type ATPase complex 8 0.267379679144385 0.001489407439026581 WBGENE00006921, WBGENE00006911, WBGENE00006768, WBGENE00006910, WBGENE00020507, WBGENE00016258, WBGENE00006919, WBGENE00021952 1025 15 7912 4.116813008130081 0.3412063757038516 0.01655522904178719 1.95152203569523
SP_PIR_KEYWORDS Hydrogen ion transport 8 0.267379679144385 0.03902347889364238 WBGENE00006921, WBGENE00006911, WBGENE00006768, WBGENE00006910, WBGENE00020507, WBGENE00006919, WBGENE00019880, WBGENE00010419 2849 23 19674 2.40194118454988 0.9999994021397075 0.1925541095407013 42.11363509705814
GOTERM_CC_FAT GO:0016471~vacuolar proton-transporting V-type ATPase complex 3 0.1002673796791444 0.12815799692394658 WBGENE00006768, WBGENE00020507, WBGENE00006919 1025 5 7912 4.631414634146342 1.0 0.4564004864956879 83.69025377754073
GOTERM_CC_FAT GO:0005773~vacuole 6 0.2005347593582888 0.2403446169079826 WBGENE00006911, WBGENE00006768, WBGENE00006910, WBGENE00020507, WBGENE00000217, WBGENE00006919 1025 26 7912 1.7813133208255159 1.0 0.6465897823016482 97.36081165336475
GOTERM_CC_FAT GO:0005774~vacuolar membrane 3 0.1002673796791444 0.27760558917410355 WBGENE00006768, WBGENE00020507, WBGENE00006919 1025 8 7912 2.8946341463414633 1.0 0.6934846131685067 98.64273557054402
GOTERM_CC_FAT GO:0044437~vacuolar part 3 0.1002673796791444 0.27760558917410355 WBGENE00006768, WBGENE00020507, WBGENE00006919 1025 8 7912 2.8946341463414633 1.0 0.6934846131685067 98.64273557054402
Annotation Cluster 58 Enrichment Score: 1.1252787739090713
Category Term Count % PValue Genes List Total Pop Hits Pop Total Fold Enrichment Bonferroni Benjamini FDR
GOTERM_BP_FAT GO:0012501~programmed cell death 19 0.6350267379679144 0.02682753475076998 WBGENE00000889, WBGENE00000479, WBGENE00000896, WBGENE00000421, WBGENE00002247, WBGENE00007744, WBGENE00000420, WBGENE00006919, WBGENE00019544, WBGENE00000802, WBGENE00000821, WBGENE00001425, WBGENE00015776, WBGENE00000247, WBGENE00006786, WBGENE00006760, WBGENE00000264, WBGENE00018294, WBGENE00001325 1547 58…
GOTERM_BP_FAT GO:0008219~cell death 26 0.8689839572192514 0.0637879357604894 WBGENE00000889, WBGENE00006919, WBGENE00003168, WBGENE00000821, WBGENE00000802, WBGENE00015776, WBGENE00000247, WBGENE00000264, WBGENE00006921, WBGENE00000479, WBGENE00000896, WBGENE00002247, WBGENE00000421, WBGENE00007744, WBGENE00000420, WBGENE00019544, WBGENE00001558, WBGENE00004268, WBGENE00001425, WBGENE00006760, WB…
GOTERM_BP_FAT GO:0016265~death 26 0.8689839572192514 0.0637879357604894 WBGENE00000889, WBGENE00006919, WBGENE00003168, WBGENE00000821, WBGENE00000802, WBGENE00015776, WBGENE00000247, WBGENE00000264, WBGENE00006921, WBGENE00000479, WBGENE00000896, WBGENE00002247, WBGENE00000421, WBGENE00007744, WBGENE00000420, WBGENE00019544, WBGENE00001558, WBGENE00004268, WBGENE00001425, WBGENE00006760, WBGENE0…
GOTERM_BP_FAT GO:0006915~apoptosis 12 0.4010695187165776 0.2889528896094233 WBGENE00000889, WBGENE00000821, WBGENE00001425, WBGENE00015776, WBGENE00000479, WBGENE00000896, WBGENE00000420, WBGENE00007744, WBGENE00006760, WBGENE00000264, WBGENE00019544, WBGENE00001325 1547 46 7838 1.3217166465248307 1.0 0.9137008033843225 99.67412856251063
Annotation Cluster 59 Enrichment Score: 1.1220410002181302
Category Term Count % PValue Genes List Total Pop Hits Pop Total Fold Enrichment Bonferroni Benjamini FDR
INTERPRO IPR005479:Carbamoyl phosphate synthetase, large subunit, ATP-binding 6 0.2005347593582888 0.006875829742891171 WBGENE00022010, WBGENE00008418, WBGENE00004259, WBGENE00004258, WBGENE00017864 2142 9 13633 4.24307500778089 0.9999998400238412 0.3172758736828092 11.340533043214386
INTERPRO IPR011761:ATP-grasp fold 5 0.16711229946524064 0.05777978733631964 WBGENE00004259, WBGENE00004258, WBGENE00017864, WBGENE00009812, WBGENE00004913 2142 10 13633 3.1823062558356674 1.0 0.8826489455898148 64.59431477761444
INTERPRO IPR013816:ATP-grasp fold, subdomain 2 6 0.2005347593582888 0.07269523167203255 WBGENE00004259, WBGENE00004258, WBGENE00017864, WBGENE00009812, WBGENE00015116, WBGENE00004913 2142 15 13633 2.5458450046685344 1.0 0.913302061115834 73.1974432924301
INTERPRO IPR013817:Pre-ATP-grasp fold 4 0.1336898395721925 0.11727721310592443 WBGENE00004259, WBGENE00004258, WBGENE00017864, WBGENE00004913 2142 8 13633 3.1823062558356674 1.0 0.9583673854539441 88.65323030777171
UP_SEQ_FEATURE domain:ATP-grasp 3 0.1002673796791444 0.22774139394263468 WBGENE00004258, WBGENE00017864, WBGENE00009812 747 4 3249 3.262048192771084 1.0 0.9999778458290864 98.59039876964312
INTERPRO IPR005481:Carbamoyl phosphate synthase, large subunit, N-terminal 3 0.1002673796791444 0.24015487597643004 WBGENE00004259, WBGENE00004258, WBGENE00017864 2142 6 13633 3.182306255835668 1.0 0.9970364135326458 99.16981352921684
Annotation Cluster 60 Enrichment Score: 1.113342294279189
Category Term Count % PValue Genes List Total Pop Hits Pop Total Fold Enrichment Bonferroni Benjamini FDR
GOTERM_BP_FAT GO:0009312~oligosaccharide biosynthetic process 4 0.1336898395721925 0.026120824583287686 WBGENE00022629, WBGENE00006603, WBGENE00006602, WBGENE00001645 1547 4 7838 5.066580478345184 1.0 0.3011385671589212 35.88275273246535
GOTERM_BP_FAT GO:0009311~oligosaccharide metabolic process 6 0.2005347593582888 0.030917064781276225 WBGENE00022629, WBGENE00006603, WBGENE00006602, WBGENE00006607, WBGENE00001645, WBGENE00008775 1547 10 7838 3.0399482870071104 1.0 0.33519802844359803 40.98395113269161
GOTERM_BP_FAT GO:0016051~carbohydrate biosynthetic process 6 0.2005347593582888 0.5659629199593287 WBGENE00011232, WBGENE00022629, WBGENE00006603, WBGENE00004258, WBGENE00006602, WBGENE00001645 1547 25 7838 1.2159793148028444 1.0 0.9896657864039675 99.99991810183978
Annotation Cluster 61 Enrichment Score: 1.1081188065942391
Category Term Count % PValue Genes List Total Pop Hits Pop Total Fold Enrichment Bonferroni Benjamini FDR
INTERPRO IPR016181:Acyl-CoA N-acyltransferase 9 0.30080213903743314 0.019675154849324354 WBGENE00015074, WBGENE00008408, WBGENE00007387, WBGENE00018831, WBGENE00021392, WBGENE00022394, WBGENE00016983, WBGENE00011085, WBGENE00020549 2142 23 13633 2.490500548045305 1.0 0.6089494091794981 29.295915195627977
INTERPRO IPR000182:GCN5-related N-acetyltransferase 8 0.267379679144385 0.027574758603364728 WBGENE00015074, WBGENE00008408, WBGENE00007387, WBGENE00018831, WBGENE00021392, WBGENE00022394, WBGENE00016983, WBGENE00017658 2142 20 13633 2.5458450046685344 1.0 0.7116240024777769 38.60339667843738
GOTERM_MF_FAT GO:0016410~N-acyltransferase activity 10 0.3342245989304813 0.10856262450560453 WBGENE00015074, WBGENE00008408, WBGENE00007387, WBGENE00018831, WBGENE00021392, WBGENE00000366, WBGENE00022394, WBGENE00016983, WBGENE00017658, WBGENE00020549 1293 30 6686 1.7236401134312966 1.0 0.8081173512330427 82.59021162530584
GOTERM_MF_FAT GO:0008080~N-acetyltransferase activity 9 0.30080213903743314 0.18270520153091374 WBGENE00015074, WBGENE00008408, WBGENE00007387, WBGENE00018831, WBGENE00021392, WBGENE00000366, WBGENE00022394, WBGENE00016983, WBGENE00017658 1293 29 6686 1.6047683814705176 1.0 0.8874346916957301 95.35350183274635
GOTERM_MF_FAT GO:0016407~acetyltransferase activity 9 0.30080213903743314 0.2676361927467093 WBGENE00015074, WBGENE00008408, WBGENE00007387, WBGENE00018831, WBGENE00021392, WBGENE00000366, WBGENE00022394, WBGENE00016983, WBGENE00017658 1293 32 6686 1.4543213457076565 1.0 0.9373335038570458 99.12449872814936
Annotation Cluster 62 Enrichment Score: 1.068265035016645
Category Term Count % PValue Genes List Total Pop Hits Pop Total Fold Enrichment Bonferroni Benjamini FDR
INTERPRO IPR001005:SANT, DNA-binding 8 0.267379679144385 0.020657157798059454 WBGENE00001029, WBGENE00013676, WBGENE00007053, WBGENE00005006, WBGENE00015091, WBGENE00001565, WBGENE00001194, WBGENE00010012 2142 19 13633 2.67983684701951 1.0 0.6194527472270621 30.521377807613092
SMART SM00717:SANT 8 0.267379679144385 0.030880646666008885 WBGENE00001029, WBGENE00013676, WBGENE00007053, WBGENE00005006, WBGENE00015091, WBGENE00001565, WBGENE00001194, WBGENE00010012 943 19 5537 2.472288887648602 0.9999690347051003 0.4570530899052069 34.65214719006683
INTERPRO IPR014778:Myb, DNA-binding 6 0.2005347593582888 0.04072689454616219 WBGENE00001029, WBGENE00005006, WBGENE00015091, WBGENE00001565, WBGENE00001194, WBGENE00010012 2142 13 13633 2.937513466925232 1.0 0.8032655416105856 51.585910862430936
INTERPRO IPR017877:MYB-like 3 0.1002673796791444 0.17788393292423418 WBGENE00001029, WBGENE00007053, WBGENE00001565 2142 5 13633 3.818767507002801 1.0 0.9882325185241302 96.71937780761898
INTERPRO IPR017884:SANT, eukarya 4 0.1336898395721925 0.198357846351854 WBGENE00005006, WBGENE00001565, WBGENE00001194, WBGENE00010012 2142 10 13633 2.5458450046685344 1.0 0.9919455239556281 97.88708731643985
INTERPRO IPR000949:ELM2 3 0.1002673796791444 0.424800904949269 WBGENE00005006, WBGENE00001194, WBGENE00010012 2142 9 13633 2.121537503890445 1.0 0.999925313883011 99.99354523222586
Annotation Cluster 63 Enrichment Score: 1.0627284494520446
Category Term Count % PValue Genes List Total Pop Hits Pop Total Fold Enrichment Bonferroni Benjamini FDR
GOTERM_BP_FAT GO:0010033~response to organic substance 12 0.4010695187165776 0.013270594954760753 WBGENE00004326, WBGENE00000103, WBGENE00009163, WBGENE00000931, WBGENE00000102, WBGENE00002020, WBGENE00002007, WBGENE00002015, WBGENE00003970, WBGENE00004736, WBGENE00002019, WBGENE00002017, WBGENE00016610, WBGENE00002147 1547 28 7838 2.1713916335765076 0.9999999996863541 0.20383225424444873 20.0952…
GOTERM_BP_FAT GO:0006986~response to unfolded protein 6 0.2005347593582888 0.09426080264579718 WBGENE00002007, WBGENE00002015, WBGENE00004736, WBGENE00003970, WBGENE00002019, WBGENE00002017, WBGENE00002147, WBGENE00002020 1547 13 7838 2.338421759236239 1.0 0.6257527030548548 81.03346287366938
GOTERM_BP_FAT GO:0051789~response to protein stimulus 6 0.2005347593582888 0.09426080264579718 WBGENE00002007, WBGENE00002015, WBGENE00004736, WBGENE00003970, WBGENE00002019, WBGENE00002017, WBGENE00002147, WBGENE00002020 1547 13 7838 2.338421759236239 1.0 0.6257527030548548 81.03346287366938
GOTERM_BP_FAT GO:0034976~response to endoplasmic reticulum stress 5 0.16711229946524064 0.1159346836224007 WBGENE00002007, WBGENE00002015, WBGENE00004736, WBGENE00003970, WBGENE00002019, WBGENE00002017, WBGENE00002020 1547 10 7838 2.533290239172592 1.0 0.6823567722515339 87.37143612904019
GOTERM_BP_FAT GO:0006984~ER-nuclear signaling pathway 5 0.16711229946524064 0.1159346836224007 WBGENE00002007, WBGENE00002015, WBGENE00004736, WBGENE00003970, WBGENE00002019, WBGENE00002017, WBGENE00002020 1547 10 7838 2.533290239172592 1.0 0.6823567722515339 87.37143612904019
GOTERM_BP_FAT GO:0030968~endoplasmic reticulum unfolded protein response 5 0.16711229946524064 0.1159346836224007 WBGENE00002007, WBGENE00002015, WBGENE00004736, WBGENE00003970, WBGENE00002019, WBGENE00002017, WBGENE00002020 1547 10 7838 2.533290239172592 1.0 0.6823567722515339 87.37143612904019
GOTERM_BP_FAT GO:0034620~cellular response to unfolded protein 5 0.16711229946524064 0.19801954093499097 WBGENE00002007, WBGENE00002015, WBGENE00004736, WBGENE00003970, WBGENE00002019, WBGENE00002017, WBGENE00002020 1547 12 7838 2.1110751993104935 1.0 0.8285074417047219 97.54134216749397
Annotation Cluster 64 Enrichment Score: 1.0620491395257932
Category Term Count % PValue Genes List Total Pop Hits Pop Total Fold Enrichment Bonferroni Benjamini FDR
GOTERM_CC_FAT GO:0031410~cytoplasmic vesicle 12 0.4010695187165776 0.012805411926602912 WBGENE00006751, WBGENE00020246, WBGENE00004755, WBGENE00004897, WBGENE00003196, WBGENE00016872, WBGENE00010333, WBGENE00011775, WBGENE00011867, WBGENE00004913, WBGENE00004377, WBGENE00011116 1025 41 7912 2.259226650803093 0.9729121563131835 0.09796762179371732 15.66819915547013
GOTERM_CC_FAT GO:0031982~vesicle 12 0.4010695187165776 0.015378071749651768 WBGENE00006751, WBGENE00020246, WBGENE00004755, WBGENE00004897, WBGENE00003196, WBGENE00016872, WBGENE00010333, WBGENE00011775, WBGENE00011867, WBGENE00004913, WBGENE00004377, WBGENE00011116 1025 42 7912 2.2054355400696863 0.9869544916221068 0.11355520421206777 18.528262726030142
GOTERM_CC_FAT GO:0030135~coated vesicle 9 0.30080213903743314 0.022011783255490698 WBGENE00006751, WBGENE00020246, WBGENE00004755, WBGENE00016872, WBGENE00010333, WBGENE00011775, WBGENE00011867, WBGENE00004913, WBGENE00004377 1025 28 7912 2.4811149825783976 0.9980347661925346 0.14427276247350018 25.4946074711212
GOTERM_CC_FAT GO:0044433~cytoplasmic vesicle part 7 0.2339572192513369 0.028255251828861645 WBGENE00020246, WBGENE00004755, WBGENE00003196, WBGENE00016872, WBGENE00010333, WBGENE00011775, WBGENE00011867 1025 19 7912 2.8438510911424904 0.9996729481561532 0.17777505428427787 31.544116619880235
GOTERM_CC_FAT GO:0030662~coated vesicle membrane 6 0.2005347593582888 0.04615289008500841 WBGENE00020246, WBGENE00004755, WBGENE00016872, WBGENE00010333, WBGENE00011775, WBGENE00011867 1025 16 7912 2.8946341463414633 0.9999982050387174 0.2499535600793399 46.462146284818736
GOTERM_CC_FAT GO:0016023~cytoplasmic membrane-bounded vesicle 9 0.30080213903743314 0.055073640833170796 WBGENE00006751, WBGENE00020246, WBGENE00004755, WBGENE00016872, WBGENE00010333, WBGENE00011775, WBGENE00011867, WBGENE00004913, WBGENE00004377 1025 33 7912 2.105188470066519 0.9999998707501874 0.28139849343182766 52.71720842395726
SP_PIR_KEYWORDS cytoplasmic vesicle 7 0.2339572192513369 0.05812047360247642 WBGENE00006751, WBGENE00004897, WBGENE00010333, WBGENE00011775, WBGENE00011867, WBGENE00004377, WBGENE00011116 2849 20 19674 2.416953316953317 0.9999999995651611 0.2469564189409782 56.06094381851763
GOTERM_CC_FAT GO:0048475~coated membrane 8 0.267379679144385 0.06109584878046559 WBGENE00006751, WBGENE00020246, WBGENE00004755, WBGENE00010333, WBGENE00011775, WBGENE00011867, WBGENE00016739, WBGENE00000163 1025 28 7912 2.2054355400696863 0.9999999784249116 0.29744706621539097 56.5501252484564
GOTERM_CC_FAT GO:0030117~membrane coat 8 0.267379679144385 0.06109584878046559 WBGENE00006751, WBGENE00020246, WBGENE00004755, WBGENE00010333, WBGENE00011775, WBGENE00011867, WBGENE00016739, WBGENE00000163 1025 28 7912 2.2054355400696863 0.9999999784249116 0.29744706621539097 56.5501252484564
GOTERM_CC_FAT GO:0031988~membrane-bounded vesicle 9 0.30080213903743314 0.06419668712717824 WBGENE00006751, WBGENE00020246, WBGENE00004755, WBGENE00016872, WBGENE00010333, WBGENE00011775, WBGENE00011867, WBGENE00004913, WBGENE00004377 1025 34 7912 2.043271162123386 0.9999999914555929 0.3052993825091863 58.40968384468446
GOTERM_CC_FAT GO:0030659~cytoplasmic vesicle membrane 6 0.2005347593582888 0.07288749745579956 WBGENE00020246, WBGENE00004755, WBGENE00016872, WBGENE00010333, WBGENE00011775, WBGENE00011867 1025 18 7912 2.573008130081301 0.999999999373267 0.329559797401751 63.23679424506295
GOTERM_CC_FAT GO:0030120~vesicle coat 5 0.16711229946524064 0.07645033395786062 WBGENE00020246, WBGENE00004755, WBGENE00010333, WBGENE00011775, WBGENE00011867 1025 13 7912 2.9688555347091934 0.9999999997867586 0.33294552616473216 65.0615860501915
GOTERM_CC_FAT GO:0012506~vesicle membrane 6 0.2005347593582888 0.08882758517920222 WBGENE00020246, WBGENE00004755, WBGENE00016872, WBGENE00010333, WBGENE00011775, WBGENE00011867 1025 19 7912 2.4375866495507057 0.9999999999951229 0.3719375682562971 70.77030760230544
GOTERM_CC_FAT GO:0030136~clathrin-coated vesicle 6 0.2005347593582888 0.08882758517920222 WBGENE00006751, WBGENE00020246, WBGENE00016872, WBGENE00011867, WBGENE00004913, WBGENE00004377 1025 19 7912 2.4375866495507057 0.9999999999951229 0.3719375682562971 70.77030760230544
GOTERM_CC_FAT GO:0030660~Golgi-associated vesicle membrane 4 0.1336898395721925 0.099752518347564 WBGENE00020246, WBGENE00010333, WBGENE00011775, WBGENE00011867 1025 9 7912 3.430677506775068 0.9999999999998336 0.4032218462602428 75.07948735992431
GOTERM_CC_FAT GO:0005794~Golgi apparatus 23 0.768716577540107 0.11145463940503256 WBGENE00000464, WBGENE00007128, WBGENE00018414, WBGENE00010333, WBGENE00000182, WBGENE00011867, WBGENE00009849, WBGENE00003975, WBGENE00015019, WBGENE00006751, WBGENE00018827, WBGENE00020246, WBGENE00004755, WBGENE00001645, WBGENE00011775, WBGENE00004892, WBGENE00006402, WBGENE00017016, WBGENE00020193, WBGENE0001197…
GOTERM_CC_FAT GO:0044431~Golgi apparatus part 10 0.3342245989304813 0.11953348708674652 WBGENE00000464, WBGENE00018414, WBGENE00020246, WBGENE00004755, WBGENE00010333, WBGENE00001645, WBGENE00011775, WBGENE00011867, WBGENE00004892, WBGENE00020193 1025 45 7912 1.7153387533875337 0.9999999999999997 0.44252822260839175 81.42308904881885
GOTERM_CC_FAT GO:0000139~Golgi membrane 8 0.267379679144385 0.12575258061538214 WBGENE00000464, WBGENE00018414, WBGENE00020246, WBGENE00010333, WBGENE00011775, WBGENE00011867, WBGENE00004892, WBGENE00020193 1025 33 7912 1.871278640059128 1.0 0.45497900241239364 83.08512910068687
GOTERM_CC_FAT GO:0005905~coated pit 3 0.1002673796791444 0.12815799692394658 WBGENE00006751, WBGENE00020246, WBGENE00011867 1025 5 7912 4.631414634146342 1.0 0.4564004864956879 83.69025377754073
GOTERM_CC_FAT GO:0005798~Golgi-associated vesicle 4 0.1336898395721925 0.12932343256735912 WBGENE00020246, WBGENE00010333, WBGENE00011775, WBGENE00011867 1025 10 7912 3.087609756097561 1.0 0.4544007723530117 83.97618529147012
GOTERM_CC_FAT GO:0030665~clathrin coated vesicle membrane 3 0.1002673796791444 0.2265393776160518 WBGENE00020246, WBGENE00016872, WBGENE00011867 1025 7 7912 3.3081533101045295 1.0 0.6266709736271935 96.65119224096568
GOTERM_CC_FAT GO:0030658~transport vesicle membrane 3 0.1002673796791444 0.27760558917410355 WBGENE00020246, WBGENE00004755, WBGENE00011867 1025 8 7912 2.8946341463414633 1.0 0.6934846131685067 98.64273557054402
GOTERM_CC_FAT GO:0030133~transport vesicle 3 0.1002673796791444 0.3284207522655269 WBGENE00020246, WBGENE00004755, WBGENE00011867 1025 9 7912 2.573008130081301 1.0 0.751777904941515 99.48260952103884
GOTERM_CC_FAT GO:0009898~internal side of plasma membrane 5 0.16711229946524064 0.4991841563255459 WBGENE00010333, WBGENE00011775, WBGENE00011867, WBGENE00001681, WBGENE00010038 1025 28 7912 1.378397212543554 1.0 0.8919943117496466 99.98930855912838
GOTERM_CC_FAT GO:0030118~clathrin coat 3 0.1002673796791444 0.5162629146906488 WBGENE00006751, WBGENE00020246, WBGENE00011867 1025 13 7912 1.7813133208255159 1.0 0.9008062287476314 99.99324239456584
Annotation Cluster 65 Enrichment Score: 1.0549976314626275
Category Term Count % PValue Genes List Total Pop Hits Pop Total Fold Enrichment Bonferroni Benjamini FDR
INTERPRO IPR019954:Ubiquitin conserved site 4 0.1336898395721925 0.030155077159694333 WBGENE00006726, WBGENE00006725, WBGENE00006728, WBGENE00006727 2142 5 13633 5.091690009337069 1.0 0.7236264627111404 41.38437736087369
INTERPRO IPR019955:Ubiquitin supergroup 9 0.30080213903743314 0.07305509579109579 WBGENE00010155, WBGENE00015126, WBGENE00022800, WBGENE00000198, WBGENE00006726, WBGENE00006725, WBGENE00006728, WBGENE00008852, WBGENE00006727 2142 29 13633 1.9752245725876556 1.0 0.9113698266709006 73.37832442226369
INTERPRO IPR000626:Ubiquitin 8 0.267379679144385 0.08479102208971405 WBGENE00010155, WBGENE00015126, WBGENE00006856, WBGENE00022800, WBGENE00006725, WBGENE00006728, WBGENE00008852, WBGENE00006727 2142 25 13633 2.036676003734827 1.0 0.9289303953714907 78.68440471140839
SMART SM00213:UBQ 8 0.267379679144385 0.11834764081062783 WBGENE00010155, WBGENE00015126, WBGENE00006856, WBGENE00022800, WBGENE00006725, WBGENE00006728, WBGENE00008852, WBGENE00006727 943 25 5537 1.8789395546129377 1.0 0.7865056799256019 81.88434450611291
INTERPRO IPR019956:Ubiquitin subgroup 3 0.1002673796791444 0.24015487597643004 WBGENE00006725, WBGENE00006728, WBGENE00006727 2142 6 13633 3.182306255835668 1.0 0.9970364135326458 99.16981352921684
Annotation Cluster 66 Enrichment Score: 1.0444717854877996
Category Term Count % PValue Genes List Total Pop Hits Pop Total Fold Enrichment Bonferroni Benjamini FDR
INTERPRO IPR001164:Arf GTPase activating protein 4 0.1336898395721925 0.05334204681609192 WBGENE00017217, WBGENE00012359, WBGENE00010500, WBGENE00000565 2142 6 13633 4.243075007780891 1.0 0.8740788380657984 61.56970033697156
SMART SM00105:ArfGap 4 0.1336898395721925 0.06556978711207379 WBGENE00017217, WBGENE00012359, WBGENE00010500, WBGENE00000565 943 6 5537 3.91445740544362 0.9999999998217561 0.6745001956181633 60.14162733103867
GOTERM_MF_FAT GO:0008060~ARF GTPase activator activity 4 0.1336898395721925 0.09065827852529586 WBGENE00017217, WBGENE00012359, WBGENE00010500, WBGENE00000565 1293 6 6686 3.4472802268625937 1.0 0.7721281047541114 76.44047421538669
GOTERM_BP_FAT GO:0032312~regulation of ARF GTPase activity 4 0.1336898395721925 0.09544476328795015 WBGENE00017217, WBGENE00012359, WBGENE00010500, WBGENE00000565 1547 6 7838 3.3777203188967895 1.0 0.6283581744805214 81.44551596842784
GOTERM_BP_FAT GO:0032012~regulation of ARF protein signal transduction 5 0.16711229946524064 0.19801954093499097 WBGENE00017217, WBGENE00012386, WBGENE00012359, WBGENE00010500, WBGENE00000565 1547 12 7838 2.1110751993104935 1.0 0.8285074417047219 97.54134216749397
Annotation Cluster 67 Enrichment Score: 1.0397662310447136
Category Term Count % PValue Genes List Total Pop Hits Pop Total Fold Enrichment Bonferroni Benjamini FDR
GOTERM_MF_FAT GO:0035091~phosphoinositide binding 8 0.267379679144385 0.014900519826012544 WBGENE00006751, WBGENE00013354, WBGENE00009116, WBGENE00009064, WBGENE00014019, WBGENE00004040, WBGENE00006503, WBGENE00003086 1293 15 6686 2.757824181490075 0.9999865219471937 0.3858921359347729 20.416937139720382
INTERPRO IPR001683:Phox-like 5 0.16711229946524064 0.10541892082015251 WBGENE00013354, WBGENE00009116, WBGENE00004040, WBGENE00006503, WBGENE00003086 2142 12 13633 2.6519218798630564 1.0 0.9452005945658094 85.6789109068198
GOTERM_MF_FAT GO:0005543~phospholipid binding 8 0.267379679144385 0.11511323241532509 WBGENE00006751, WBGENE00013354, WBGENE00009116, WBGENE00009064, WBGENE00014019, WBGENE00004040, WBGENE00006503, WBGENE00003086 1293 22 6686 1.8803346691977783 1.0 0.8100503887570718 84.43790353236307
SMART SM00312:PX 5 0.16711229946524064 0.13244039460152285 WBGENE00013354, WBGENE00009116, WBGENE00004040, WBGENE00006503, WBGENE00003086 943 12 5537 2.4465358784022624 1.0 0.780620525234359 85.44079499536488
GOTERM_MF_FAT GO:0008289~lipid binding 22 0.7352941176470588 0.26418195142823137 WBGENE00003476, WBGENE00020563, WBGENE00017219, WBGENE00006437, WBGENE00009064, WBGENE00007680, WBGENE00011731, WBGENE00003504, WBGENE00000114, WBGENE00003086, WBGENE00021486, WBGENE00006751, WBGENE00013354, WBGENE00009818, WBGENE00001391, WBGENE00009116, WBGENE00017220, WBGENE00014019, WBGENE00004034, WBGENE00006503…
Annotation Cluster 68 Enrichment Score: 1.0305502351281626
Category Term Count % PValue Genes List Total Pop Hits Pop Total Fold Enrichment Bonferroni Benjamini FDR
UP_SEQ_FEATURE zinc finger region:C2H2-type 5 6 0.2005347593582888 0.03452112297556448 WBGENE00003218, WBGENE00004745, WBGENE00001824, WBGENE00006604, WBGENE00015649, WBGENE00003002 747 9 3249 2.899598393574297 1.0 0.983883295133642 43.97353552630372
UP_SEQ_FEATURE zinc finger region:C2H2-type 6 5 0.16711229946524064 0.053063586690147546 WBGENE00003218, WBGENE00004745, WBGENE00001824, WBGENE00015649, WBGENE00003002 747 7 3249 3.10671256454389 1.0 0.9918102242297979 59.30821582985515
SP_PIR_KEYWORDS sexual differentiation 6 0.2005347593582888 0.05409878372329368 WBGENE00003100, WBGENE00003218, WBGENE00004745, WBGENE00006605, WBGENE00006604, WBGENE00000880 2849 15 19674 2.7622323622323623 0.9999999979840386 0.23705540130241187 53.4130157860283
UP_SEQ_FEATURE zinc finger region:C2H2-type 4 6 0.2005347593582888 0.08421249842650724 WBGENE00003218, WBGENE00004745, WBGENE00001824, WBGENE00006604, WBGENE00015649, WBGENE00003002 747 11 3249 2.372398685651697 1.0 0.9993220331269539 76.56004261609147
UP_SEQ_FEATURE zinc finger region:C2H2-type 3 7 0.2339572192513369 0.10670629956387459 WBGENE00003218, WBGENE00018833, WBGENE00004745, WBGENE00001824, WBGENE00006604, WBGENE00015649, WBGENE00003002 747 15 3249 2.029718875502008 1.0 0.999769187628764 84.44583106998245
UP_SEQ_FEATURE zinc finger region:C2H2-type 7 4 0.1336898395721925 0.13834626980523732 WBGENE00004745, WBGENE00001824, WBGENE00015649, WBGENE00003002 747 6 3249 2.8995983935742973 1.0 0.9998914530087344 91.41830403694075
UP_SEQ_FEATURE zinc finger region:C2H2-type 1 7 0.2339572192513369 0.21502923897634563 WBGENE00003218, WBGENE00018833, WBGENE00004745, WBGENE00001824, WBGENE00019878, WBGENE00015649, WBGENE00003002 747 18 3249 1.6914323962516735 1.0 0.9999767200805797 98.15485989050343
UP_SEQ_FEATURE zinc finger region:C2H2-type 2 7 0.2339572192513369 0.21502923897634563 WBGENE00003218, WBGENE00018833, WBGENE00004745, WBGENE00001824, WBGENE00019878, WBGENE00015649, WBGENE00003002 747 18 3249 1.6914323962516735 1.0 0.9999767200805797 98.15485989050343
Annotation Cluster 69 Enrichment Score: 1.0297265837156744
Category Term Count % PValue Genes List Total Pop Hits Pop Total Fold Enrichment Bonferroni Benjamini FDR
SP_PIR_KEYWORDS tpr repeat 9 0.30080213903743314 0.04890152330684969 WBGENE00014004, WBGENE00043992, WBGENE00001025, WBGENE00004194, WBGENE00019893, WBGENE00020068, WBGENE00002215, WBGENE00017046, WBGENE00003858 2849 29 19674 2.1431113155251085 0.9999999855064426 0.21905790072636422 49.771805737573224
INTERPRO IPR011990:Tetratricopeptide-like helical 16 0.53475935828877 0.06046189600598262 WBGENE00020553, WBGENE00016966, WBGENE00001025, WBGENE00011867, WBGENE00016837, WBGENE00019893, WBGENE00004507, WBGENE00014004, WBGENE00001425, WBGENE00043992, WBGENE00012665, WBGENE00004194, WBGENE00017016, WBGENE00002215, WBGENE00017046, WBGENE00003858 2142 63 13633 1.6164095267736724 1.0 0.890313297131518…
INTERPRO IPR019734:Tetratricopeptide repeat 12 0.4010695187165776 0.09614175999280886 WBGENE00014004, WBGENE00020553, WBGENE00043992, WBGENE00001583, WBGENE00001025, WBGENE00012665, WBGENE00004194, WBGENE00019893, WBGENE00004507, WBGENE00002215, WBGENE00017046, WBGENE00003858 2142 46 13633 1.6603336986968702 1.0 0.9347307407899901 82.85477847196714
INTERPRO IPR013026:Tetratricopeptide region 12 0.4010695187165776 0.12191520878401052 WBGENE00014004, WBGENE00020553, WBGENE00016966, WBGENE00043992, WBGENE00001025, WBGENE00012665, WBGENE00004194, WBGENE00019893, WBGENE00004507, WBGENE00002215, WBGENE00017046, WBGENE00003858 2142 48 13633 1.591153127917834 1.0 0.960847930208574 89.64956222428593
INTERPRO IPR001440:Tetratricopeptide TPR-1 10 0.3342245989304813 0.13078996091017087 WBGENE00020553, WBGENE00016966, WBGENE00043992, WBGENE00001025, WBGENE00012665, WBGENE00004194, WBGENE00019893, WBGENE00002215, WBGENE00017046, WBGENE00003858 2142 38 13633 1.6748980293871936 1.0 0.9684287086116123 91.330510515009
SMART SM00028:TPR 12 0.4010695187165776 0.14631605498053213 WBGENE00014004, WBGENE00020553, WBGENE00043992, WBGENE00001583, WBGENE00001025, WBGENE00012665, WBGENE00004194, WBGENE00019893, WBGENE00004507, WBGENE00002215, WBGENE00017046, WBGENE00003858 943 46 5537 1.5317442021301122 1.0 0.7856333620874015 88.30056515345015
Annotation Cluster 70 Enrichment Score: 1.0222748385341522
Category Term Count % PValue Genes List Total Pop Hits Pop Total Fold Enrichment Bonferroni Benjamini FDR
SP_PIR_KEYWORDS methylation 10 0.3342245989304813 0.0045906307045019724 WBGENE00004357, WBGENE00001916, WBGENE00001943, WBGENE00002335, WBGENE00001899, WBGENE00001900, WBGENE00000552, WBGENE00001944, WBGENE00001681, WBGENE00001946, WBGENE00010038 2849 24 19674 2.8773253773253775 0.8091813928704046 0.04265391335885804 6.123786322894231
SP_PIR_KEYWORDS prenylation 6 0.2005347593582888 0.05409878372329368 WBGENE00004357, WBGENE00002335, WBGENE00003052, WBGENE00001681, WBGENE00004201, WBGENE00010038 2849 15 19674 2.7622323622323623 0.9999999979840386 0.23705540130241187 53.4130157860283
UP_SEQ_FEATURE propeptide:Removed in mature form 5 0.16711229946524064 0.46369696490357354 WBGENE00004357, WBGENE00002335, WBGENE00044324, WBGENE00001681, WBGENE00010038 747 15 3249 1.4497991967871486 1.0 0.9999998462069281 99.99655089771534
UP_SEQ_FEATURE short sequence motif:Effector region 3 0.1002673796791444 0.7073046842375883 WBGENE00004357, WBGENE00002335, WBGENE00010038 747 10 3249 1.3048192771084335 1.0 0.9999999999941002 99.99999984126761
Annotation Cluster 71 Enrichment Score: 1.0132176700615365
Category Term Count % PValue Genes List Total Pop Hits Pop Total Fold Enrichment Bonferroni Benjamini FDR
UP_SEQ_FEATURE repeat:Solcar 2 5 0.16711229946524064 0.053063586690147546 WBGENE00008924, WBGENE00008505, WBGENE00019326, WBGENE00000996, WBGENE00010780 747 7 3249 3.10671256454389 1.0 0.9918102242297979 59.30821582985515
UP_SEQ_FEATURE repeat:Solcar 3 5 0.16711229946524064 0.053063586690147546 WBGENE00008924, WBGENE00008505, WBGENE00019326, WBGENE00000996, WBGENE00010780 747 7 3249 3.10671256454389 1.0 0.9918102242297979 59.30821582985515
UP_SEQ_FEATURE repeat:Solcar 1 5 0.16711229946524064 0.053063586690147546 WBGENE00008924, WBGENE00008505, WBGENE00019326, WBGENE00000996, WBGENE00010780 747 7 3249 3.10671256454389 1.0 0.9918102242297979 59.30821582985515
INTERPRO IPR001993:Mitochondrial substrate carrier 10 0.3342245989304813 0.10028091474534637 WBGENE00008924, WBGENE00006729, WBGENE00006439, WBGENE00008505, WBGENE00019326, WBGENE00000996, WBGENE00011662, WBGENE00009666, WBGENE00010780, WBGENE00017770 2142 36 13633 1.767947919908704 1.0 0.9403699752532247 84.17414396966836
INTERPRO IPR018108:Mitochondrial substrate/solute carrier 10 0.3342245989304813 0.11497845199715966 WBGENE00008924, WBGENE00006729, WBGENE00006439, WBGENE00008505, WBGENE00019326, WBGENE00000996, WBGENE00011662, WBGENE00009666, WBGENE00010780, WBGENE00017770 2142 37 13633 1.7201655436949554 1.0 0.9570606062248127 88.12654296441322
INTERPRO IPR002113:Adenine nucleotide translocator 1 5 0.16711229946524064 0.19949801504878964 WBGENE00006729, WBGENE00006439, WBGENE00019326, WBGENE00000996, WBGENE00017770 2142 15 13633 2.121537503890445 1.0 0.9918223574378408 97.93890580477421
INTERPRO IPR002067:Mitochondrial carrier protein 5 0.16711229946524064 0.23513278168075666 WBGENE00008924, WBGENE00006439, WBGENE00019326, WBGENE00009666, WBGENE00017770 2142 16 13633 1.9889414098972922 1.0 0.9967701621475809 99.06870562811707
Annotation Cluster 72 Enrichment Score: 1.0101371853853913
Category Term Count % PValue Genes List Total Pop Hits Pop Total Fold Enrichment Bonferroni Benjamini FDR
SP_PIR_KEYWORDS Acyltransferase 12 0.4010695187165776 0.01052707125534793 WBGENE00018657, WBGENE00007175, WBGENE00015125, WBGENE00010408, WBGENE00014054, WBGENE00010339, WBGENE00011543, WBGENE00019465, WBGENE00018295, WBGENE00017888, WBGENE00012907, WBGENE00020549 2849 36 19674 2.3018603018603017 0.9778481490154054 0.08478914333841414 13.527676973924308
INTERPRO IPR002123:Phospholipid/glycerol acyltransferase 5 0.16711229946524064 0.2721080215373991 WBGENE00018657, WBGENE00010339, WBGENE00011543, WBGENE00019465, WBGENE00017888 2142 17 13633 1.871944856373922 1.0 0.9983898905425638 99.6076507848346
SMART SM00563:PlsC 5 0.16711229946524064 0.32549141372551416 WBGENE00018657, WBGENE00010339, WBGENE00011543, WBGENE00019465, WBGENE00017888 943 17 5537 1.726966502401597 1.0 0.9375352150880113 99.52080449170833
Annotation Cluster 73 Enrichment Score: 1.0034174208359186
Category Term Count % PValue Genes List Total Pop Hits Pop Total Fold Enrichment Bonferroni Benjamini FDR
GOTERM_MF_FAT GO:0042625~ATPase activity, coupled to transmembrane movement of ions 15 0.5013368983957219 0.017926455447373625 WBGENE00006921, WBGENE00020507, WBGENE00006917, WBGENE00007248, WBGENE00007514, WBGENE00000230, WBGENE00009498, WBGENE00019880, WBGENE00012360, WBGENE00010419, WBGENE00019493, WBGENE00022010, WBGENE00004736, WBGENE00014025, WBGENE00021952 1293 41 6686 1.8918001244977645 0…
INTERPRO IPR008250:ATPase, P-type, ATPase-associated region 7 0.2339572192513369 0.0647677982482227 WBGENE00022010, WBGENE00004736, WBGENE00007514, WBGENE00007248, WBGENE00009498, WBGENE00012360, WBGENE00019493 2142 19 13633 2.344857241142071 1.0 0.9033253585483001 68.90633269433563
INTERPRO IPR018303:ATPase, P-type phosphorylation site 7 0.2339572192513369 0.0647677982482227 WBGENE00022010, WBGENE00004736, WBGENE00007514, WBGENE00007248, WBGENE00009498, WBGENE00012360, WBGENE00019493 2142 19 13633 2.344857241142071 1.0 0.9033253585483001 68.90633269433563
INTERPRO IPR001757:ATPase, P-type, K/Mg/Cd/Cu/Zn/Na/Ca/Na/H-transporter 7 0.2339572192513369 0.0807076723835248 WBGENE00022010, WBGENE00004736, WBGENE00007514, WBGENE00007248, WBGENE00009498, WBGENE00012360, WBGENE00019493 2142 20 13633 2.2276143790849674 1.0 0.9241591283441148 76.96298600060764
INTERPRO IPR005834:Haloacid dehalogenase-like hydrolase 9 0.30080213903743314 0.08650383165058997 WBGENE00022010, WBGENE00010481, WBGENE00004736, WBGENE00007548, WBGENE00019522, WBGENE00007514, WBGENE00007248, WBGENE00009498, WBGENE00013379 2142 30 13633 1.9093837535014004 1.0 0.927976767005239 79.36973863262855
INTERPRO IPR006544:ATPase, P-type, unknown pump specificity (type V) 3 0.1002673796791444 0.11879239061720334 WBGENE00022010, WBGENE00007514, WBGENE00019493 2142 4 13633 4.773459383753501 1.0 0.9586979493119787 88.98825659179847
GOTERM_MF_FAT GO:0015662~ATPase activity, coupled to transmembrane movement of ions, phosphorylative mechanism 7 0.2339572192513369 0.31274655670952567 WBGENE00022010, WBGENE00004736, WBGENE00007514, WBGENE00007248, WBGENE00009498, WBGENE00012360, WBGENE00019493 1293 24 6686 1.5081850992523846 1.0 0.9570581991610532 99.66714071347978
INTERPRO IPR004014:ATPase, P-type cation-transporter, N-terminal 3 0.1002673796791444 0.48141166959548526 WBGENE00022010, WBGENE00004736, WBGENE00007248 2142 10 13633 1.9093837535014004 1.0 0.9999760045784254 99.99894097250053
Annotation Cluster 74 Enrichment Score: 0.9972716631667662
Category Term Count % PValue Genes List Total Pop Hits Pop Total Fold Enrichment Bonferroni Benjamini FDR
SP_PIR_KEYWORDS nucleotide binding 11 0.3676470588235294 0.0057164711517322395 WBGENE00003183, WBGENE00003389, WBGENE00001358, WBGENE00002335, WBGENE00000182, WBGENE00001167, WBGENE00014025, WBGENE00000189, WBGENE00006840, WBGENE00022678, WBGENE00010038 2849 29 19674 2.6193582745306885 0.8730337753053086 0.051542999649855537 7.571573239198049
SP_PIR_KEYWORDS P-loop 11 0.3676470588235294 0.007481371620617882 WBGENE00003183, WBGENE00003389, WBGENE00001358, WBGENE00002335, WBGENE00000182, WBGENE00001167, WBGENE00014025, WBGENE00000189, WBGENE00006840, WBGENE00022678, WBGENE00010038 2849 30 19674 2.532046332046332 0.9330238760205485 0.06381020513758418 9.799559269057333
SP_PIR_KEYWORDS blocked amino end 6 0.2005347593582888 0.02967408578164634 WBGENE00001917, WBGENE00001358, WBGENE00001898, WBGENE00001900, WBGENE00000182, WBGENE00000189 2849 13 19674 3.1871911871911873 0.9999804859757049 0.16046684455837368 33.881045988691504
SP_PIR_KEYWORDS lipoprotein 13 0.4344919786096257 0.032271943146534796 WBGENE00004357, WBGENE00001677, WBGENE00000182, WBGENE00003052, WBGENE00010038, WBGENE00001358, WBGENE00002335, WBGENE00011216, WBGENE00003850, WBGENE00001648, WBGENE00000189, WBGENE00001681, WBGENE00004201 2849 47 19674 1.9100542930330162 0.9999925663911499 0.1684995369773159 36.271243588137914
PIR_SUPERFAMILY PIRSF001711:ADP-ribosylation factor 5 0.16711229946524064 0.11308023336554338 WBGENE00001358, WBGENE00000192, WBGENE00000182, WBGENE00000189, WBGENE00022678 803 11 4541 2.570474357522925 1.0 0.9999999999684722 84.1788747560528
SP_PIR_KEYWORDS myristate 7 0.2339572192513369 0.12262405289688362 WBGENE00001358, WBGENE00011216, WBGENE00001677, WBGENE00003850, WBGENE00000182, WBGENE00001648, WBGENE00000189 2849 24 19674 2.014127764127764 1.0 0.40400827792836314 83.41523023428252
SP_PIR_KEYWORDS er-golgi transport 5 0.16711229946524064 0.19201527030783866 WBGENE00010333, WBGENE00011775, WBGENE00000182, WBGENE00000189, WBGENE00022678 2849 16 19674 2.157994032994033 1.0 0.5394421460646862 94.65103763908142
INTERPRO IPR006689:ARF/SAR superfamily 5 0.16711229946524064 0.19949801504878964 WBGENE00001358, WBGENE00000192, WBGENE00000182, WBGENE00000189, WBGENE00022678 2142 15 13633 2.121537503890445 1.0 0.9918223574378408 97.93890580477421
INTERPRO IPR006688:ADP-ribosylation factor 4 0.1336898395721925 0.2428012235774335 WBGENE00001358, WBGENE00000192, WBGENE00000182, WBGENE00000189 2142 11 13633 2.3144045496986676 1.0 0.9970932480425827 99.21883558845892
SMART SM00177:ARF 4 0.1336898395721925 0.28425143440786893 WBGENE00001358, WBGENE00000192, WBGENE00000182, WBGENE00000189 943 11 5537 2.1351585847874293 1.0 0.9145557802269408 98.92828651708174
SP_PIR_KEYWORDS myristylation 3 0.1002673796791444 0.32620310086485427 WBGENE00001358, WBGENE00000182, WBGENE00000189 2849 8 19674 2.5895928395928394 1.0 0.7094497573885906 99.55842196022263
UP_SEQ_FEATURE nucleotide phosphate-binding region:GTP 16 0.53475935828877 0.4574236114362657 WBGENE00004357, WBGENE00001677, WBGENE00000182, WBGENE00010038, WBGENE00003068, WBGENE00001358, WBGENE00002335, WBGENE00003850, WBGENE00022862, WBGENE00001168, WBGENE00001169, WBGENE00001648, WBGENE00001167, WBGENE00000189, WBGENE00001130, WBGENE00016496, WBGENE00022678 747 62 3249 1.1224251846094053 1.0…
UP_SEQ_FEATURE lipid moiety-binding region:N-myristoyl glycine 7 0.2339572192513369 0.48435051145871405 WBGENE00001358, WBGENE00011216, WBGENE00001677, WBGENE00003850, WBGENE00000182, WBGENE00001648, WBGENE00000189 747 24 3249 1.268574297188755 1.0 0.9999998983187381 99.99819514953245
Annotation Cluster 75 Enrichment Score: 0.9939119508720168
Category Term Count % PValue Genes List Total Pop Hits Pop Total Fold Enrichment Bonferroni Benjamini FDR
GOTERM_BP_FAT GO:0017038~protein import 10 0.3342245989304813 0.01306283258584355 WBGENE00002079, WBGENE00006574, WBGENE00022126, WBGENE00006572, WBGENE00002075, WBGENE00002078, WBGENE00002077, WBGENE00004194, WBGENE00044083, WBGENE00007927 1547 21 7838 2.412657370640564 0.9999999995571992 0.2047721542565104 19.812226336986207
GOTERM_BP_FAT GO:0006839~mitochondrial transport 7 0.2339572192513369 0.018074326787014195 WBGENE00006574, WBGENE00022126, WBGENE00006572, WBGENE00000996, WBGENE00011662, WBGENE00044083, WBGENE00007927 1547 12 7838 2.9555052790346914 0.9999999999998941 0.24763878998003452 26.382267757926858
INTERPRO IPR001494:Importin-beta, N-terminal 4 0.1336898395721925 0.030155077159694333 WBGENE00002079, WBGENE00002075, WBGENE00002078, WBGENE00002077 2142 5 13633 5.091690009337069 1.0 0.7236264627111404 41.38437736087369
GOTERM_CC_FAT GO:0046930~pore complex 7 0.2339572192513369 0.045156954009213865 WBGENE00003797, WBGENE00002079, WBGENE00002075, WBGENE00002078, WBGENE00002077, WBGENE00019900, WBGENE00007118 1025 21 7912 2.5730081300813006 0.9999975958748696 0.25476287999490144 45.71827865988946
GOTERM_BP_FAT GO:0000059~protein import into nucleus, docking 4 0.1336898395721925 0.05576728285531118 WBGENE00002079, WBGENE00002075, WBGENE00002078, WBGENE00002077 1547 5 7838 4.053264382676147 1.0 0.46560404143097855 61.847582778820964
GOTERM_BP_FAT GO:0006605~protein targeting 12 0.4010695187165776 0.08156858578411831 WBGENE00002079, WBGENE00021420, WBGENE00006574, WBGENE00022126, WBGENE00006572, WBGENE00002075, WBGENE00002078, WBGENE00002077, WBGENE00004194, WBGENE00001303, WBGENE00044083, WBGENE00007927 1547 36 7838 1.6888601594483947 1.0 0.5815043978972612 76.04076772967755
GOTERM_CC_FAT GO:0005643~nuclear pore 6 0.2005347593582888 0.08882758517920222 WBGENE00003797, WBGENE00002079, WBGENE00002075, WBGENE00002078, WBGENE00002077, WBGENE00007118 1025 19 7912 2.4375866495507057 0.9999999999951229 0.3719375682562971 70.77030760230544
GOTERM_BP_FAT GO:0034504~protein localization in nucleus 5 0.16711229946524064 0.1159346836224007 WBGENE00002079, WBGENE00004860, WBGENE00002075, WBGENE00002078, WBGENE00002077 1547 10 7838 2.533290239172592 1.0 0.6823567722515339 87.37143612904019
GOTERM_BP_FAT GO:0006626~protein targeting to mitochondrion 5 0.16711229946524064 0.1159346836224007 WBGENE00006574, WBGENE00022126, WBGENE00006572, WBGENE00044083, WBGENE00007927 1547 10 7838 2.533290239172592 1.0 0.6823567722515339 87.37143612904019
GOTERM_BP_FAT GO:0070585~protein localization in mitochondrion 5 0.16711229946524064 0.1159346836224007 WBGENE00006574, WBGENE00022126, WBGENE00006572, WBGENE00044083, WBGENE00007927 1547 10 7838 2.533290239172592 1.0 0.6823567722515339 87.37143612904019
GOTERM_BP_FAT GO:0033365~protein localization in organelle 11 0.3676470588235294 0.116396454828432 WBGENE00007010, WBGENE00002079, WBGENE00006574, WBGENE00004860, WBGENE00022126, WBGENE00006572, WBGENE00002075, WBGENE00002078, WBGENE00002077, WBGENE00044083, WBGENE00007927 1547 34 7838 1.6391878018175596 1.0 0.6818340595286417 87.4817459242766
GOTERM_MF_FAT GO:0008565~protein transporter activity 9 0.30080213903743314 0.1573643396095568 WBGENE00002079, WBGENE00002075, WBGENE00002078, WBGENE00002077, WBGENE00001303, WBGENE00008857, WBGENE00017119, WBGENE00000163, WBGENE00022783 1293 28 6686 1.6620815379516074 1.0 0.8602248076532062 92.60649243115316
GOTERM_CC_FAT GO:0005635~nuclear envelope 6 0.2005347593582888 0.19116997555465404 WBGENE00003797, WBGENE00002079, WBGENE00002075, WBGENE00002078, WBGENE00002077, WBGENE00007118 1025 24 7912 1.9297560975609755 1.0 0.5825651198354486 93.95138560517334
GOTERM_BP_FAT GO:0006606~protein import into nucleus 4 0.1336898395721925 0.25447538408473647 WBGENE00002079, WBGENE00002075, WBGENE00002078, WBGENE00002077 1547 9 7838 2.251813545931193 1.0 0.8910333214145763 99.27830316203497
GOTERM_BP_FAT GO:0051170~nuclear import 4 0.1336898395721925 0.25447538408473647 WBGENE00002079, WBGENE00002075, WBGENE00002078, WBGENE00002077 1547 9 7838 2.251813545931193 1.0 0.8910333214145763 99.27830316203497
GOTERM_BP_FAT GO:0007005~mitochondrion organization 6 0.2005347593582888 0.3582778273623909 WBGENE00006574, WBGENE00018514, WBGENE00022126, WBGENE00006572, WBGENE00044083, WBGENE00007927 1547 20 7838 1.5199741435035552 1.0 0.9459658263473157 99.94179893155442
GOTERM_BP_FAT GO:0043623~cellular protein complex assembly 8 0.267379679144385 0.7716930580171733 WBGENE00004357, WBGENE00006751, WBGENE00002079, WBGENE00002075, WBGENE00002078, WBGENE00002077, WBGENE00001831, WBGENE00016981 1547 43 7838 0.9426196238781738 1.0 0.9990997558053748 99.9999999983091
Annotation Cluster 76 Enrichment Score: 0.9903975254032957
Category Term Count % PValue Genes List Total Pop Hits Pop Total Fold Enrichment Bonferroni Benjamini FDR
SP_PIR_KEYWORDS iron-sulfur 9 0.30080213903743314 0.026379885630545823 WBGENE00006433, WBGENE00017776, WBGENE00022363, WBGENE00000041, WBGENE00012376, WBGENE00007744, WBGENE00000040, WBGENE00017487, WBGENE00013532 2849 26 19674 2.39039339039339 0.999933895119873 0.1459579819923129 30.73063018847815
GOTERM_MF_FAT GO:0051540~metal cluster binding 13 0.4344919786096257 0.04923258709342663 WBGENE00006433, WBGENE00017776, WBGENE00007744, WBGENE00044026, WBGENE00013532, WBGENE00017487, WBGENE00004428, WBGENE00000041, WBGENE00022363, WBGENE00012666, WBGENE00012376, WBGENE00000040, WBGENE00010809, WBGENE00002227 1293 38 6686 1.768999063784752 1.0 0.6197770850308559 53.60499898216944
GOTERM_MF_FAT GO:0051536~iron-sulfur cluster binding 13 0.4344919786096257 0.04923258709342663 WBGENE00006433, WBGENE00017776, WBGENE00007744, WBGENE00044026, WBGENE00013532, WBGENE00017487, WBGENE00004428, WBGENE00000041, WBGENE00022363, WBGENE00012666, WBGENE00012376, WBGENE00000040, WBGENE00010809, WBGENE00002227 1293 38 6686 1.768999063784752 1.0 0.6197770850308559 53.60499898216944
SP_PIR_KEYWORDS 4fe-4s 6 0.2005347593582888 0.06962421468764397 WBGENE00006433, WBGENE00017776, WBGENE00022363, WBGENE00000041, WBGENE00012376, WBGENE00000040 2849 16 19674 2.5895928395928394 0.9999999999947877 0.27729211407195264 62.88472939176671
GOTERM_MF_FAT GO:0051537~2 iron, 2 sulfur cluster binding 6 0.2005347593582888 0.08764581600402663 WBGENE00006433, WBGENE00007744, WBGENE00044026, WBGENE00017487, WBGENE00013532, WBGENE00002227 1293 13 6686 2.3865786185971802 1.0 0.7672694383922334 75.22486810386475
GOTERM_MF_FAT GO:0051539~4 iron, 4 sulfur cluster binding 7 0.2339572192513369 0.11662940261881806 WBGENE00004428, WBGENE00006433, WBGENE00017776, WBGENE00022363, WBGENE00000041, WBGENE00012376, WBGENE00000040, WBGENE00010809 1293 18 6686 2.010913465669846 1.0 0.8087571148490436 84.8386116016475
INTERPRO IPR001041:Ferredoxin 3 0.1002673796791444 0.24015487597643004 WBGENE00006433, WBGENE00017487, WBGENE00013532 2142 6 13633 3.182306255835668 1.0 0.9970364135326458 99.16981352921684
SP_PIR_KEYWORDS 2Fe-2S 3 0.1002673796791444 0.32620310086485427 WBGENE00006433, WBGENE00007744, WBGENE00017487 2849 8 19674 2.5895928395928394 1.0 0.7094497573885906 99.55842196022263
UP_SEQ_FEATURE metal ion-binding site:Iron-sulfur (4Fe-4S) 4 0.1336898395721925 0.34226698080617585 WBGENE00017776, WBGENE00000041, WBGENE00012376, WBGENE00000040 747 9 3249 1.933065595716198 1.0 0.9999973525603786 99.90012478196232
Annotation Cluster 77 Enrichment Score: 0.9869342039602987
Category Term Count % PValue Genes List Total Pop Hits Pop Total Fold Enrichment Bonferroni Benjamini FDR
INTERPRO IPR001557:L-lactate/malate dehydrogenase 3 0.1002673796791444 0.06622328943647969 WBGENE00003162, WBGENE00018491, WBGENE00002262 2142 3 13633 6.364612511671336 1.0 0.9050614539298946 69.73982128613663
INTERPRO IPR015955:Lactate dehydrogenase/glycoside hydrolase, family 4, C-terminal 3 0.1002673796791444 0.06622328943647969 WBGENE00003162, WBGENE00018491, WBGENE00002262 2142 3 13633 6.364612511671336 1.0 0.9050614539298946 69.73982128613663
INTERPRO IPR001236:Lactate/malate dehydrogenase 3 0.1002673796791444 0.06622328943647969 WBGENE00003162, WBGENE00018491, WBGENE00002262 2142 3 13633 6.364612511671336 1.0 0.9050614539298946 69.73982128613663
PIR_SUPERFAMILY PIRSF000102:Lac_mal_DH 3 0.1002673796791444 0.08249647805937817 WBGENE00003162, WBGENE00018491, WBGENE00002262 803 3 4541 5.655043586550436 1.0 0.9999999999999991 73.36430498118189
KEGG_PATHWAY cel00620:Pyruvate metabolism 8 0.267379679144385 0.48513356651209305 WBGENE00011232, WBGENE00004258, WBGENE00009126, WBGENE00000107, WBGENE00007969, WBGENE00003162, WBGENE00018491, WBGENE00002262 434 23 1534 1.2294129432979362 1.0 0.9420985772545929 99.93943872637404
Annotation Cluster 78 Enrichment Score: 0.9864552811015506
Category Term Count % PValue Genes List Total Pop Hits Pop Total Fold Enrichment Bonferroni Benjamini FDR
SP_PIR_KEYWORDS gtp-binding 39 1.303475935828877 0.0016928490518002292 WBGENE00021811, WBGENE00014055, WBGENE00000466, WBGENE00000182, WBGENE00004307, WBGENE00009059, WBGENE00004266, WBGENE00006833, WBGENE00001358, WBGENE00002335, WBGENE00011306, WBGENE00009771, WBGENE00003850, WBGENE00022862, WBGENE00006793, WBGENE00004357, WBGENE00012126, WBGENE00000192, WBGENE00001677, WBGENE00001196, WBGENE00…
INTERPRO IPR005225:Small GTP-binding protein 24 0.8021390374331552 0.002620919428635649 WBGENE00004357, WBGENE00021811, WBGENE00012126, WBGENE00000192, WBGENE00000182, WBGENE00004307, WBGENE00009059, WBGENE00004274, WBGENE00019544, WBGENE00004266, WBGENE00019317, WBGENE00004276, WBGENE00010038, WBGENE00006833, WBGENE00004268, WBGENE00001358, WBGENE00002335, WBGENE00011306, WBGENE00010732, WBGENE0…
GOTERM_MF_FAT GO:0019001~guanyl nucleotide binding 48 1.6042780748663104 0.04714155195059234 WBGENE00011232, WBGENE00021811, WBGENE00003596, WBGENE00014055, WBGENE00000466, WBGENE00000182, WBGENE00004307, WBGENE00008585, WBGENE00009059, WBGENE00004266, WBGENE00004285, WBGENE00006833, WBGENE00001358, WBGENE00002335, WBGENE00011306, WBGENE00016907, WBGENE00009771, WBGENE00003850, WBGENE00004373, WB…
GOTERM_MF_FAT GO:0005525~GTP binding 47 1.570855614973262 0.05358598111461266 WBGENE00011232, WBGENE00021811, WBGENE00003596, WBGENE00014055, WBGENE00000466, WBGENE00000182, WBGENE00004307, WBGENE00008585, WBGENE00009059, WBGENE00004266, WBGENE00004285, WBGENE00006833, WBGENE00001358, WBGENE00002335, WBGENE00011306, WBGENE00016907, WBGENE00009771, WBGENE00003850, WBGENE00004373, WBGENE00022862, W…
GOTERM_MF_FAT GO:0032561~guanyl ribonucleotide binding 47 1.570855614973262 0.0578568521023278 WBGENE00011232, WBGENE00021811, WBGENE00003596, WBGENE00014055, WBGENE00000466, WBGENE00000182, WBGENE00004307, WBGENE00008585, WBGENE00009059, WBGENE00004266, WBGENE00004285, WBGENE00006833, WBGENE00001358, WBGENE00002335, WBGENE00011306, WBGENE00016907, WBGENE00009771, WBGENE00003850, WBGENE00004373, …
INTERPRO IPR001806:Ras GTPase 15 0.5013368983957219 0.08776985933768522 WBGENE00004357, WBGENE00021811, WBGENE00014055, WBGENE00004307, WBGENE00004274, WBGENE00008585, WBGENE00009059, WBGENE00019317, WBGENE00004266, WBGENE00019544, WBGENE00004276, WBGENE00010038, WBGENE00006833, WBGENE00004268, WBGENE00002335 2142 61 13633 1.5650686504109843 1.0 0.9260462439542334 79.86289580301835
GOTERM_BP_FAT GO:0006913~nucleocytoplasmic transport 14 0.4679144385026738 0.1359925642139477 WBGENE00002079, WBGENE00021811, WBGENE00002075, WBGENE00002078, WBGENE00002077, WBGENE00004307, WBGENE00004274, WBGENE00019317, WBGENE00004266, WBGENE00004276, WBGENE00004285, WBGENE00006833, WBGENE00004268, WBGENE00002335 1547 48 7838 1.4777526395173457 1.0 0.7258916045910205 91.41009938497943
GOTERM_BP_FAT GO:0051169~nuclear transport 14 0.4679144385026738 0.1359925642139477 WBGENE00002079, WBGENE00021811, WBGENE00002075, WBGENE00002078, WBGENE00002077, WBGENE00004307, WBGENE00004274, WBGENE00019317, WBGENE00004266, WBGENE00004276, WBGENE00004285, WBGENE00006833, WBGENE00004268, WBGENE00002335 1547 48 7838 1.4777526395173457 1.0 0.7258916045910205 91.41009938497943
INTERPRO IPR013753:Ras 13 0.4344919786096257 0.14436728506789745 WBGENE00004357, WBGENE00021811, WBGENE00004307, WBGENE00004274, WBGENE00008585, WBGENE00009059, WBGENE00019317, WBGENE00004266, WBGENE00004276, WBGENE00010038, WBGENE00006833, WBGENE00004268, WBGENE00002335 2142 55 13633 1.504362957304134 1.0 0.9748643925683762 93.41263531489486
GOTERM_BP_FAT GO:0007264~small GTPase mediated signal transduction 25 0.8355614973262032 0.19652049216682865 WBGENE00021811, WBGENE00014055, WBGENE00000182, WBGENE00004307, WBGENE00009059, WBGENE00008585, WBGENE00004266, WBGENE00004285, WBGENE00006833, WBGENE00001358, WBGENE00002335, WBGENE00004254, WBGENE00003401, WBGENE00004357, WBGENE00000192, WBGENE00004274, WBGENE00019544, WBGENE00019317, WB…
PIR_SUPERFAMILY PIRSF001710:Ras-related protein Rab 4 0.1336898395721925 0.3052865889395709 WBGENE00006833, WBGENE00004274, WBGENE00004266, WBGENE00010038 803 11 4541 2.0563794860183404 1.0 0.9999999999999999 99.62903934403286
GOTERM_MF_FAT GO:0003924~GTPase activity 19 0.6350267379679144 0.35323853820899 WBGENE00021811, WBGENE00004307, WBGENE00004274, WBGENE00004266, WBGENE00019317, WBGENE00004285, WBGENE00004276, WBGENE00006833, WBGENE00004268, WBGENE00001358, WBGENE00002335, WBGENE00010732, WBGENE00009771, WBGENE00004373, WBGENE00022862, WBGENE00001168, WBGENE00001169, WBGENE00001167, WBGENE00001130, WBGENE00007001 …
INTERPRO IPR003579:Ras small GTPase, Rab type 6 0.2005347593582888 0.42171069820915585 WBGENE00006833, WBGENE00004268, WBGENE00004274, WBGENE00004266, WBGENE00019317, WBGENE00004276 2142 27 13633 1.4143583359269636 1.0 0.9999291486982299 99.99291277958767
UP_SEQ_FEATURE nucleotide phosphate-binding region:GTP 16 0.53475935828877 0.4574236114362657 WBGENE00004357, WBGENE00001677, WBGENE00000182, WBGENE00010038, WBGENE00003068, WBGENE00001358, WBGENE00002335, WBGENE00003850, WBGENE00022862, WBGENE00001168, WBGENE00001169, WBGENE00001648, WBGENE00001167, WBGENE00000189, WBGENE00001130, WBGENE00016496, WBGENE00022678 747 62 3249 1.1224251846094053 1.0…
SMART SM00175:RAB 6 0.2005347593582888 0.4961083008968995 WBGENE00006833, WBGENE00004268, WBGENE00004274, WBGENE00004266, WBGENE00019317, WBGENE00004276 943 27 5537 1.3048191351478733 1.0 0.981316126351669 99.9908225491762
INTERPRO IPR002078:RNA polymerase sigma factor 54, interaction 3 0.1002673796791444 0.5344362131613309 WBGENE00006833, WBGENE00004274, WBGENE00004266 2142 11 13633 1.7358034122740005 1.0 0.9999918340736951 99.99983867832375
Annotation Cluster 79 Enrichment Score: 0.9832541962800269
Category Term Count % PValue Genes List Total Pop Hits Pop Total Fold Enrichment Bonferroni Benjamini FDR
INTERPRO IPR001092:Basic helix-loop-helix dimerisation region bHLH 11 0.3676470588235294 0.08597636426337643 WBGENE00001952, WBGENE00020930, WBGENE00001960, WBGENE00003378, WBGENE00003163, WBGENE00003511, WBGENE00001967, WBGENE00001966, WBGENE00001968, WBGENE00000095, WBGENE00001955 2142 40 13633 1.7502684407096172 1.0 0.929202366957841 79.16093254337989
INTERPRO IPR011598:Helix-loop-helix DNA-binding 8 0.267379679144385 0.10102049920016344 WBGENE00001952, WBGENE00020930, WBGENE00001960, WBGENE00003378, WBGENE00003163, WBGENE00003511, WBGENE00000095, WBGENE00001955 2142 26 13633 1.958342311283488 1.0 0.9397044687053271 84.39956857897198
SMART SM00353:HLH 11 0.3676470588235294 0.12925543839414388 WBGENE00001952, WBGENE00020930, WBGENE00001960, WBGENE00003378, WBGENE00003163, WBGENE00003511, WBGENE00001967, WBGENE00001966, WBGENE00001968, WBGENE00000095, WBGENE00001955 943 40 5537 1.614713679745493 1.0 0.7828324977072851 84.69889180136545
Annotation Cluster 80 Enrichment Score: 0.9523030719951576
Category Term Count % PValue Genes List Total Pop Hits Pop Total Fold Enrichment Bonferroni Benjamini FDR
GOTERM_CC_FAT GO:0044430~cytoskeletal part 26 0.8689839572192514 0.016483742114966483 WBGENE00000293, WBGENE00003052, WBGENE00002182, WBGENE00006840, WBGENE00002219, WBGENE00043992, WBGENE00001358, WBGENE00003047, WBGENE00043067, WBGENE00002037, WBGENE00002215, WBGENE00001005, WBGENE00004034, WBGENE00003372, WBGENE00002035, WBGENE00006793, WBGENE00003370, WBGENE00006803, WBGENE00003183, WBGENE000…
GOTERM_CC_FAT GO:0005856~cytoskeleton 43 1.4371657754010696 0.017279179937108986 WBGENE00000293, WBGENE00003430, WBGENE00003593, WBGENE00015148, WBGENE00003052, WBGENE00002182, WBGENE00001978, WBGENE00022760, WBGENE00004507, WBGENE00007436, WBGENE00006840, WBGENE00002219, WBGENE00043992, WBGENE00001358, WBGENE00003047, WBGENE00000200, WBGENE00002213, WBGENE00043067, WBGENE00001496, WBGENE00004034…
SP_PIR_KEYWORDS motor protein 13 0.4344919786096257 0.023343210387874493 WBGENE00006840, WBGENE00002219, WBGENE00002224, WBGENE00002215, WBGENE00002037, WBGENE00002228, WBGENE00001005, WBGENE00003372, WBGENE00001130, WBGENE00000257, WBGENE00002035, WBGENE00002227, WBGENE00003370 2849 45 19674 1.9949455949455948 0.9997971801350299 0.1408766072262696 27.703766623385196
GOTERM_CC_FAT GO:0015630~microtubule cytoskeleton 17 0.5681818181818182 0.06441097964818779 WBGENE00002182, WBGENE00006840, WBGENE00002219, WBGENE00003183, WBGENE00001358, WBGENE00043992, WBGENE00003047, WBGENE00000549, WBGENE00002224, WBGENE00043067, WBGENE00001005, WBGENE00002215, WBGENE00002228, WBGENE00000257, WBGENE00004042, WBGENE00001130, WBGENE00002227 1025 83 7912 1.5810049955921248 0.99…
GOTERM_MF_FAT GO:0003777~microtubule motor activity 10 0.3342245989304813 0.12806636731563414 WBGENE00002219, WBGENE00043992, WBGENE00002224, WBGENE00043067, WBGENE00002228, WBGENE00001005, WBGENE00002215, WBGENE00006840, WBGENE00000257, WBGENE00002227 1293 31 6686 1.668038819449642 1.0 0.8236157932711983 87.56494163429676
GOTERM_MF_FAT GO:0003774~motor activity 16 0.53475935828877 0.13671522993357438 WBGENE00006840, WBGENE00002219, WBGENE00043992, WBGENE00002224, WBGENE00043067, WBGENE00001005, WBGENE00002215, WBGENE00002037, WBGENE00002228, WBGENE00000257, WBGENE00003372, WBGENE00001130, WBGENE00001007, WBGENE00002035, WBGENE00003370, WBGENE00002227 1293 58 6686 1.426460783529349 1.0 0.8347470830646483 89.3146006…
GOTERM_CC_FAT GO:0005874~microtubule 12 0.4010695187165776 0.14585813740787806 WBGENE00002219, WBGENE00003183, WBGENE00003047, WBGENE00000549, WBGENE00002224, WBGENE00002228, WBGENE00001005, WBGENE00002215, WBGENE00006840, WBGENE00000257, WBGENE00001130, WBGENE00002227 1025 60 7912 1.5438048780487805 1.0 0.49294818578452626 87.56443985831562
SP_PIR_KEYWORDS microtubule 12 0.4010695187165776 0.1788263810274616 WBGENE00002219, WBGENE00003183, WBGENE00003047, WBGENE00000549, WBGENE00002224, WBGENE00002228, WBGENE00001005, WBGENE00002215, WBGENE00006840, WBGENE00000257, WBGENE00001130, WBGENE00002227 2849 56 19674 1.479767336910194 1.0 0.5150694437069816 93.31894293121107
INTERPRO IPR001752:Kinesin, motor region 6 0.2005347593582888 0.19491358705717837 WBGENE00002219, WBGENE00002224, WBGENE00002228, WBGENE00006840, WBGENE00000257, WBGENE00002227 2142 20 13633 1.9093837535014004 1.0 0.9915529193614583 97.72299263927763
SMART SM00129:KISc 6 0.2005347593582888 0.2445503609384569 WBGENE00002219, WBGENE00002224, WBGENE00002228, WBGENE00006840, WBGENE00000257, WBGENE00002227 943 20 5537 1.7615058324496289 1.0 0.884530913011784 97.77120688111822
GOTERM_BP_FAT GO:0007018~microtubule-based movement 10 0.3342245989304813 0.5979892362771441 WBGENE00002219, WBGENE00016005, WBGENE00003047, WBGENE00001127, WBGENE00002224, WBGENE00002228, WBGENE00019544, WBGENE00006840, WBGENE00000257, WBGENE00002227 1547 47 7838 1.077995846456422 1.0 0.9926282578103016 99.99997739129489
INTERPRO IPR019821:Kinesin, motor region, conserved site 3 0.1002673796791444 0.6701093547162136 WBGENE00002219, WBGENE00006840, WBGENE00000257 2142 14 13633 1.363845538215286 1.0 0.9999998011401994 99.9999996040245
Annotation Cluster 81 Enrichment Score: 0.9356955801540101
Category Term Count % PValue Genes List Total Pop Hits Pop Total Fold Enrichment Bonferroni Benjamini FDR
GOTERM_BP_FAT GO:0007052~mitotic spindle organization 19 0.6350267379679144 0.05029640620137188 WBGENE00002075, WBGENE00003150, WBGENE00006381, WBGENE00001831, WBGENE00009163, WBGENE00004304, WBGENE00012004, WBGENE00020064, WBGENE00003241, WBGENE00002363, WBGENE00003048, WBGENE00003047, WBGENE00001746, WBGENE00000549, WBGENE00001648, WBGENE00017832, WBGENE00002202, WBGENE00000257, WBGENE00004042 …
GOTERM_BP_FAT GO:0007051~spindle organization 21 0.7018716577540107 0.061661507583606584 WBGENE00002075, WBGENE00002845, WBGENE00003150, WBGENE00006381, WBGENE00001831, WBGENE00009163, WBGENE00004304, WBGENE00012004, WBGENE00020064, WBGENE00003241, WBGENE00002363, WBGENE00003183, WBGENE00003048, WBGENE00003047, WBGENE00001746, WBGENE00000549, WBGENE00001648, WBGENE00017832, WBGENE00002202, WBGENE…
GOTERM_BP_FAT GO:0000226~microtubule cytoskeleton organization 27 0.9024064171122994 0.1200311999365787 WBGENE00001831, WBGENE00004304, WBGENE00020064, WBGENE00003241, WBGENE00002363, WBGENE00002219, WBGENE00003797, WBGENE00003048, WBGENE00043992, WBGENE00003047, WBGENE00000552, WBGENE00017832, WBGENE00002075, WBGENE00001679, WBGENE00002845, WBGENE00003150, WBGENE00003918, WBGENE00006381, WBGENE0…
GOTERM_BP_FAT GO:0007017~microtubule-based process 36 1.2032085561497325 0.1257895337445658 WBGENE00016005, WBGENE00001831, WBGENE00004304, WBGENE00006840, WBGENE00020064, WBGENE00003241, WBGENE00003797, WBGENE00002363, WBGENE00002219, WBGENE00043992, WBGENE00003048, WBGENE00003047, WBGENE00000552, WBGENE00017832, WBGENE00043067, WBGENE00001005, WBGENE00001127, WBGENE00002075, WBGENE00002845, WBG…
GOTERM_BP_FAT GO:0000278~mitotic cell cycle 33 1.1029411764705883 0.18855614169402504 WBGENE00004208, WBGENE00001831, WBGENE00004304, WBGENE00020064, WBGENE00003241, WBGENE00003797, WBGENE00002363, WBGENE00003048, WBGENE00003047, WBGENE00001051, WBGENE00017832, WBGENE00000406, WBGENE00000408, WBGENE00002075, WBGENE00002845, WBGENE00001679, WBGENE00003150, WBGENE00003918, WBGENE00006381, WBGENE000…
GOTERM_BP_FAT GO:0007010~cytoskeleton organization 37 1.236631016042781 0.2753569785607429 WBGENE00000293, WBGENE00000294, WBGENE00006882, WBGENE00001978, WBGENE00001831, WBGENE00004304, WBGENE00020064, WBGENE00003241, WBGENE00003797, WBGENE00002363, WBGENE00002219, WBGENE00003048, WBGENE00043992, WBGENE00003047, WBGENE00000552, WBGENE00006794, WBGENE00006839, WBGENE00017832, WBGENE00004357, WBGE…
Annotation Cluster 82 Enrichment Score: 0.9046952245058995
Category Term Count % PValue Genes List Total Pop Hits Pop Total Fold Enrichment Bonferroni Benjamini FDR
GOTERM_BP_FAT GO:0016192~vesicle-mediated transport 42 1.4037433155080214 0.007814113399531204 WBGENE00007010, WBGENE00000464, WBGENE00010333, WBGENE00011867, WBGENE00000182, WBGENE00018321, WBGENE00007680, WBGENE00006840, WBGENE00006833, WBGENE00006751, WBGENE00004755, WBGENE00003047, WBGENE00004897, WBGENE00011775, WBGENE00017284, WBGENE00004373, WBGENE00000552, WBGENE00016739, WBGENE00004377, …
GOTERM_BP_FAT GO:0006898~receptor-mediated endocytosis 6 0.2005347593582888 0.04766427585088838 WBGENE00004268, WBGENE00006751, WBGENE00011867, WBGENE00004373, WBGENE00004274, WBGENE00001130 1547 11 7838 2.763589351824646 1.0 0.43526606079300234 55.96089515725519
GOTERM_BP_FAT GO:0006897~endocytosis 14 0.4679144385026738 0.06634420172604898 WBGENE00000421, WBGENE00000420, WBGENE00011867, WBGENE00004274, WBGENE00006833, WBGENE00006751, WBGENE00004268, WBGENE00003047, WBGENE00004373, WBGENE00000552, WBGENE00004377, WBGENE00000163, WBGENE00001130, WBGENE00008348 1547 43 7838 1.6495843417868044 1.0 0.5158925324652341 68.42303134000171
GOTERM_BP_FAT GO:0010324~membrane invagination 14 0.4679144385026738 0.06634420172604898 WBGENE00000421, WBGENE00000420, WBGENE00011867, WBGENE00004274, WBGENE00006833, WBGENE00006751, WBGENE00004268, WBGENE00003047, WBGENE00004373, WBGENE00000552, WBGENE00004377, WBGENE00000163, WBGENE00001130, WBGENE00008348 1547 43 7838 1.6495843417868044 1.0 0.5158925324652341 68.42303134000171
GOTERM_BP_FAT GO:0016044~membrane organization 19 0.6350267379679144 0.10791751808587657 WBGENE00000421, WBGENE00011867, WBGENE00000420, WBGENE00004274, WBGENE00006833, WBGENE00002363, WBGENE00004268, WBGENE00006751, WBGENE00006574, WBGENE00003047, WBGENE00006572, WBGENE00004373, WBGENE00000552, WBGENE00044083, WBGENE00004377, WBGENE00000163, WBGENE00001130, WBGENE00004042, WBGENE00008348 1547 68…
GOTERM_BP_FAT GO:0006909~phagocytosis 6 0.2005347593582888 0.23228662223494873 WBGENE00006833, WBGENE00003047, WBGENE00000421, WBGENE00000420, WBGENE00000552, WBGENE00008348 1547 17 7838 1.7882048747100652 1.0 0.8677820643266341 98.81902903390328
GOTERM_BP_FAT GO:0043277~apoptotic cell clearance 5 0.16711229946524064 0.3908270297467916 WBGENE00006833, WBGENE00003047, WBGENE00000421, WBGENE00000420, WBGENE00000552 1547 16 7838 1.58330639948287 1.0 0.9559581111059418 99.97571605833018
GOTERM_BP_FAT GO:0006911~phagocytosis, engulfment 3 0.1002673796791444 0.6698565257561713 WBGENE00003047, WBGENE00000421, WBGENE00000420 1547 11 7838 1.381794675912323 1.0 0.9965002709188784 99.9999991721445
GOTERM_BP_FAT GO:0043652~engulfment of apoptotic cell 3 0.1002673796791444 0.6698565257561713 WBGENE00003047, WBGENE00000421, WBGENE00000420 1547 11 7838 1.381794675912323 1.0 0.9965002709188784 99.9999991721445
Annotation Cluster 83 Enrichment Score: 0.9046277285761207
Category Term Count % PValue Genes List Total Pop Hits Pop Total Fold Enrichment Bonferroni Benjamini FDR
INTERPRO IPR013126:Heat shock protein 70 5 0.16711229946524064 0.07984217375540417 WBGENE00002007, WBGENE00006059, WBGENE00002005, WBGENE00009691, WBGENE00009692, WBGENE00020781 2142 11 13633 2.8930056871233343 1.0 0.9246198721498 76.58166506043375
INTERPRO IPR001023:Heat shock protein Hsp70 5 0.16711229946524064 0.07984217375540417 WBGENE00002007, WBGENE00006059, WBGENE00002005, WBGENE00009691, WBGENE00009692, WBGENE00020781 2142 11 13633 2.8930056871233343 1.0 0.9246198721498 76.58166506043375
INTERPRO IPR018181:Heat shock protein 70, conserved site 5 0.16711229946524064 0.10541892082015251 WBGENE00002007, WBGENE00006059, WBGENE00002005, WBGENE00016793, WBGENE00009691, WBGENE00009692 2142 12 13633 2.6519218798630564 1.0 0.9452005945658094 85.6789109068198
PIR_SUPERFAMILY PIRSF002581:chaperone HSP70 3 0.1002673796791444 0.3581836971534642 WBGENE00002007, WBGENE00002005, WBGENE00009691, WBGENE00009692 803 7 4541 2.423590108521615 1.0 1.0 99.89013836858787
Annotation Cluster 84 Enrichment Score: 0.8937043103712745
Category Term Count % PValue Genes List Total Pop Hits Pop Total Fold Enrichment Bonferroni Benjamini FDR
INTERPRO IPR018247:EF-HAND 1 29 0.9692513368983958 0.004756007399477203 WBGENE00012868, WBGENE00014249, WBGENE00015148, WBGENE00004951, WBGENE00044525, WBGENE00019285, WBGENE00011488, WBGENE00009674, WBGENE00004373, WBGENE00000552, WBGENE00006405, WBGENE00012513, WBGENE00003372, WBGENE00017240, WBGENE00003564, WBGENE00000554, WBGENE00003370, WBGENE00004039, WBGENE00016965, WBGENE00016868, WBGENE0…
INTERPRO IPR011992:EF-Hand type 22 0.7352941176470588 0.03701528225813953 WBGENE00012868, WBGENE00004039, WBGENE00016965, WBGENE00004951, WBGENE00004829, WBGENE00044525, WBGENE00008924, WBGENE00019285, WBGENE00019326, WBGENE00009674, WBGENE00007197, WBGENE00012031, WBGENE00004373, WBGENE00000552, WBGENE00011218, WBGENE00006405, WBGENE00003372, WBGENE00017240, WBGENE00009585, WBGENE00003564, WBGEN…
INTERPRO IPR018249:EF-HAND 2 21 0.7018716577540107 0.037946167776649845 WBGENE00004039, WBGENE00014249, WBGENE00016965, WBGENE00004951, WBGENE00019544, WBGENE00044525, WBGENE00008924, WBGENE00019285, WBGENE00019326, WBGENE00012031, WBGENE00004373, WBGENE00000552, WBGENE00044779, WBGENE00006405, WBGENE00010279, WBGENE00003372, WBGENE00017240, WBGENE00009585, WBGENE00003564, WBGENE00000554, WBGENE0…
SP_PIR_KEYWORDS EF hand 9 0.30080213903743314 0.04890152330684969 WBGENE00004039, WBGENE00016965, WBGENE00012031, WBGENE00004951, WBGENE00000552, WBGENE00003372, WBGENE00003564, WBGENE00017240, WBGENE00003370 2849 29 19674 2.1431113155251085 0.9999999855064426 0.21905790072636422 49.771805737573224
INTERPRO IPR002048:Calcium-binding EF-hand 16 0.53475935828877 0.0679777266737771 WBGENE00004039, WBGENE00016965, WBGENE00004951, WBGENE00019544, WBGENE00044525, WBGENE00008924, WBGENE00019285, WBGENE00019326, WBGENE00012031, WBGENE00000552, WBGENE00006405, WBGENE00003372, WBGENE00003564, WBGENE00017240, WBGENE00003370, WBGENE00000554 2142 64 13633 1.5911531279178337 1.0 0.9077307181792101 70.716…
INTERPRO IPR018248:EF hand 13 0.4344919786096257 0.09350786464694061 WBGENE00014249, WBGENE00016965, WBGENE00004951, WBGENE00019544, WBGENE00044525, WBGENE00008924, WBGENE00019326, WBGENE00012031, WBGENE00000552, WBGENE00003372, WBGENE00003564, WBGENE00003370, WBGENE00000554 2142 51 13633 1.6223522088573992 1.0 0.9316152024135572 81.96195545180761
SMART SM00054:EFh 16 0.53475935828877 0.11579031681620676 WBGENE00004039, WBGENE00016965, WBGENE00004951, WBGENE00019544, WBGENE00044525, WBGENE00008924, WBGENE00019285, WBGENE00019326, WBGENE00012031, WBGENE00000552, WBGENE00006405, WBGENE00003372, WBGENE00003564, WBGENE00017240, WBGENE00003370, WBGENE00000554 943 64 5537 1.4679215270413575 1.0 0.7912591569287047 81.15851283399974
UP_SEQ_FEATURE domain:EF-hand 3 5 0.16711229946524064 0.17826453433732858 WBGENE00008924, WBGENE00019326, WBGENE00000552, WBGENE00003372, WBGENE00003564 747 10 3249 2.174698795180723 1.0 0.9999647534032495 96.07493891104446
UP_SEQ_FEATURE domain:EF-hand 2 8 0.267379679144385 0.18785501072242808 WBGENE00008924, WBGENE00019326, WBGENE00012031, WBGENE00000552, WBGENE00019544, WBGENE00003372, WBGENE00003564, WBGENE00003370 747 21 3249 1.6569133677567411 1.0 0.999959605539574 96.76579375817043
UP_SEQ_FEATURE domain:EF-hand 1 8 0.267379679144385 0.18785501072242808 WBGENE00008924, WBGENE00019326, WBGENE00012031, WBGENE00000552, WBGENE00019544, WBGENE00003372, WBGENE00003564, WBGENE00003370 747 21 3249 1.6569133677567411 1.0 0.999959605539574 96.76579375817043
SP_PIR_KEYWORDS calcium 23 0.768716577540107 0.2119220155183662 WBGENE00004039, WBGENE00014249, WBGENE00016965, WBGENE00001160, WBGENE00004951, WBGENE00019544, WBGENE00044525, WBGENE00008924, WBGENE00019285, WBGENE00009122, WBGENE00000802, WBGENE00019326, WBGENE00012031, WBGENE00000552, WBGENE00044779, WBGENE00010697, WBGENE00003372, WBGENE00017240, WBGENE00009585, WBGENE00003564, WBGENE00000554,…
UP_SEQ_FEATURE domain:EF-hand 4 4 0.1336898395721925 0.2713328029183229 WBGENE00008924, WBGENE00019326, WBGENE00000552, WBGENE00003564 747 8 3249 2.174698795180723 1.0 0.9999892872114196 99.45928284956163
COG_ONTOLOGY Signal transduction mechanisms / Cytoskeleton / Cell division and chromosome partitioning / General function prediction only 8 0.267379679144385 0.27564667304684815 WBGENE00008924, WBGENE00019285, WBGENE00019544, WBGENE00003372, WBGENE00003564, WBGENE00017240, WBGENE00003370, WBGENE00000554 231 26 1118 1.4891774891774892 0.9999952344015195 0.9137769284640413 94.57595045325724
UP_SEQ_FEATURE calcium-binding region:1 5 0.16711229946524064 0.28897256919684505 WBGENE00008924, WBGENE00019326, WBGENE00000552, WBGENE00019544, WBGENE00003564 747 12 3249 1.8122489959839359 1.0 0.9999939883451254 99.63904027442014
UP_SEQ_FEATURE calcium-binding region:2 5 0.16711229946524064 0.3475145178192853 WBGENE00008924, WBGENE00019326, WBGENE00000552, WBGENE00019544, WBGENE00003564 747 13 3249 1.6728452270620946 1.0 0.9999972639401595 99.91248368790761
UP_SEQ_FEATURE calcium-binding region:3 3 0.1002673796791444 0.41714842841510447 WBGENE00019326, WBGENE00000552, WBGENE00003564 747 6 3249 2.174698795180723 1.0 0.9999994206281854 99.98639126155904
GOTERM_MF_FAT GO:0005509~calcium ion binding 40 1.3368983957219251 0.6385045200780738 WBGENE00012868, WBGENE00014249, WBGENE00001160, WBGENE00004951, WBGENE00044525, WBGENE00019285, WBGENE00000802, WBGENE00009122, WBGENE00009674, WBGENE00007197, WBGENE00004373, WBGENE00000552, WBGENE00006405, WBGENE00003372, WBGENE00003564, WBGENE00017240, WBGENE00000554, WBGENE00003370, WBGENE00008952, WBGENE000…
Annotation Cluster 85 Enrichment Score: 0.8930861148716026
Category Term Count % PValue Genes List Total Pop Hits Pop Total Fold Enrichment Bonferroni Benjamini FDR
SP_PIR_KEYWORDS membrane 197 6.584224598930481 0.00827007277825689 WBGENE00006432, WBGENE00006729, WBGENE00006911, WBGENE00009051, WBGENE00006433, WBGENE00006910, WBGENE00010419, WBGENE00015776, WBGENE00000533, WBGENE00016610, WBGENE00011088, WBGENE00011089, WBGENE00000934, WBGENE00016631, WBGENE00009164, WBGENE00010322, WBGENE00016400, WBGENE00014998, WBGENE00003930, WBGENE00021088, WBGENE000074…
SP_PIR_KEYWORDS transmembrane 187 6.25 0.2530722796206143 WBGENE00006432, WBGENE00006729, WBGENE00006911, WBGENE00006910, WBGENE00020562, WBGENE00008774, WBGENE00008775, WBGENE00010780, WBGENE00003168, WBGENE00010784, WBGENE00018716, WBGENE00007388, WBGENE00022010, WBGENE00001241, WBGENE00015776, WBGENE00004736, WBGENE00000533, WBGENE00016610, WBGENE00000003, WBGENE00004015, WBGENE00004359, WBGEN…
UP_SEQ_FEATURE transmembrane region 118 3.943850267379679 0.9999717863766441 WBGENE00006432, WBGENE00006911, WBGENE00006910, WBGENE00020562, WBGENE00008774, WBGENE00008775, WBGENE00010780, WBGENE00003168, WBGENE00007388, WBGENE00001241, WBGENE00015776, WBGENE00016610, WBGENE00004015, WBGENE00011088, WBGENE00011089, WBGENE00000934, WBGENE00016631, WBGENE00009164, WBGENE00010322, WBGENE00016400, WB…
Annotation Cluster 86 Enrichment Score: 0.8908602197894468
Category Term Count % PValue Genes List Total Pop Hits Pop Total Fold Enrichment Bonferroni Benjamini FDR
GOTERM_CC_FAT GO:0031968~organelle outer membrane 5 0.16711229946524064 0.05874090770473438 WBGENE00011088, WBGENE00010557, WBGENE00011089, WBGENE00019900, WBGENE00019544, WBGENE00022783 1025 12 7912 3.216260162601626 0.9999999564917486 0.29243430638104817 55.08685541056701
GOTERM_CC_FAT GO:0005741~mitochondrial outer membrane 5 0.16711229946524064 0.05874090770473438 WBGENE00011088, WBGENE00010557, WBGENE00011089, WBGENE00019900, WBGENE00019544, WBGENE00022783 1025 12 7912 3.216260162601626 0.9999999564917486 0.29243430638104817 55.08685541056701
GOTERM_CC_FAT GO:0019867~outer membrane 5 0.16711229946524064 0.07645033395786062 WBGENE00011088, WBGENE00010557, WBGENE00011089, WBGENE00019900, WBGENE00019544, WBGENE00022783 1025 13 7912 2.9688555347091934 0.9999999997867586 0.33294552616473216 65.0615860501915
SP_PIR_KEYWORDS mitochondrion outer membrane 4 0.1336898395721925 0.20541193835539429 WBGENE00010557, WBGENE00019900, WBGENE00019544, WBGENE00022783 2849 11 19674 2.5111203293021473 1.0 0.5593734904395691 95.74847305393315
UP_SEQ_FEATURE topological domain:Mitochondrial intermembrane 3 0.1002673796791444 0.6483544961055814 WBGENE00010557, WBGENE00019544, WBGENE00022783 747 9 3249 1.4497991967871484 1.0 0.9999999998999707 99.9999967279396
Annotation Cluster 87 Enrichment Score: 0.8807673778341636
Category Term Count % PValue Genes List Total Pop Hits Pop Total Fold Enrichment Bonferroni Benjamini FDR
GOTERM_CC_FAT GO:0000267~cell fraction 4 0.1336898395721925 0.0733407429360502 WBGENE00016395, WBGENE00004897, WBGENE00004318, WBGENE00019305 1025 8 7912 3.859512195121951 0.9999999994534635 0.3262877724490484 63.473727602055185
GOTERM_CC_FAT GO:0005626~insoluble fraction 3 0.1002673796791444 0.17626913801328606 WBGENE00016395, WBGENE00004897, WBGENE00019305 1025 6 7912 3.859512195121951 1.0 0.560735936570891 92.30012435989539
GOTERM_CC_FAT GO:0005624~membrane fraction 3 0.1002673796791444 0.17626913801328606 WBGENE00016395, WBGENE00004897, WBGENE00019305 1025 6 7912 3.859512195121951 1.0 0.560735936570891 92.30012435989539
Annotation Cluster 88 Enrichment Score: 0.873043377561112
Category Term Count % PValue Genes List Total Pop Hits Pop Total Fold Enrichment Bonferroni Benjamini FDR
GOTERM_CC_FAT GO:0044445~cytosolic part 6 0.2005347593582888 0.07288749745579956 WBGENE00007443, WBGENE00013324, WBGENE00022199, WBGENE00009004, WBGENE00011884, WBGENE00007107 1025 18 7912 2.573008130081301 0.999999999373267 0.329559797401751 63.23679424506295
INTERPRO IPR002777:Prefoldin beta-like 3 0.1002673796791444 0.11879239061720334 WBGENE00007443, WBGENE00009004, WBGENE00007107 2142 4 13633 4.773459383753501 1.0 0.9586979493119787 88.98825659179847
GOTERM_CC_FAT GO:0016272~prefoldin complex 3 0.1002673796791444 0.27760558917410355 WBGENE00007443, WBGENE00009004, WBGENE00007107 1025 8 7912 2.8946341463414633 1.0 0.6934846131685067 98.64273557054402
Annotation Cluster 89 Enrichment Score: 0.863797021050028
Category Term Count % PValue Genes List Total Pop Hits Pop Total Fold Enrichment Bonferroni Benjamini FDR
GOTERM_BP_FAT GO:0017038~protein import 10 0.3342245989304813 0.01306283258584355 WBGENE00002079, WBGENE00006574, WBGENE00022126, WBGENE00006572, WBGENE00002075, WBGENE00002078, WBGENE00002077, WBGENE00004194, WBGENE00044083, WBGENE00007927 1547 21 7838 2.412657370640564 0.9999999995571992 0.2047721542565104 19.812226336986207
GOTERM_BP_FAT GO:0006839~mitochondrial transport 7 0.2339572192513369 0.018074326787014195 WBGENE00006574, WBGENE00022126, WBGENE00006572, WBGENE00000996, WBGENE00011662, WBGENE00044083, WBGENE00007927 1547 12 7838 2.9555052790346914 0.9999999999998941 0.24763878998003452 26.382267757926858
SP_PIR_KEYWORDS translocation 7 0.2339572192513369 0.03583510760417061 WBGENE00006574, WBGENE00022126, WBGENE00006572, WBGENE00001303, WBGENE00044083, WBGENE00017119, WBGENE00007118 2849 18 19674 2.685503685503685 0.9999980299695658 0.18299886372281682 39.41944819791694
GOTERM_BP_FAT GO:0006605~protein targeting 12 0.4010695187165776 0.08156858578411831 WBGENE00002079, WBGENE00021420, WBGENE00006574, WBGENE00022126, WBGENE00006572, WBGENE00002075, WBGENE00002078, WBGENE00002077, WBGENE00004194, WBGENE00001303, WBGENE00044083, WBGENE00007927 1547 36 7838 1.6888601594483947 1.0 0.5815043978972612 76.04076772967755
GOTERM_BP_FAT GO:0006626~protein targeting to mitochondrion 5 0.16711229946524064 0.1159346836224007 WBGENE00006574, WBGENE00022126, WBGENE00006572, WBGENE00044083, WBGENE00007927 1547 10 7838 2.533290239172592 1.0 0.6823567722515339 87.37143612904019
GOTERM_BP_FAT GO:0070585~protein localization in mitochondrion 5 0.16711229946524064 0.1159346836224007 WBGENE00006574, WBGENE00022126, WBGENE00006572, WBGENE00044083, WBGENE00007927 1547 10 7838 2.533290239172592 1.0 0.6823567722515339 87.37143612904019
GOTERM_BP_FAT GO:0033365~protein localization in organelle 11 0.3676470588235294 0.116396454828432 WBGENE00007010, WBGENE00002079, WBGENE00006574, WBGENE00004860, WBGENE00022126, WBGENE00006572, WBGENE00002075, WBGENE00002078, WBGENE00002077, WBGENE00044083, WBGENE00007927 1547 34 7838 1.6391878018175596 1.0 0.6818340595286417 87.4817459242766
GOTERM_CC_FAT GO:0042719~mitochondrial intermembrane space protein transporter complex 3 0.1002673796791444 0.12815799692394658 WBGENE00006574, WBGENE00006572, WBGENE00044083 1025 5 7912 4.631414634146342 1.0 0.4564004864956879 83.69025377754073
INTERPRO IPR004217:Zinc finger, Tim10/DDP-type 3 0.1002673796791444 0.17788393292423418 WBGENE00006574, WBGENE00006572, WBGENE00044083 2142 5 13633 3.818767507002801 1.0 0.9882325185241302 96.71937780761898
INTERPRO IPR004217:Mitochondrial inner membrane translocase complex, Tim8/9/10/13-zinc finger-like 3 0.1002673796791444 0.17788393292423418 WBGENE00006574, WBGENE00006572, WBGENE00044083 2142 5 13633 3.818767507002801 1.0 0.9882325185241302 96.71937780761898
GOTERM_CC_FAT GO:0005758~mitochondrial intermembrane space 3 0.1002673796791444 0.2265393776160518 WBGENE00006574, WBGENE00006572, WBGENE00044083 1025 7 7912 3.3081533101045295 1.0 0.6266709736271935 96.65119224096568
GOTERM_CC_FAT GO:0031970~organelle envelope lumen 3 0.1002673796791444 0.2265393776160518 WBGENE00006574, WBGENE00006572, WBGENE00044083 1025 7 7912 3.3081533101045295 1.0 0.6266709736271935 96.65119224096568
GOTERM_BP_FAT GO:0007006~mitochondrial membrane organization 3 0.1002673796791444 0.2570585420659339 WBGENE00006574, WBGENE00006572, WBGENE00044083 1547 5 7838 3.0399482870071104 1.0 0.8916544519441694 99.3191642919659
GOTERM_BP_FAT GO:0007007~inner mitochondrial membrane organization 3 0.1002673796791444 0.2570585420659339 WBGENE00006574, WBGENE00006572, WBGENE00044083 1547 5 7838 3.0399482870071104 1.0 0.8916544519441694 99.3191642919659
GOTERM_BP_FAT GO:0045039~protein import into mitochondrial inner membrane 3 0.1002673796791444 0.2570585420659339 WBGENE00006574, WBGENE00006572, WBGENE00044083 1547 5 7838 3.0399482870071104 1.0 0.8916544519441694 99.3191642919659
UP_SEQ_FEATURE short sequence motif:Twin CX3C motif 3 0.1002673796791444 0.32421437554574617 WBGENE00006574, WBGENE00006572, WBGENE00044083 747 5 3249 2.609638554216867 1.0 0.9999953511335413 99.84390810185917
GOTERM_BP_FAT GO:0007005~mitochondrion organization 6 0.2005347593582888 0.3582778273623909 WBGENE00006574, WBGENE00018514, WBGENE00022126, WBGENE00006572, WBGENE00044083, WBGENE00007927 1547 20 7838 1.5199741435035552 1.0 0.9459658263473157 99.94179893155442
GOTERM_BP_FAT GO:0006612~protein targeting to membrane 4 0.1336898395721925 0.6381181344992278 WBGENE00021420, WBGENE00006574, WBGENE00006572, WBGENE00044083 1547 16 7838 1.266645119586296 1.0 0.9949353729958645 99.99999613311762
Annotation Cluster 90 Enrichment Score: 0.8450528450404855
Category Term Count % PValue Genes List Total Pop Hits Pop Total Fold Enrichment Bonferroni Benjamini FDR
GOTERM_BP_FAT GO:0007167~enzyme linked receptor protein signaling pathway 11 0.3676470588235294 0.0828496844132417 WBGENE00002210, WBGENE00004109, WBGENE00004860, WBGENE00000103, WBGENE00000931, WBGENE00004857, WBGENE00007849, WBGENE00000900, WBGENE00000899, WBGENE00000102, WBGENE00004862 1547 32 7838 1.741637039431157 1.0 0.5829079396790355 76.59582758834014
GOTERM_BP_FAT GO:0007178~transmembrane receptor protein serine/threonine kinase signaling pathway 6 0.2005347593582888 0.09426080264579718 WBGENE00002210, WBGENE00004860, WBGENE00004857, WBGENE00000900, WBGENE00000899, WBGENE00004862 1547 13 7838 2.338421759236239 1.0 0.6257527030548548 81.03346287366938
GOTERM_BP_FAT GO:0007179~transforming growth factor beta receptor signaling pathway 4 0.1336898395721925 0.3734388292965841 WBGENE00002210, WBGENE00004857, WBGENE00000899, WBGENE00004862 1547 11 7838 1.8423929012164304 1.0 0.950364897342209 99.96104457965976
Annotation Cluster 91 Enrichment Score: 0.8157097395775765
Category Term Count % PValue Genes List Total Pop Hits Pop Total Fold Enrichment Bonferroni Benjamini FDR
INTERPRO IPR003577:Ras small GTPase, Ras type 4 0.1336898395721925 0.11727721310592443 WBGENE00021811, WBGENE00002335, WBGENE00004307, WBGENE00010038 2142 8 13633 3.1823062558356674 1.0 0.9583673854539441 88.65323030777171
SMART SM00173:RAS 4 0.1336898395721925 0.14126566174040311 WBGENE00021811, WBGENE00002335, WBGENE00004307, WBGENE00010038 943 8 5537 2.935843054082715 1.0 0.7829378921000048 87.3261052084027
PIR_SUPERFAMILY PIRSF037165:ras protein 3 0.1002673796791444 0.2155859906923277 WBGENE00021811, WBGENE00002335, WBGENE00004307 803 5 4541 3.3930261519302616 1.0 0.9999999999992795 97.60294392020977
Annotation Cluster 92 Enrichment Score: 0.7985457383217915
Category Term Count % PValue Genes List Total Pop Hits Pop Total Fold Enrichment Bonferroni Benjamini FDR
GOTERM_MF_FAT GO:0019205~nucleobase, nucleoside, nucleotide kinase activity 8 0.267379679144385 0.05737627877567826 WBGENE00008746, WBGENE00019899, WBGENE00014058, WBGENE00007812, WBGENE00009119, WBGENE00008458, WBGENE00008948, WBGENE00006568, WBGENE00006733 1293 19 6686 2.1772296169658487 1.0 0.650385460732439 59.295615396518016
GOTERM_MF_FAT GO:0016776~phosphotransferase activity, phosphate group as acceptor 6 0.2005347593582888 0.14700748146429032 WBGENE00019899, WBGENE00014058, WBGENE00007812, WBGENE00009119, WBGENE00009335, WBGENE00008458 1293 15 6686 2.068368136117556 1.0 0.8482224168717191 91.09662146716813
GOTERM_MF_FAT GO:0019201~nucleotide kinase activity 3 0.1002673796791444 0.476750294204751 WBGENE00014058, WBGENE00007812, WBGENE00008458 1293 8 6686 1.9390951276102086 1.0 0.9904594536335323 99.9947390174234
Annotation Cluster 93 Enrichment Score: 0.7868994229469108
Category Term Count % PValue Genes List Total Pop Hits Pop Total Fold Enrichment Bonferroni Benjamini FDR
GOTERM_BP_FAT GO:0007498~mesoderm development 10 0.3342245989304813 0.08348141257067737 WBGENE00003218, WBGENE00000443, WBGENE00003918, WBGENE00001089, WBGENE00009163, WBGENE00001311, WBGENE00004034, WBGENE00004804, WBGENE00001194, WBGENE00006775 1547 28 7838 1.8094930279804229 1.0 0.5835578557185701 76.86506192381188
SP_PIR_KEYWORDS gonadal differentiation 4 0.1336898395721925 0.16633737772385815 WBGENE00003218, WBGENE00003918, WBGENE00009163, WBGENE00004034 2849 10 19674 2.7622323622323623 1.0 0.49094086474756693 91.7799091252247
GOTERM_BP_FAT GO:0007506~gonadal mesoderm development 4 0.1336898395721925 0.3138499699958025 WBGENE00003218, WBGENE00003918, WBGENE00009163, WBGENE00004034 1547 10 7838 2.0266321913380736 1.0 0.9283966062765875 99.82089207258625
Annotation Cluster 94 Enrichment Score: 0.7675931259065116
Category Term Count % PValue Genes List Total Pop Hits Pop Total Fold Enrichment Bonferroni Benjamini FDR
INTERPRO IPR001766:Transcription factor, fork head 6 0.2005347593582888 0.139626763614068 WBGENE00001441, WBGENE00001435, WBGENE00000912, WBGENE00007907, WBGENE00001438, WBGENE00001439 2142 18 13633 2.121537503890445 1.0 0.9724110296272005 92.74608182670012
SMART SM00339:FH 6 0.2005347593582888 0.17877771067581658 WBGENE00001441, WBGENE00001435, WBGENE00000912, WBGENE00007907, WBGENE00001438, WBGENE00001439 943 18 5537 1.95722870272181 1.0 0.8365014449811754 93.0847385153216
INTERPRO IPR018122:Transcription factor, fork head, conserved site 5 0.16711229946524064 0.19949801504878964 WBGENE00001441, WBGENE00001435, WBGENE00000912, WBGENE00001438, WBGENE00001439 2142 15 13633 2.121537503890445 1.0 0.9918223574378408 97.93890580477421
Annotation Cluster 95 Enrichment Score: 0.7531865475611407
Category Term Count % PValue Genes List Total Pop Hits Pop Total Fold Enrichment Bonferroni Benjamini FDR
GOTERM_BP_FAT GO:0008654~phospholipid biosynthetic process 13 0.4344919786096257 0.024538315790178816 WBGENE00007189, WBGENE00022629, WBGENE00008504, WBGENE00004893, WBGENE00012897, WBGENE00016384, WBGENE00004892, WBGENE00011543, WBGENE00010339, WBGENE00009057, WBGENE00015159, WBGENE00011482 1547 34 7838 1.9372219476025705 1.0 0.2937751226989824 34.1105841603313
GOTERM_BP_FAT GO:0008610~lipid biosynthetic process 29 0.9692513368983958 0.04528094398086983 WBGENE00022629, WBGENE00000761, WBGENE00016384, WBGENE00001239, WBGENE00010339, WBGENE00009057, WBGENE00007917, WBGENE00021534, WBGENE00009439, WBGENE00015298, WBGENE00008504, WBGENE00017769, WBGENE00012897, WBGENE00011543, WBGENE00018984, WBGENE00016391, WBGENE00007707, WBGENE00015159, WBGENE00009335, W…
GOTERM_BP_FAT GO:0042157~lipoprotein metabolic process 8 0.267379679144385 0.06318050302321737 WBGENE00007189, WBGENE00008504, WBGENE00022629, WBGENE00017219, WBGENE00017220, WBGENE00011482, WBGENE00020549 1547 19 7838 2.1332970435137617 1.0 0.5027765289253668 66.57739914879404
GOTERM_BP_FAT GO:0019637~organophosphate metabolic process 20 0.6684491978609626 0.15457966344435609 WBGENE00008504, WBGENE00010778, WBGENE00022629, WBGENE00009456, WBGENE00012897, WBGENE00016384, WBGENE00011543, WBGENE00010339, WBGENE00015635, WBGENE00009057, WBGENE00015159, WBGENE00017051, WBGENE00011482, WBGENE00007189, WBGENE00004893, WBGENE00004087, WBGENE00012031, WBGENE00004892, WBGENE0002…
GOTERM_BP_FAT GO:0006505~GPI anchor metabolic process 7 0.2339572192513369 0.15500707337335914 WBGENE00007189, WBGENE00008504, WBGENE00022629, WBGENE00015635, WBGENE00017051, WBGENE00011482 1547 19 7838 1.8666349130745417 1.0 0.7641162160246339 94.08844974774868
GOTERM_BP_FAT GO:0006644~phospholipid metabolic process 18 0.6016042780748663 0.18787111448825128 WBGENE00008504, WBGENE00022629, WBGENE00009456, WBGENE00012897, WBGENE00016384, WBGENE00011543, WBGENE00010339, WBGENE00015635, WBGENE00009057, WBGENE00017051, WBGENE00015159, WBGENE00011482, WBGENE00007189, WBGENE00004893, WBGENE00004087, WBGENE00004892, WBGENE00022718 1547 69 7838 1.321716646524831…
GOTERM_BP_FAT GO:0042158~lipoprotein biosynthetic process 6 0.2005347593582888 0.23228662223494873 WBGENE00007189, WBGENE00008504, WBGENE00022629, WBGENE00011482, WBGENE00020549 1547 17 7838 1.7882048747100652 1.0 0.8677820643266341 98.81902903390328
GOTERM_BP_FAT GO:0006497~protein amino acid lipidation 6 0.2005347593582888 0.23228662223494873 WBGENE00007189, WBGENE00008504, WBGENE00022629, WBGENE00011482, WBGENE00020549 1547 17 7838 1.7882048747100652 1.0 0.8677820643266341 98.81902903390328
GOTERM_BP_FAT GO:0030384~phosphoinositide metabolic process 8 0.267379679144385 0.2738070764572542 WBGENE00007189, WBGENE00008504, WBGENE00022629, WBGENE00004087, WBGENE00015635, WBGENE00017051, WBGENE00011482 1547 27 7838 1.5012090306207952 1.0 0.9026224930621659 99.53574552929291
GOTERM_BP_FAT GO:0046486~glycerolipid metabolic process 9 0.30080213903743314 0.28756195656939515 WBGENE00007189, WBGENE00008504, WBGENE00022629, WBGENE00004087, WBGENE00015635, WBGENE00017051, WBGENE00022718, WBGENE00011482 1547 32 7838 1.424975759534583 1.0 0.9134147633826933 99.66325722259906
GOTERM_BP_FAT GO:0006650~glycerophospholipid metabolic process 9 0.30080213903743314 0.28756195656939515 WBGENE00007189, WBGENE00008504, WBGENE00022629, WBGENE00004087, WBGENE00015635, WBGENE00017051, WBGENE00022718, WBGENE00011482 1547 32 7838 1.424975759534583 1.0 0.9134147633826933 99.66325722259906
GOTERM_BP_FAT GO:0046489~phosphoinositide biosynthetic process 5 0.16711229946524064 0.29227033968848504 WBGENE00007189, WBGENE00008504, WBGENE00022629, WBGENE00011482 1547 14 7838 1.8094930279804229 1.0 0.9156421024888141 99.69873986296052
GOTERM_BP_FAT GO:0006506~GPI anchor biosynthetic process 5 0.16711229946524064 0.29227033968848504 WBGENE00007189, WBGENE00008504, WBGENE00022629, WBGENE00011482 1547 14 7838 1.8094930279804229 1.0 0.9156421024888141 99.69873986296052
GOTERM_BP_FAT GO:0045017~glycerolipid biosynthetic process 5 0.16711229946524064 0.3908270297467916 WBGENE00007189, WBGENE00008504, WBGENE00022629, WBGENE00011482 1547 16 7838 1.58330639948287 1.0 0.9559581111059418 99.97571605833018
GOTERM_BP_FAT GO:0046474~glycerophospholipid biosynthetic process 5 0.16711229946524064 0.3908270297467916 WBGENE00007189, WBGENE00008504, WBGENE00022629, WBGENE00011482 1547 16 7838 1.58330639948287 1.0 0.9559581111059418 99.97571605833018
Annotation Cluster 96 Enrichment Score: 0.7516590295809514
Category Term Count % PValue Genes List Total Pop Hits Pop Total Fold Enrichment Bonferroni Benjamini FDR
GOTERM_BP_FAT GO:0019953~sexual reproduction 58 1.9385026737967916 0.023913222150471782 WBGENE00006910, WBGENE00002065, WBGENE00000182, WBGENE00002363, WBGENE00018285, WBGENE00003043, WBGENE00004980, WBGENE00004034, WBGENE00006773, WBGENE00000366, WBGENE00000441, WBGENE00006381, WBGENE00000871, WBGENE00003026, WBGENE00009163, WBGENE00004214, WBGENE00020167, WBGENE00003185, WBGENE00004320, WBGENE0…
GOTERM_BP_FAT GO:0009994~oocyte differentiation 9 0.30080213903743314 0.10203286509049958 WBGENE00000441, WBGENE00003185, WBGENE00001214, WBGENE00010333, WBGENE00000182, WBGENE00003043, WBGENE00001303, WBGENE00001648, WBGENE00001745 1547 25 7838 1.8239689722042665 1.0 0.643315502472934 83.58883218928582
GOTERM_BP_FAT GO:0007281~germ cell development 16 0.53475935828877 0.10975050833356798 WBGENE00000441, WBGENE00002245, WBGENE00001214, WBGENE00010333, WBGENE00000182, WBGENE00003052, WBGENE00000871, WBGENE00001995, WBGENE00001996, WBGENE00001983, WBGENE00017162, WBGENE00020167, WBGENE00003043, WBGENE00001303, WBGENE00001648, WBGENE00001745 1547 55 7838 1.4739143209731445 1.0 0.6652551430872027 85…
GOTERM_BP_FAT GO:0048599~oocyte development 8 0.267379679144385 0.17910556130562943 WBGENE00000441, WBGENE00001214, WBGENE00010333, WBGENE00000182, WBGENE00003043, WBGENE00001303, WBGENE00001648, WBGENE00001745 1547 24 7838 1.6888601594483947 1.0 0.8046010073335318 96.36340871896101
GOTERM_BP_FAT GO:0007276~gamete generation 39 1.303475935828877 0.26629218595454457 WBGENE00006910, WBGENE00006605, WBGENE00006604, WBGENE00001214, WBGENE00010333, WBGENE00002065, WBGENE00000182, WBGENE00002000, WBGENE00003052, WBGENE00020068, WBGENE00001995, WBGENE00010476, WBGENE00001996, WBGENE00017162, WBGENE00018285, WBGENE00003047, WBGENE00002335, WBGENE00003043, WBGENE00004980, WBGENE00006…
GOTERM_BP_FAT GO:0048477~oogenesis 23 0.768716577540107 0.394533813636011 WBGENE00000441, WBGENE00000479, WBGENE00019608, WBGENE00020097, WBGENE00001214, WBGENE00010333, WBGENE00000182, WBGENE00002000, WBGENE00010476, WBGENE00020068, WBGENE00004214, WBGENE00018285, WBGENE00020167, WBGENE00006595, WBGENE00003047, WBGENE00003185, WBGENE00002335, WBGENE00003043, WBGENE00001648, WBGENE00001303, WBGEN…
GOTERM_BP_FAT GO:0048610~reproductive cellular process 18 0.6016042780748663 0.40899599960765687 WBGENE00000441, WBGENE00002245, WBGENE00001214, WBGENE00010333, WBGENE00000182, WBGENE00003052, WBGENE00000871, WBGENE00001995, WBGENE00001996, WBGENE00001983, WBGENE00017162, WBGENE00002363, WBGENE00020167, WBGENE00003185, WBGENE00003043, WBGENE00001303, WBGENE00001648, WBGENE00001745 1547 80 7838 1.…
GOTERM_BP_FAT GO:0007292~female gamete generation 24 0.8021390374331552 0.47062203579300643 WBGENE00000441, WBGENE00000479, WBGENE00019608, WBGENE00006910, WBGENE00020097, WBGENE00001214, WBGENE00010333, WBGENE00000182, WBGENE00002000, WBGENE00010476, WBGENE00020068, WBGENE00004214, WBGENE00018285, WBGENE00020167, WBGENE00006595, WBGENE00003047, WBGENE00003185, WBGENE00002335, WBGENE00003043, WBG…
Annotation Cluster 97 Enrichment Score: 0.7463263425159634
Category Term Count % PValue Genes List Total Pop Hits Pop Total Fold Enrichment Bonferroni Benjamini FDR
SP_PIR_KEYWORDS dna replication 9 0.30080213903743314 0.058536038873859095 WBGENE00004392, WBGENE00017546, WBGENE00008722, WBGENE00001974, WBGENE00004180, WBGENE00011275, WBGENE00001002, WBGENE00003882, WBGENE00004340 2849 30 19674 2.0716742716742713 0.9999999996290357 0.24573528357735097 56.32644952834246
GOTERM_BP_FAT GO:0006260~DNA replication 17 0.5681818181818182 0.10507306694684151 WBGENE00004392, WBGENE00004339, WBGENE00006944, WBGENE00001974, WBGENE00000466, WBGENE00000871, WBGENE00011275, WBGENE00003882, WBGENE00006568, WBGENE00006595, WBGENE00017546, WBGENE00018514, WBGENE00008722, WBGENE00004180, WBGENE00001002, WBGENE00017132, WBGENE00004340 1547 59 7838 1.4598621717265787 1.0 0.6525752…
KEGG_PATHWAY cel03030:DNA replication 7 0.2339572192513369 0.9377913726708357 WBGENE00004339, WBGENE00011016, WBGENE00017546, WBGENE00008722, WBGENE00004180, WBGENE00001002, WBGENE00004340 434 33 1534 0.7497556207233627 1.0 0.9949952575250239 99.99999999999655
Annotation Cluster 98 Enrichment Score: 0.7395886105768271
Category Term Count % PValue Genes List Total Pop Hits Pop Total Fold Enrichment Bonferroni Benjamini FDR
GOTERM_BP_FAT GO:0009161~ribonucleoside monophosphate metabolic process 6 0.2005347593582888 0.09426080264579718 WBGENE00015551, WBGENE00020932, WBGENE00016957, WBGENE00016632, WBGENE00015116, WBGENE00010912 1547 13 7838 2.338421759236239 1.0 0.6257527030548548 81.03346287366938
GOTERM_BP_FAT GO:0009156~ribonucleoside monophosphate biosynthetic process 6 0.2005347593582888 0.09426080264579718 WBGENE00015551, WBGENE00020932, WBGENE00016957, WBGENE00016632, WBGENE00015116, WBGENE00010912 1547 13 7838 2.338421759236239 1.0 0.6257527030548548 81.03346287366938
GOTERM_BP_FAT GO:0009167~purine ribonucleoside monophosphate metabolic process 5 0.16711229946524064 0.1159346836224007 WBGENE00015551, WBGENE00016957, WBGENE00016632, WBGENE00015116, WBGENE00010912 1547 10 7838 2.533290239172592 1.0 0.6823567722515339 87.37143612904019
GOTERM_BP_FAT GO:0009168~purine ribonucleoside monophosphate biosynthetic process 5 0.16711229946524064 0.1159346836224007 WBGENE00015551, WBGENE00016957, WBGENE00016632, WBGENE00015116, WBGENE00010912 1547 10 7838 2.533290239172592 1.0 0.6823567722515339 87.37143612904019
GOTERM_BP_FAT GO:0009127~purine nucleoside monophosphate biosynthetic process 5 0.16711229946524064 0.1159346836224007 WBGENE00015551, WBGENE00016957, WBGENE00016632, WBGENE00015116, WBGENE00010912 1547 10 7838 2.533290239172592 1.0 0.6823567722515339 87.37143612904019
GOTERM_BP_FAT GO:0009126~purine nucleoside monophosphate metabolic process 5 0.16711229946524064 0.1159346836224007 WBGENE00015551, WBGENE00016957, WBGENE00016632, WBGENE00015116, WBGENE00010912 1547 10 7838 2.533290239172592 1.0 0.6823567722515339 87.37143612904019
GOTERM_BP_FAT GO:0009124~nucleoside monophosphate biosynthetic process 9 0.30080213903743314 0.8621168941990262 WBGENE00015551, WBGENE00020932, WBGENE00016957, WBGENE00020131, WBGENE00016632, WBGENE00001538, WBGENE00015116, WBGENE00001536, WBGENE00010912 1547 54 7838 0.8444300797241974 1.0 0.9998590843196065 99.99999999999964
GOTERM_BP_FAT GO:0009123~nucleoside monophosphate metabolic process 9 0.30080213903743314 0.8754052923559269 WBGENE00015551, WBGENE00020932, WBGENE00016957, WBGENE00020131, WBGENE00016632, WBGENE00001538, WBGENE00015116, WBGENE00001536, WBGENE00010912 1547 55 7838 0.8290768055473937 1.0 0.9999058131989533 99.99999999999993
Annotation Cluster 99 Enrichment Score: 0.728725347687649
Category Term Count % PValue Genes List Total Pop Hits Pop Total Fold Enrichment Bonferroni Benjamini FDR
SP_PIR_KEYWORDS mrna splicing 10 0.3342245989304813 0.056956849398675014 WBGENE00007434, WBGENE00003389, WBGENE00019402, WBGENE00012896, WBGENE00001840, WBGENE00006359, WBGENE00018967, WBGENE00007436, WBGENE00004920, WBGENE00004187, WBGENE00016808 2849 35 19674 1.9730231158802587 0.9999999993217912 0.2453396850810361 55.30951782012286
SP_PIR_KEYWORDS Spliceosome 4 0.1336898395721925 0.09655629235627364 WBGENE00007434, WBGENE00012896, WBGENE00001840, WBGENE00007436, WBGENE00004187 2849 8 19674 3.4527904527904525 0.9999999999999999 0.34952864317288734 75.2061985635178
SP_PIR_KEYWORDS mrna processing 11 0.3676470588235294 0.1064998576424037 WBGENE00007434, WBGENE00003389, WBGENE00019402, WBGENE00012896, WBGENE00000466, WBGENE00001840, WBGENE00006359, WBGENE00018967, WBGENE00007436, WBGENE00004920, WBGENE00004187, WBGENE00016808 2849 45 19674 1.6880308880308879 1.0 0.36914062543437254 78.7023952841656
GOTERM_CC_FAT GO:0005681~spliceosome 4 0.1336898395721925 0.19576781015703876 WBGENE00007434, WBGENE00012896, WBGENE00001840, WBGENE00007436, WBGENE00004187 1025 12 7912 2.5730081300813006 1.0 0.5869138113695928 94.39055587627644
GOTERM_BP_FAT GO:0008380~RNA splicing 11 0.3676470588235294 0.3359812972665149 WBGENE00007434, WBGENE00003389, WBGENE00019402, WBGENE00012896, WBGENE00001840, WBGENE00006359, WBGENE00018967, WBGENE00007436, WBGENE00004920, WBGENE00004187, WBGENE00007972, WBGENE00016808 1547 43 7838 1.296101982832489 1.0 0.9381390773010345 99.89672045895077
GOTERM_BP_FAT GO:0016071~mRNA metabolic process 16 0.53475935828877 0.42954528327316627 WBGENE00000479, WBGENE00003389, WBGENE00012896, WBGENE00000466, WBGENE00001840, WBGENE00013188, WBGENE00004884, WBGENE00007436, WBGENE00016808, WBGENE00007434, WBGENE00019402, WBGENE00020480, WBGENE00006359, WBGENE00018967, WBGENE00002147, WBGENE00004920, WBGENE00004187 1547 71 7838 1.1417646148383513 1.0 0.96…
GOTERM_BP_FAT GO:0006397~mRNA processing 13 0.4344919786096257 0.47883033906001105 WBGENE00003389, WBGENE00012896, WBGENE00000466, WBGENE00001840, WBGENE00007436, WBGENE00016808, WBGENE00007434, WBGENE00019402, WBGENE00020480, WBGENE00006359, WBGENE00018967, WBGENE00002147, WBGENE00004920, WBGENE00004187 1547 58 7838 1.1356128658359894 1.0 0.9785010832975858 99.99823211584913
Annotation Cluster 100 Enrichment Score: 0.7269389532995449
Category Term Count % PValue Genes List Total Pop Hits Pop Total Fold Enrichment Bonferroni Benjamini FDR
GOTERM_BP_FAT GO:0016567~protein ubiquitination 5 0.16711229946524064 0.15494634520615702 WBGENE00006705, WBGENE00016405, WBGENE00021369, WBGENE00000880, WBGENE00020496 1547 11 7838 2.302991126520538 1.0 0.7657575685141249 94.08131147995911
GOTERM_BP_FAT GO:0070647~protein modification by small protein conjugation or removal 6 0.2005347593582888 0.15699913293167841 WBGENE00006705, WBGENE00016405, WBGENE00021369, WBGENE00010406, WBGENE00000880, WBGENE00020496 1547 15 7838 2.0266321913380736 1.0 0.7670727459500889 94.31816663073064
GOTERM_MF_FAT GO:0004842~ubiquitin-protein ligase activity 7 0.2339572192513369 0.17393254505342068 WBGENE00006705, WBGENE00016405, WBGENE00021369, WBGENE00016326, WBGENE00020762, WBGENE00000880, WBGENE00001089 1293 20 6686 1.8098221191028614 1.0 0.8812086298828301 94.53412940131805
GOTERM_BP_FAT GO:0032446~protein modification by small protein conjugation 5 0.16711229946524064 0.29227033968848504 WBGENE00006705, WBGENE00016405, WBGENE00021369, WBGENE00000880, WBGENE00020496 1547 14 7838 1.8094930279804229 1.0 0.9156421024888141 99.69873986296052
Annotation Cluster 101 Enrichment Score: 0.7175734309658325
Category Term Count % PValue Genes List Total Pop Hits Pop Total Fold Enrichment Bonferroni Benjamini FDR
PIR_SUPERFAMILY PIRSF001487:protein disulfide-isomerase 4 0.1336898395721925 0.04143580731469427 WBGENE00015168, WBGENE00016278, WBGENE00003963, WBGENE00003962 803 5 4541 4.5240348692403485 0.9999999999999984 0.9999999999999984 47.80752965793818
GOTERM_CC_FAT GO:0005788~endoplasmic reticulum lumen 5 0.16711229946524064 0.04348969396184206 WBGENE00002007, WBGENE00000802, WBGENE00015168, WBGENE00003963, WBGENE00003962 1025 11 7912 3.508647450110865 0.9999960816515933 0.251385541900476 44.45157909209667
INTERPRO IPR005788:Disulphide isomerase 4 0.1336898395721925 0.05334204681609192 WBGENE00015168, WBGENE00003964, WBGENE00003963, WBGENE00003962 2142 6 13633 4.243075007780891 1.0 0.8740788380657984 61.56970033697156
INTERPRO IPR005792:Protein disulphide isomerase 3 0.1002673796791444 0.11879239061720334 WBGENE00003964, WBGENE00003963, WBGENE00003962 2142 4 13633 4.773459383753501 1.0 0.9586979493119787 88.98825659179847
UP_SEQ_FEATURE short sequence motif:Prevents secretion from ER 5 0.16711229946524064 0.12946444714273503 WBGENE00002007, WBGENE00000802, WBGENE00015168, WBGENE00003963, WBGENE00003962 747 9 3249 2.4163319946452475 1.0 0.9999431213695281 89.83705149103082
SP_PIR_KEYWORDS Redox-active center 5 0.16711229946524064 0.13279918035706556 WBGENE00015553, WBGENE00015168, WBGENE00003964, WBGENE00003963, WBGENE00003962 2849 14 19674 2.4662788948503236 1.0 0.4239458945141604 85.87032744129058
UP_SEQ_FEATURE site:Lowers pKa of C-terminal Cys of second active site 3 0.1002673796791444 0.13386249790865556 WBGENE00015168, WBGENE00003963, WBGENE00003962 747 3 3249 4.349397590361446 1.0 0.9999355233708933 90.65143417486694
GOTERM_MF_FAT GO:0016864~intramolecular oxidoreductase activity, transposing S-S bonds 3 0.1002673796791444 0.1704580568947339 WBGENE00015168, WBGENE00003963, WBGENE00003962 1293 4 6686 3.8781902552204173 1.0 0.879386010068151 94.17376603472378
GOTERM_MF_FAT GO:0016862~intramolecular oxidoreductase activity, interconverting keto- and enol-groups 3 0.1002673796791444 0.1704580568947339 WBGENE00015168, WBGENE00003963, WBGENE00003962 1293 4 6686 3.8781902552204173 1.0 0.879386010068151 94.17376603472378
GOTERM_MF_FAT GO:0003756~protein disulfide isomerase activity 3 0.1002673796791444 0.1704580568947339 WBGENE00015168, WBGENE00003963, WBGENE00003962 1293 4 6686 3.8781902552204173 1.0 0.879386010068151 94.17376603472378
UP_SEQ_FEATURE domain:Thioredoxin 2 3 0.1002673796791444 0.22774139394263468 WBGENE00015168, WBGENE00003963, WBGENE00003962 747 4 3249 3.262048192771084 1.0 0.9999778458290864 98.59039876964312
UP_SEQ_FEATURE domain:Thioredoxin 1 3 0.1002673796791444 0.22774139394263468 WBGENE00015168, WBGENE00003963, WBGENE00003962 747 4 3249 3.262048192771084 1.0 0.9999778458290864 98.59039876964312
INTERPRO IPR000886:Endoplasmic reticulum, targeting sequence 3 0.1002673796791444 0.3031505692722634 WBGENE00002007, WBGENE00000802, WBGENE00003962 2142 7 13633 2.727691076430572 1.0 0.9991427726586598 99.81657333691913
UP_SEQ_FEATURE site:Contributes to redox potential value 3 0.1002673796791444 0.32421437554574617 WBGENE00015168, WBGENE00003963, WBGENE00003962 747 5 3249 2.609638554216867 1.0 0.9999953511335413 99.84390810185917
INTERPRO IPR013766:Thioredoxin domain 6 0.2005347593582888 0.38837703383026473 WBGENE00017921, WBGENE00015168, WBGENE00016278, WBGENE00003964, WBGENE00003963, WBGENE00003962 2142 26 13633 1.468756733462616 1.0 0.9998352749839368 99.98116011468949
INTERPRO IPR006662:Thioredoxin-like subdomain 4 0.1336898395721925 0.4264738111123825 WBGENE00015168, WBGENE00003964, WBGENE00003963, WBGENE00003962 2142 15 13633 1.6972300031123562 1.0 0.9999236695905603 99.99386502268766
INTERPRO IPR017936:Thioredoxin-like 7 0.2339572192513369 0.5067601097852611 WBGENE00006434, WBGENE00017921, WBGENE00015168, WBGENE00016278, WBGENE00003964, WBGENE00003963, WBGENE00003962 2142 36 13633 1.237563543936093 1.0 0.9999864524736998 99.9995582146422
GOTERM_MF_FAT GO:0016860~intramolecular oxidoreductase activity 4 0.1336898395721925 0.5763960752265553 WBGENE00015168, WBGENE00015464, WBGENE00003963, WBGENE00003962 1293 15 6686 1.3789120907450374 1.0 0.9965804075476556 99.99978845526228
INTERPRO IPR017937:Thioredoxin, conserved site 4 0.1336898395721925 0.7237406515928972 WBGENE00015168, WBGENE00003964, WBGENE00003963, WBGENE00003962 2142 23 13633 1.1068891324645802 1.0 0.9999999570285751 99.99999998207616
Annotation Cluster 102 Enrichment Score: 0.7069911446851791
Category Term Count % PValue Genes List Total Pop Hits Pop Total Fold Enrichment Bonferroni Benjamini FDR
GOTERM_BP_FAT GO:0040015~negative regulation of multicellular organism growth 23 0.768716577540107 0.1867303230297765 WBGENE00018794, WBGENE00017926, WBGENE00023405, WBGENE00019608, WBGENE00013877, WBGENE00000447, WBGENE00013029, WBGENE00003009, WBGENE00011481, WBGENE00006725, WBGENE00004774, WBGENE00001983, WBGENE00010038, WBGENE00004434, WBGENE00004320, WBGENE00000908, WBGENE00019322, WBGENE000…
GOTERM_BP_FAT GO:0051241~negative regulation of multicellular organismal process 23 0.768716577540107 0.1867303230297765 WBGENE00018794, WBGENE00017926, WBGENE00023405, WBGENE00019608, WBGENE00013877, WBGENE00000447, WBGENE00013029, WBGENE00003009, WBGENE00011481, WBGENE00006725, WBGENE00004774, WBGENE00001983, WBGENE00010038, WBGENE00004434, WBGENE00004320, WBGENE00000908, WBGENE00019322, WBGENE…
GOTERM_BP_FAT GO:0045926~negative regulation of growth 23 0.768716577540107 0.21706853186670372 WBGENE00018794, WBGENE00017926, WBGENE00023405, WBGENE00019608, WBGENE00013877, WBGENE00000447, WBGENE00013029, WBGENE00003009, WBGENE00011481, WBGENE00006725, WBGENE00004774, WBGENE00001983, WBGENE00010038, WBGENE00004434, WBGENE00004320, WBGENE00000908, WBGENE00019322, WBGENE00002632, WBGENE00008918,…
Annotation Cluster 103 Enrichment Score: 0.6897008273095322
Category Term Count % PValue Genes List Total Pop Hits Pop Total Fold Enrichment Bonferroni Benjamini FDR
GOTERM_BP_FAT GO:0032870~cellular response to hormone stimulus 4 0.1336898395721925 0.09544476328795015 WBGENE00000103, WBGENE00000931, WBGENE00016610, WBGENE00000102 1547 6 7838 3.3777203188967895 1.0 0.6283581744805214 81.44551596842784
GOTERM_BP_FAT GO:0009725~response to hormone stimulus 4 0.1336898395721925 0.09544476328795015 WBGENE00000103, WBGENE00000931, WBGENE00016610, WBGENE00000102 1547 6 7838 3.3777203188967895 1.0 0.6283581744805214 81.44551596842784
GOTERM_BP_FAT GO:0009719~response to endogenous stimulus 4 0.1336898395721925 0.14323555895441897 WBGENE00000103, WBGENE00000931, WBGENE00016610, WBGENE00000102 1547 7 7838 2.8951888447686764 1.0 0.7418279402711343 92.54246962632824
GOTERM_BP_FAT GO:0032869~cellular response to insulin stimulus 3 0.1002673796791444 0.2570585420659339 WBGENE00000103, WBGENE00000931, WBGENE00000102 1547 5 7838 3.0399482870071104 1.0 0.8916544519441694 99.3191642919659
GOTERM_BP_FAT GO:0032868~response to insulin stimulus 3 0.1002673796791444 0.2570585420659339 WBGENE00000103, WBGENE00000931, WBGENE00000102 1547 5 7838 3.0399482870071104 1.0 0.8916544519441694 99.3191642919659
GOTERM_BP_FAT GO:0008286~insulin receptor signaling pathway 3 0.1002673796791444 0.2570585420659339 WBGENE00000103, WBGENE00000931, WBGENE00000102 1547 5 7838 3.0399482870071104 1.0 0.8916544519441694 99.3191642919659
GOTERM_BP_FAT GO:0043434~response to peptide hormone stimulus 3 0.1002673796791444 0.2570585420659339 WBGENE00000103, WBGENE00000931, WBGENE00000102 1547 5 7838 3.0399482870071104 1.0 0.8916544519441694 99.3191642919659
GOTERM_BP_FAT GO:0007169~transmembrane receptor protein tyrosine kinase signaling pathway 5 0.16711229946524064 0.532979081044736 WBGENE00004109, WBGENE00000103, WBGENE00000931, WBGENE00007849, WBGENE00000102 1547 19 7838 1.3333106521961011 1.0 0.9862361940774709 99.99971982718525
Annotation Cluster 104 Enrichment Score: 0.6850211507876363
Category Term Count % PValue Genes List Total Pop Hits Pop Total Fold Enrichment Bonferroni Benjamini FDR
GOTERM_CC_FAT GO:0005813~centrosome 5 0.16711229946524064 0.11872163063032157 WBGENE00043992, WBGENE00001358, WBGENE00003047, WBGENE00000549, WBGENE00004042 1025 15 7912 2.573008130081301 0.9999999999999996 0.44555153800318703 81.19531851109377
GOTERM_CC_FAT GO:0005815~microtubule organizing center 5 0.16711229946524064 0.19625127440794204 WBGENE00043992, WBGENE00001358, WBGENE00003047, WBGENE00000549, WBGENE00004042 1025 18 7912 2.1441734417344174 1.0 0.5826684779086789 94.4349797859956
GOTERM_BP_FAT GO:0051297~centrosome organization 4 0.1336898395721925 0.19695946808475637 WBGENE00002363, WBGENE00043992, WBGENE00003047, WBGENE00004042 1547 8 7838 2.533290239172592 1.0 0.8281704357297504 97.48619583897454
GOTERM_BP_FAT GO:0031023~microtubule organizing center organization 4 0.1336898395721925 0.19695946808475637 WBGENE00002363, WBGENE00043992, WBGENE00003047, WBGENE00004042 1547 8 7838 2.533290239172592 1.0 0.8281704357297504 97.48619583897454
GOTERM_BP_FAT GO:0007098~centrosome cycle 3 0.1002673796791444 0.41571738046193674 WBGENE00002363, WBGENE00003047, WBGENE00004042 1547 7 7838 2.1713916335765076 1.0 0.9639034462952933 99.98794731905198
Annotation Cluster 105 Enrichment Score: 0.6845877664361435
Category Term Count % PValue Genes List Total Pop Hits Pop Total Fold Enrichment Bonferroni Benjamini FDR
GOTERM_MF_FAT GO:0051539~4 iron, 4 sulfur cluster binding 7 0.2339572192513369 0.11662940261881806 WBGENE00004428, WBGENE00006433, WBGENE00017776, WBGENE00022363, WBGENE00000041, WBGENE00012376, WBGENE00000040, WBGENE00010809 1293 18 6686 2.010913465669846 1.0 0.8087571148490436 84.8386116016475
INTERPRO IPR007197:Radical SAM 3 0.1002673796791444 0.24015487597643004 WBGENE00004428, WBGENE00017776, WBGENE00022363, WBGENE00010809 2142 6 13633 3.182306255835668 1.0 0.9970364135326458 99.16981352921684
INTERPRO IPR006638:Elongator protein 3/MiaB/NifB 3 0.1002673796791444 0.24015487597643004 WBGENE00004428, WBGENE00017776, WBGENE00022363, WBGENE00010809 2142 6 13633 3.182306255835668 1.0 0.9970364135326458 99.16981352921684
SMART SM00729:Elp3 3 0.1002673796791444 0.2715551638013863 WBGENE00004428, WBGENE00017776, WBGENE00022363, WBGENE00010809 943 6 5537 2.935843054082715 1.0 0.9077752112248492 98.63965136047634
Annotation Cluster 106 Enrichment Score: 0.6751775083438147
Category Term Count % PValue Genes List Total Pop Hits Pop Total Fold Enrichment Bonferroni Benjamini FDR
INTERPRO IPR003000:NAD-dependent histone deacetylase, silent information regulator Sir2 3 0.1002673796791444 0.11879239061720334 WBGENE00004801, WBGENE00004803, WBGENE00004802 2142 4 13633 4.773459383753501 1.0 0.9586979493119787 88.98825659179847
GOTERM_BP_FAT GO:0006476~protein amino acid deacetylation 4 0.1336898395721925 0.14323555895441897 WBGENE00004801, WBGENE00004803, WBGENE00004802, WBGENE00001835 1547 7 7838 2.8951888447686764 1.0 0.7418279402711343 92.54246962632824
GOTERM_MF_FAT GO:0070403~NAD binding 3 0.1002673796791444 0.1704580568947339 WBGENE00004801, WBGENE00004803, WBGENE00004802 1293 4 6686 3.8781902552204173 1.0 0.879386010068151 94.17376603472378
GOTERM_BP_FAT GO:0006342~chromatin silencing 3 0.1002673796791444 0.1765420383842362 WBGENE00004801, WBGENE00004803, WBGENE00004802 1547 4 7838 3.7999353587588884 1.0 0.8011241419868002 96.16793248526885
GOTERM_BP_FAT GO:0045814~negative regulation of gene expression, epigenetic 3 0.1002673796791444 0.2570585420659339 WBGENE00004801, WBGENE00004803, WBGENE00004802 1547 5 7838 3.0399482870071104 1.0 0.8916544519441694 99.3191642919659
GOTERM_MF_FAT GO:0016811~hydrolase activity, acting on carbon-nitrogen (but not peptide) bonds, in linear amides 5 0.16711229946524064 0.6754570986332504 WBGENE00004801, WBGENE00004803, WBGENE00004802, WBGENE00001835, WBGENE00008435 1293 23 6686 1.1241131174551935 1.0 0.998862873908757 99.99999632222215
Annotation Cluster 107 Enrichment Score: 0.6733068045188105
Category Term Count % PValue Genes List Total Pop Hits Pop Total Fold Enrichment Bonferroni Benjamini FDR
GOTERM_BP_FAT GO:0006479~protein amino acid methylation 4 0.1336898395721925 0.09544476328795015 WBGENE00012298, WBGENE00016603, WBGENE00016492, WBGENE00019883 1547 6 7838 3.3777203188967895 1.0 0.6283581744805214 81.44551596842784
GOTERM_BP_FAT GO:0008213~protein amino acid alkylation 4 0.1336898395721925 0.09544476328795015 WBGENE00012298, WBGENE00016603, WBGENE00016492, WBGENE00019883 1547 6 7838 3.3777203188967895 1.0 0.6283581744805214 81.44551596842784
GOTERM_MF_FAT GO:0008276~protein methyltransferase activity 7 0.2339572192513369 0.24031345117142938 WBGENE00003040, WBGENE00020090, WBGENE00004781, WBGENE00016313, WBGENE00016603, WBGENE00016492, WBGENE00019883 1293 22 6686 1.6452928355480558 1.0 0.9231888878591754 98.4715933564789
GOTERM_BP_FAT GO:0006730~one-carbon metabolic process 13 0.4344919786096257 0.27191955228732745 WBGENE00012298, WBGENE00017777, WBGENE00000109, WBGENE00022466, WBGENE00009352, WBGENE00019883, WBGENE00013353, WBGENE00012982, WBGENE00019168, WBGENE00019322, WBGENE00000279, WBGENE00016603, WBGENE00016492 1547 50 7838 1.3173109243697478 1.0 0.9027997707809575 99.5150612466319
GOTERM_BP_FAT GO:0043414~biopolymer methylation 5 0.16711229946524064 0.34145986941276296 WBGENE00012298, WBGENE00019168, WBGENE00016603, WBGENE00016492, WBGENE00019883 1547 15 7838 1.6888601594483945 1.0 0.9401436885234749 99.91013412457146
GOTERM_BP_FAT GO:0032259~methylation 8 0.267379679144385 0.448845396856427 WBGENE00012298, WBGENE00019168, WBGENE00016603, WBGENE00022466, WBGENE00016492, WBGENE00009352, WBGENE00019883, WBGENE00013353 1547 32 7838 1.266645119586296 1.0 0.9719688681960282 99.9954771828783
Annotation Cluster 108 Enrichment Score: 0.6588030943617924
Category Term Count % PValue Genes List Total Pop Hits Pop Total Fold Enrichment Bonferroni Benjamini FDR
INTERPRO IPR011129:Cold shock protein 3 0.1002673796791444 0.17788393292423418 WBGENE00000473, WBGENE00000472, WBGENE00003014 2142 5 13633 3.818767507002801 1.0 0.9882325185241302 96.71937780761898
INTERPRO IPR002059:Cold-shock protein, DNA-binding 3 0.1002673796791444 0.17788393292423418 WBGENE00000473, WBGENE00000472, WBGENE00003014 2142 5 13633 3.818767507002801 1.0 0.9882325185241302 96.71937780761898
SMART SM00357:CSP 3 0.1002673796791444 0.20289337156838072 WBGENE00000473, WBGENE00000472, WBGENE00003014 943 5 5537 3.5230116648992578 1.0 0.8540674454571178 95.38425728129167
INTERPRO IPR012340:Nucleic acid-binding, OB-fold 9 0.30080213903743314 0.3607832094646922 WBGENE00004492, WBGENE00017546, WBGENE00000473, WBGENE00004497, WBGENE00002065, WBGENE00004413, WBGENE00003815, WBGENE00000472, WBGENE00003014 2142 43 13633 1.332128200117256 1.0 0.9997562370495396 99.95931701387863
Annotation Cluster 109 Enrichment Score: 0.6492492280074182
Category Term Count % PValue Genes List Total Pop Hits Pop Total Fold Enrichment Bonferroni Benjamini FDR
GOTERM_BP_FAT GO:0018992~germ-line sex determination 11 0.3676470588235294 0.09879090424530416 WBGENE00017162, WBGENE00003926, WBGENE00004746, WBGENE00003389, WBGENE00000293, WBGENE00004745, WBGENE00006605, WBGENE00006604, WBGENE00000880, WBGENE00001438, WBGENE00016291 1547 33 7838 1.6888601594483945 1.0 0.6394945436519844 82.56502279850754
GOTERM_BP_FAT GO:0040021~hermaphrodite germ-line sex determination 9 0.30080213903743314 0.19831847966204524 WBGENE00017162, WBGENE00003926, WBGENE00004746, WBGENE00003389, WBGENE00000293, WBGENE00004745, WBGENE00006605, WBGENE00000880, WBGENE00016291 1547 29 7838 1.5723870450036779 1.0 0.8275452800551084 97.55668644999324
GOTERM_BP_FAT GO:0007530~sex determination 11 0.3676470588235294 0.20231209906173434 WBGENE00017162, WBGENE00003926, WBGENE00004746, WBGENE00003389, WBGENE00000293, WBGENE00004745, WBGENE00006605, WBGENE00006604, WBGENE00000880, WBGENE00001438, WBGENE00016291 1547 38 7838 1.4666417174157111 1.0 0.8328138490244401 97.753227410322
GOTERM_BP_FAT GO:0040022~feminization of hermaphroditic germ-line 4 0.1336898395721925 0.6381181344992278 WBGENE00003926, WBGENE00003389, WBGENE00000293, WBGENE00000880 1547 16 7838 1.266645119586296 1.0 0.9949353729958645 99.99999613311762
Annotation Cluster 110 Enrichment Score: 0.64580482782797
Category Term Count % PValue Genes List Total Pop Hits Pop Total Fold Enrichment Bonferroni Benjamini FDR
GOTERM_BP_FAT GO:0009311~oligosaccharide metabolic process 6 0.2005347593582888 0.030917064781276225 WBGENE00022629, WBGENE00006603, WBGENE00006602, WBGENE00006607, WBGENE00001645, WBGENE00008775 1547 10 7838 3.0399482870071104 1.0 0.33519802844359803 40.98395113269161
GOTERM_BP_FAT GO:0005991~trehalose metabolic process 3 0.1002673796791444 0.41571738046193674 WBGENE00006603, WBGENE00006602, WBGENE00006607 1547 7 7838 2.1713916335765076 1.0 0.9639034462952933 99.98794731905198
GOTERM_BP_FAT GO:0005984~disaccharide metabolic process 3 0.1002673796791444 0.41571738046193674 WBGENE00006603, WBGENE00006602, WBGENE00006607 1547 7 7838 2.1713916335765076 1.0 0.9639034462952933 99.98794731905198
GOTERM_BP_FAT GO:0016137~glycoside metabolic process 3 0.1002673796791444 0.4886366845853865 WBGENE00006603, WBGENE00006602, WBGENE00006607 1547 8 7838 1.8999676793794442 1.0 0.9788182653520126 99.99871493379625
Annotation Cluster 111 Enrichment Score: 0.6326408211835461
Category Term Count % PValue Genes List Total Pop Hits Pop Total Fold Enrichment Bonferroni Benjamini FDR
SP_PIR_KEYWORDS thiol protease 13 0.4344919786096257 0.01110488641826812 WBGENE00018160, WBGENE00020839, WBGENE00018984, WBGENE00011507, WBGENE00006724, WBGENE00007718, WBGENE00011482, WBGENE00021088, WBGENE00011216, WBGENE00006856, WBGENE00010406, WBGENE00019259, WBGENE00000542 2849 41 19674 2.1895744334768725 0.9820492279620274 0.08197854201687849 14.218627499370696
INTERPRO IPR018200:Peptidase C19, ubiquitin carboxyl-terminal hydrolase 2, conserved site 6 0.2005347593582888 0.16636210838933638 WBGENE00011216, WBGENE00010406, WBGENE00006856, WBGENE00019259, WBGENE00020839, WBGENE00011507 2142 19 13633 2.0098776352646324 1.0 0.9845237713065491 95.81781793402313
INTERPRO IPR001394:Peptidase C19, ubiquitin carboxyl-terminal hydrolase 2 6 0.2005347593582888 0.48714174389124965 WBGENE00011216, WBGENE00010406, WBGENE00006856, WBGENE00019259, WBGENE00020839, WBGENE00011507 2142 29 13633 1.3168163817251037 1.0 0.9999783590389195 99.999127580496
GOTERM_MF_FAT GO:0004221~ubiquitin thiolesterase activity 8 0.267379679144385 0.527407766311174 WBGENE00011216, WBGENE00010406, WBGENE00006856, WBGENE00019259, WBGENE00011980, WBGENE00020839, WBGENE00011507, WBGENE00006724 1293 35 6686 1.1819246492100322 1.0 0.9941225648056778 99.99888219551161
GOTERM_BP_FAT GO:0006511~ubiquitin-dependent protein catabolic process 18 0.6016042780748663 0.5395301830073579 WBGENE00010615, WBGENE00003926, WBGENE00003927, WBGENE00004825, WBGENE00004822, WBGENE00020839, WBGENE00011980, WBGENE00011507, WBGENE00006724, WBGENE00004826, WBGENE00006733, WBGENE00004827, WBGENE00006996, WBGENE00021369, WBGENE00011216, WBGENE00006856, WBGENE00010406, WBGENE00019259,…
GOTERM_MF_FAT GO:0016790~thiolester hydrolase activity 10 0.3342245989304813 0.6248401436468582 WBGENE00011216, WBGENE00010406, WBGENE00006856, WBGENE00019259, WBGENE00011980, WBGENE00020839, WBGENE00011507, WBGENE00006724, WBGENE00007718, WBGENE00020258 1293 49 6686 1.0552898653661 1.0 0.9980877915752037 99.9999666513178
Annotation Cluster 112 Enrichment Score: 0.6160208141395224
Category Term Count % PValue Genes List Total Pop Hits Pop Total Fold Enrichment Bonferroni Benjamini FDR
GOTERM_BP_FAT GO:0042981~regulation of apoptosis 10 0.3342245989304813 0.10079817273660552 WBGENE00002045, WBGENE00015776, WBGENE00000479, WBGENE00000896, WBGENE00006598, WBGENE00006604, WBGENE00007744, WBGENE00003909, WBGENE00004297, WBGENE00000552 1547 29 7838 1.747096716670753 1.0 0.6429166519815871 83.20577184583323
GOTERM_BP_FAT GO:0043066~negative regulation of apoptosis 5 0.16711229946524064 0.29227033968848504 WBGENE00002045, WBGENE00000479, WBGENE00000896, WBGENE00003909, WBGENE00004297 1547 14 7838 1.8094930279804229 1.0 0.9156421024888141 99.69873986296052
GOTERM_BP_FAT GO:0043069~negative regulation of programmed cell death 5 0.16711229946524064 0.34145986941276296 WBGENE00002045, WBGENE00000479, WBGENE00000896, WBGENE00003909, WBGENE00004297 1547 15 7838 1.6888601594483945 1.0 0.9401436885234749 99.91013412457146
GOTERM_BP_FAT GO:0060548~negative regulation of cell death 5 0.16711229946524064 0.34145986941276296 WBGENE00002045, WBGENE00000479, WBGENE00000896, WBGENE00003909, WBGENE00004297 1547 15 7838 1.6888601594483945 1.0 0.9401436885234749 99.91013412457146
Annotation Cluster 113 Enrichment Score: 0.6092971185354726
Category Term Count % PValue Genes List Total Pop Hits Pop Total Fold Enrichment Bonferroni Benjamini FDR
SP_PIR_KEYWORDS nucleotidyltransferase 10 0.3342245989304813 0.0045906307045019724 WBGENE00014004, WBGENE00016140, WBGENE00004411, WBGENE00008722, WBGENE00000466, WBGENE00016384, WBGENE00004180, WBGENE00017300, WBGENE00014203, WBGENE00009176 2849 24 19674 2.8773253773253775 0.8091813928704046 0.04265391335885804 6.123786322894231
GOTERM_MF_FAT GO:0032549~ribonucleoside binding 3 0.1002673796791444 0.1704580568947339 WBGENE00016140, WBGENE00004411, WBGENE00017300 1293 4 6686 3.8781902552204173 1.0 0.879386010068151 94.17376603472378
SP_PIR_KEYWORDS dna-directed rna polymerase 5 0.16711229946524064 0.29201593454447017 WBGENE00021112, WBGENE00016140, WBGENE00004411, WBGENE00004180, WBGENE00017300 2849 19 19674 1.8172581330476067 1.0 0.6671882065718244 99.12860746754384
GOTERM_MF_FAT GO:0034062~RNA polymerase activity 7 0.2339572192513369 0.49995001923011995 WBGENE00016957, WBGENE00021112, WBGENE00016140, WBGENE00004411, WBGENE00001214, WBGENE00004180, WBGENE00017300 1293 29 6686 1.2481531855881804 1.0 0.9924334758255089 99.99736086060189
GOTERM_MF_FAT GO:0003899~DNA-directed RNA polymerase activity 6 0.2005347593582888 0.6532723843085749 WBGENE00016957, WBGENE00021112, WBGENE00016140, WBGENE00004411, WBGENE00004180, WBGENE00017300 1293 28 6686 1.108054358634405 1.0 0.998554247737626 99.99998994432033
KEGG_PATHWAY cel00240:Pyrimidine metabolism 17 0.5681818181818182 0.7866317123732156 WBGENE00004392, WBGENE00020932, WBGENE00016957, WBGENE00021112, WBGENE00015553, WBGENE00009119, WBGENE00020036, WBGENE00006568, WBGENE00004259, WBGENE00011016, WBGENE00016140, WBGENE00004411, WBGENE00008722, WBGENE00004180, WBGENE00017300, WBGENE00001002, WBGENE00010697 434 65 1534 0.9244239631336405 1.0 0.986434…
KEGG_PATHWAY cel03020:RNA polymerase 5 0.16711229946524064 0.9251909787896668 WBGENE00016957, WBGENE00021112, WBGENE00016140, WBGENE00004411, WBGENE00017300 434 23 1534 0.7683830895612102 1.0 0.9941174899695904 99.99999999997296
Annotation Cluster 114 Enrichment Score: 0.6064812882778572
Category Term Count % PValue Genes List Total Pop Hits Pop Total Fold Enrichment Bonferroni Benjamini FDR
GOTERM_BP_FAT GO:0006733~oxidoreduction coenzyme metabolic process 11 0.3676470588235294 0.011333075386361018 WBGENE00000761, WBGENE00000764, WBGENE00011088, WBGENE00000763, WBGENE00011089, WBGENE00000766, WBGENE00000765, WBGENE00000536, WBGENE00013301, WBGENE00012015, WBGENE00007698, WBGENE00009176 1547 24 7838 2.322182719241543 0.999999992203339 0.19116004134450626 17.419283838942757
GOTERM_BP_FAT GO:0006769~nicotinamide metabolic process 5 0.16711229946524064 0.24413453572554988 WBGENE00011088, WBGENE00011089, WBGENE00013301, WBGENE00012015, WBGENE00007698, WBGENE00009176 1547 13 7838 1.9486847993635323 1.0 0.8802696792849095 99.09047538475622
GOTERM_BP_FAT GO:0046496~nicotinamide nucleotide metabolic process 5 0.16711229946524064 0.24413453572554988 WBGENE00011088, WBGENE00011089, WBGENE00013301, WBGENE00012015, WBGENE00007698, WBGENE00009176 1547 13 7838 1.9486847993635323 1.0 0.8802696792849095 99.09047538475622
GOTERM_BP_FAT GO:0009820~alkaloid metabolic process 5 0.16711229946524064 0.24413453572554988 WBGENE00011088, WBGENE00011089, WBGENE00013301, WBGENE00012015, WBGENE00007698, WBGENE00009176 1547 13 7838 1.9486847993635323 1.0 0.8802696792849095 99.09047538475622
GOTERM_BP_FAT GO:0019748~secondary metabolic process 7 0.2339572192513369 0.25610959222844076 WBGENE00011088, WBGENE00011089, WBGENE00013301, WBGENE00000240, WBGENE00012015, WBGENE00007698, WBGENE00007917, WBGENE00009176 1547 22 7838 1.612093788564377 1.0 0.8917198211138755 99.30441318965121
GOTERM_BP_FAT GO:0019674~NAD metabolic process 3 0.1002673796791444 0.2570585420659339 WBGENE00011088, WBGENE00011089, WBGENE00007698, WBGENE00009176 1547 5 7838 3.0399482870071104 1.0 0.8916544519441694 99.3191642919659
GOTERM_BP_FAT GO:0019362~pyridine nucleotide metabolic process 5 0.16711229946524064 0.34145986941276296 WBGENE00011088, WBGENE00011089, WBGENE00013301, WBGENE00012015, WBGENE00007698, WBGENE00009176 1547 15 7838 1.6888601594483945 1.0 0.9401436885234749 99.91013412457146
GOTERM_BP_FAT GO:0043603~cellular amide metabolic process 5 0.16711229946524064 0.34145986941276296 WBGENE00011088, WBGENE00011089, WBGENE00013301, WBGENE00012015, WBGENE00007698, WBGENE00009176 1547 15 7838 1.6888601594483945 1.0 0.9401436885234749 99.91013412457146
GOTERM_BP_FAT GO:0006767~water-soluble vitamin metabolic process 6 0.2005347593582888 0.3582778273623909 WBGENE00011088, WBGENE00011089, WBGENE00018146, WBGENE00001523, WBGENE00018996, WBGENE00007698, WBGENE00009176 1547 20 7838 1.5199741435035552 1.0 0.9459658263473157 99.94179893155442
GOTERM_BP_FAT GO:0006766~vitamin metabolic process 6 0.2005347593582888 0.3582778273623909 WBGENE00011088, WBGENE00011089, WBGENE00018146, WBGENE00001523, WBGENE00018996, WBGENE00007698, WBGENE00009176 1547 20 7838 1.5199741435035552 1.0 0.9459658263473157 99.94179893155442
GOTERM_BP_FAT GO:0019363~pyridine nucleotide biosynthetic process 3 0.1002673796791444 0.41571738046193674 WBGENE00011088, WBGENE00011089, WBGENE00007698, WBGENE00009176 1547 7 7838 2.1713916335765076 1.0 0.9639034462952933 99.98794731905198
GOTERM_BP_FAT GO:0009110~vitamin biosynthetic process 5 0.16711229946524064 0.4396086935988983 WBGENE00011088, WBGENE00011089, WBGENE00018146, WBGENE00018996, WBGENE00007698, WBGENE00009176 1547 17 7838 1.490170728925054 1.0 0.9702024131094826 99.99402119523573
GOTERM_BP_FAT GO:0042364~water-soluble vitamin biosynthetic process 5 0.16711229946524064 0.4396086935988983 WBGENE00011088, WBGENE00011089, WBGENE00018146, WBGENE00018996, WBGENE00007698, WBGENE00009176 1547 17 7838 1.490170728925054 1.0 0.9702024131094826 99.99402119523573
Annotation Cluster 115 Enrichment Score: 0.6027198659385917
Category Term Count % PValue Genes List Total Pop Hits Pop Total Fold Enrichment Bonferroni Benjamini FDR
SP_PIR_KEYWORDS FAD 14 0.4679144385026738 0.013762694878778377 WBGENE00006510, WBGENE00015553, WBGENE00000137, WBGENE00011088, WBGENE00015894, WBGENE00011089, WBGENE00000766, WBGENE00015512, WBGENE00020366, WBGENE00017565, WBGENE00010052, WBGENE00007197, WBGENE00016491, WBGENE00012031, WBGENE00020812 2849 47 19674 2.0569815463432484 0.9931873926264657 0.09680420847228488 17.331405076472628
INTERPRO IPR006092:Acyl-CoA dehydrogenase, N-terminal 5 0.16711229946524064 0.1656839394834536 WBGENE00010052, WBGENE00015894, WBGENE00016491, WBGENE00020366, WBGENE00020812 2142 14 13633 2.2730758970254765 1.0 0.9848864877563931 95.75806527631843
INTERPRO IPR006089:Acyl-CoA dehydrogenase, conserved site 5 0.16711229946524064 0.19949801504878964 WBGENE00010052, WBGENE00015894, WBGENE00016491, WBGENE00020366, WBGENE00020812 2142 15 13633 2.121537503890445 1.0 0.9918223574378408 97.93890580477421
INTERPRO IPR006090:Acyl-CoA oxidase/dehydrogenase, type 1 5 0.16711229946524064 0.23513278168075666 WBGENE00010052, WBGENE00015894, WBGENE00016491, WBGENE00020366, WBGENE00020812 2142 16 13633 1.9889414098972922 1.0 0.9967701621475809 99.06870562811707
PIR_SUPERFAMILY PIRSF000182:acyl-CoA dehydrogenase 3 0.1002673796791444 0.3581836971534642 WBGENE00010052, WBGENE00016491, WBGENE00020366 803 7 4541 2.423590108521615 1.0 1.0 99.89013836858787
INTERPRO IPR006091:Acyl-CoA oxidase/dehydrogenase, central region 5 0.16711229946524064 0.49849894433227493 WBGENE00010052, WBGENE00015894, WBGENE00016491, WBGENE00020366, WBGENE00020812 2142 23 13633 1.383611415580725 1.0 0.9999836772747193 99.99940972003918
INTERPRO IPR013786:Acyl-CoA dehydrogenase/oxidase, N-terminal 5 0.16711229946524064 0.49849894433227493 WBGENE00010052, WBGENE00015894, WBGENE00016491, WBGENE00020366, WBGENE00020812 2142 23 13633 1.383611415580725 1.0 0.9999836772747193 99.99940972003918
INTERPRO IPR013764:Acyl-CoA oxidase/dehydrogenase, type1/2, C-terminal 5 0.16711229946524064 0.5338822485332959 WBGENE00010052, WBGENE00015894, WBGENE00016491, WBGENE00020366, WBGENE00020812 2142 24 13633 1.3259609399315282 1.0 0.9999923199977802 99.99983529661426
GOTERM_MF_FAT GO:0003995~acyl-CoA dehydrogenase activity 5 0.16711229946524064 0.7402966265289216 WBGENE00010052, WBGENE00015894, WBGENE00016491, WBGENE00020366, WBGENE00020812 1293 25 6686 1.0341840680587782 1.0 0.9995416667359182 99.9999998760719
Annotation Cluster 116 Enrichment Score: 0.602642040925643
Category Term Count % PValue Genes List Total Pop Hits Pop Total Fold Enrichment Bonferroni Benjamini FDR
SP_PIR_KEYWORDS meiosis 8 0.267379679144385 0.030894402884676563 WBGENE00003183, WBGENE00006996, WBGENE00001747, WBGENE00004320, WBGENE00004985, WBGENE00001748, WBGENE00000549, WBGENE00004342 2849 22 19674 2.5111203293021473 0.9999875950027675 0.16416494394105796 35.01398239281479
GOTERM_BP_FAT GO:0050000~chromosome localization 3 0.1002673796791444 0.4886366845853865 WBGENE00006996, WBGENE00004320, WBGENE00000549 1547 8 7838 1.8999676793794442 1.0 0.9788182653520126 99.99871493379625
GOTERM_BP_FAT GO:0051303~establishment of chromosome localization 3 0.1002673796791444 0.4886366845853865 WBGENE00006996, WBGENE00004320, WBGENE00000549 1547 8 7838 1.8999676793794442 1.0 0.9788182653520126 99.99871493379625
GOTERM_BP_FAT GO:0000819~sister chromatid segregation 6 0.2005347593582888 0.5267201018506305 WBGENE00004166, WBGENE00006996, WBGENE00004320, WBGENE00000549, WBGENE00001831, WBGENE00017132 1547 24 7838 1.2666451195862962 1.0 0.9853789967443933 99.99964964046988
Annotation Cluster 117 Enrichment Score: 0.5914279278548545
Category Term Count % PValue Genes List Total Pop Hits Pop Total Fold Enrichment Bonferroni Benjamini FDR
UP_SEQ_FEATURE repeat:HEAT 6 3 0.1002673796791444 0.22774139394263468 WBGENE00004166, WBGENE00011775, WBGENE00002583 747 4 3249 3.262048192771084 1.0 0.9999778458290864 98.59039876964312
UP_SEQ_FEATURE repeat:HEAT 5 3 0.1002673796791444 0.22774139394263468 WBGENE00004166, WBGENE00011775, WBGENE00002583 747 4 3249 3.262048192771084 1.0 0.9999778458290864 98.59039876964312
UP_SEQ_FEATURE repeat:HEAT 4 3 0.1002673796791444 0.22774139394263468 WBGENE00004166, WBGENE00011775, WBGENE00002583 747 4 3249 3.262048192771084 1.0 0.9999778458290864 98.59039876964312
UP_SEQ_FEATURE repeat:HEAT 3 3 0.1002673796791444 0.22774139394263468 WBGENE00004166, WBGENE00011775, WBGENE00002583 747 4 3249 3.262048192771084 1.0 0.9999778458290864 98.59039876964312
UP_SEQ_FEATURE repeat:HEAT 2 3 0.1002673796791444 0.32421437554574617 WBGENE00004166, WBGENE00011775, WBGENE00002583 747 5 3249 2.609638554216867 1.0 0.9999953511335413 99.84390810185917
UP_SEQ_FEATURE repeat:HEAT 1 3 0.1002673796791444 0.32421437554574617 WBGENE00004166, WBGENE00011775, WBGENE00002583 747 5 3249 2.609638554216867 1.0 0.9999953511335413 99.84390810185917
Annotation Cluster 118 Enrichment Score: 0.574370771192771
Category Term Count % PValue Genes List Total Pop Hits Pop Total Fold Enrichment Bonferroni Benjamini FDR
INTERPRO IPR019818:Isocitrate/isopropylmalate dehydrogenase, conserved site 3 0.1002673796791444 0.24015487597643004 WBGENE00010317, WBGENE00007993, WBGENE00009440 2142 6 13633 3.182306255835668 1.0 0.9970364135326458 99.16981352921684
INTERPRO IPR001804:Isocitrate/isopropylmalate dehydrogenase 3 0.1002673796791444 0.24015487597643004 WBGENE00010317, WBGENE00007993, WBGENE00009440 2142 6 13633 3.182306255835668 1.0 0.9970364135326458 99.16981352921684
GOTERM_MF_FAT GO:0004448~isocitrate dehydrogenase activity 3 0.1002673796791444 0.3280234325652244 WBGENE00010317, WBGENE00007993, WBGENE00009440 1293 6 6686 2.5854601701469453 1.0 0.9630989035517418 99.76354346962736
Annotation Cluster 119 Enrichment Score: 0.5692561094732062
Category Term Count % PValue Genes List Total Pop Hits Pop Total Fold Enrichment Bonferroni Benjamini FDR
GOTERM_BP_FAT GO:0006357~regulation of transcription from RNA polymerase II promoter 26 0.8689839572192514 0.020485826353320018 WBGENE00003100, WBGENE00006434, WBGENE00007012, WBGENE00007015, WBGENE00007016, WBGENE00006579, WBGENE00000901, WBGENE00004804, WBGENE00000900, WBGENE00006706, WBGENE00003040, WBGENE00004860, WBGENE00003854, WBGENE00000366, WBGENE00006385, WBGENE00002245, WBGENE00016868,…
GOTERM_BP_FAT GO:0010557~positive regulation of macromolecule biosynthetic process 13 0.4344919786096257 0.2965856612968155 WBGENE00002245, WBGENE00006385, WBGENE00007016, WBGENE00002065, WBGENE00004804, WBGENE00000900, WBGENE00004860, WBGENE00003040, WBGENE00003970, WBGENE00003854, WBGENE00001345, WBGENE00000366, WBGENE00015296 1547 51 7838 1.2914812984017134 1.0 0.9183646714721397 99.7281442423…
GOTERM_BP_FAT GO:0009891~positive regulation of biosynthetic process 13 0.4344919786096257 0.2965856612968155 WBGENE00002245, WBGENE00006385, WBGENE00007016, WBGENE00002065, WBGENE00004804, WBGENE00000900, WBGENE00004860, WBGENE00003040, WBGENE00003970, WBGENE00003854, WBGENE00001345, WBGENE00000366, WBGENE00015296 1547 51 7838 1.2914812984017134 1.0 0.9183646714721397 99.72814424238032
GOTERM_BP_FAT GO:0031328~positive regulation of cellular biosynthetic process 13 0.4344919786096257 0.2965856612968155 WBGENE00002245, WBGENE00006385, WBGENE00007016, WBGENE00002065, WBGENE00004804, WBGENE00000900, WBGENE00004860, WBGENE00003040, WBGENE00003970, WBGENE00003854, WBGENE00001345, WBGENE00000366, WBGENE00015296 1547 51 7838 1.2914812984017134 1.0 0.9183646714721397 99.72814424238032
GOTERM_BP_FAT GO:0045893~positive regulation of transcription, DNA-dependent 11 0.3676470588235294 0.3077014980106718 WBGENE00003040, WBGENE00004860, WBGENE00003854, WBGENE00003970, WBGENE00006385, WBGENE00002245, WBGENE00007016, WBGENE00001345, WBGENE00004804, WBGENE00000366, WBGENE00000900 1547 42 7838 1.32696155385231 1.0 0.9254553851175085 99.79194749055442
GOTERM_BP_FAT GO:0045941~positive regulation of transcription 12 0.4010695187165776 0.3153335751796288 WBGENE00003040, WBGENE00004860, WBGENE00003854, WBGENE00003970, WBGENE00006385, WBGENE00002245, WBGENE00007016, WBGENE00001345, WBGENE00004804, WBGENE00000366, WBGENE00000900, WBGENE00015296 1547 47 7838 1.2935950157477067 1.0 0.9286730189715843 99.82728534172954
GOTERM_BP_FAT GO:0051254~positive regulation of RNA metabolic process 11 0.3676470588235294 0.3359812972665149 WBGENE00003040, WBGENE00004860, WBGENE00003854, WBGENE00003970, WBGENE00006385, WBGENE00002245, WBGENE00007016, WBGENE00001345, WBGENE00004804, WBGENE00000366, WBGENE00000900 1547 43 7838 1.296101982832489 1.0 0.9381390773010345 99.89672045895077
GOTERM_BP_FAT GO:0010628~positive regulation of gene expression 12 0.4010695187165776 0.3422418433456329 WBGENE00003040, WBGENE00004860, WBGENE00003854, WBGENE00003970, WBGENE00006385, WBGENE00002245, WBGENE00007016, WBGENE00001345, WBGENE00004804, WBGENE00000366, WBGENE00000900, WBGENE00015296 1547 48 7838 1.2666451195862962 1.0 0.9399299757600825 99.91190931718458
GOTERM_BP_FAT GO:0010604~positive regulation of macromolecule metabolic process 14 0.4679144385026738 0.352131751127038 WBGENE00002245, WBGENE00006385, WBGENE00007016, WBGENE00002065, WBGENE00003150, WBGENE00004804, WBGENE00000900, WBGENE00003040, WBGENE00004860, WBGENE00003970, WBGENE00003854, WBGENE00001345, WBGENE00000366, WBGENE00015296 1547 58 7838 1.2229677016695273 1.0 0.9431277992258776 9…
GOTERM_BP_FAT GO:0045944~positive regulation of transcription from RNA polymerase II promoter 10 0.3342245989304813 0.3895912031469422 WBGENE00003040, WBGENE00004860, WBGENE00003854, WBGENE00003970, WBGENE00006385, WBGENE00002245, WBGENE00001345, WBGENE00004804, WBGENE00000366, WBGENE00000900 1547 40 7838 1.266645119586296 1.0 0.9559245953397165 99.97487540936135
GOTERM_BP_FAT GO:0045935~positive regulation of nucleobase, nucleoside, nucleotide and nucleic acid metabolic process 12 0.4010695187165776 0.4246979766324915 WBGENE00003040, WBGENE00004860, WBGENE00003854, WBGENE00003970, WBGENE00006385, WBGENE00002245, WBGENE00007016, WBGENE00001345, WBGENE00004804, WBGENE00000366, WBGENE00000900, WBGENE00015296 1547 51 7838 1.1921365831400434 1.0 0.96634870184…
GOTERM_BP_FAT GO:0051173~positive regulation of nitrogen compound metabolic process 12 0.4010695187165776 0.4246979766324915 WBGENE00003040, WBGENE00004860, WBGENE00003854, WBGENE00003970, WBGENE00006385, WBGENE00002245, WBGENE00007016, WBGENE00001345, WBGENE00004804, WBGENE00000366, WBGENE00000900, WBGENE00015296 1547 51 7838 1.1921365831400434 1.0 0.9663487018487689 99.9907077401552
Annotation Cluster 120 Enrichment Score: 0.5691145997129035
Category Term Count % PValue Genes List Total Pop Hits Pop Total Fold Enrichment Bonferroni Benjamini FDR
INTERPRO IPR001932:Protein phosphatase 2C-related 4 0.1336898395721925 0.2428012235774335 WBGENE00006460, WBGENE00011953, WBGENE00020444, WBGENE00018018, WBGENE00012362 2142 11 13633 2.3144045496986676 1.0 0.9970932480425827 99.21883558845892
SMART SM00332:PP2Cc 4 0.1336898395721925 0.28425143440786893 WBGENE00006460, WBGENE00011953, WBGENE00020444, WBGENE00018018, WBGENE00012362 943 11 5537 2.1351585847874293 1.0 0.9145557802269408 98.92828651708174
SMART SM00331:PP2C_SIG 4 0.1336898395721925 0.28425143440786893 WBGENE00006460, WBGENE00011953, WBGENE00020444, WBGENE00018018, WBGENE00012362 943 11 5537 2.1351585847874293 1.0 0.9145557802269408 98.92828651708174
Annotation Cluster 121 Enrichment Score: 0.5689371678210796
Category Term Count % PValue Genes List Total Pop Hits Pop Total Fold Enrichment Bonferroni Benjamini FDR
GOTERM_BP_FAT GO:0009628~response to abiotic stimulus 23 0.768716577540107 0.13321551824680516 WBGENE00000296, WBGENE00006434, WBGENE00003168, WBGENE00003166, WBGENE00002023, WBGENE00004804, WBGENE00002020, WBGENE00002015, WBGENE00018285, WBGENE00003172, WBGENE00002013, WBGENE00006527, WBGENE00002019, WBGENE00002017, WBGENE00003850, WBGENE00002261, WBGENE00010778, WBGENE00001127, WBGENE00006944, …
INTERPRO IPR001436:Alpha crystallin/Heat shock protein 5 0.16711229946524064 0.19949801504878964 WBGENE00002015, WBGENE00002013, WBGENE00002019, WBGENE00002017, WBGENE00002012, WBGENE00002023, WBGENE00002020 2142 15 13633 2.121537503890445 1.0 0.9918223574378408 97.93890580477421
INTERPRO IPR002068:Heat shock protein Hsp20 5 0.16711229946524064 0.23513278168075666 WBGENE00002015, WBGENE00002013, WBGENE00002019, WBGENE00002017, WBGENE00002012, WBGENE00002023, WBGENE00002020 2142 16 13633 1.9889414098972922 1.0 0.9967701621475809 99.06870562811707
GOTERM_BP_FAT GO:0009408~response to heat 8 0.267379679144385 0.3079373266015824 WBGENE00002015, WBGENE00006434, WBGENE00002013, WBGENE00002019, WBGENE00002017, WBGENE00002012, WBGENE00004804, WBGENE00002023, WBGENE00002020, WBGENE00001844 1547 28 7838 1.4475944223843382 1.0 0.9248004079520855 99.79313439604441
GOTERM_BP_FAT GO:0009266~response to temperature stimulus 11 0.3676470588235294 0.36469933044138747 WBGENE00006434, WBGENE00002012, WBGENE00002023, WBGENE00004804, WBGENE00001844, WBGENE00002020, WBGENE00003182, WBGENE00002015, WBGENE00003185, WBGENE00002013, WBGENE00006527, WBGENE00002019, WBGENE00002017 1547 44 7838 1.266645119586296 1.0 0.9475958676489458 99.95084280670581
PIR_SUPERFAMILY PIRSF036514:alpha-crystallin-related small heat shock protein 3 0.1002673796791444 0.5497599682526948 WBGENE00002015, WBGENE00002019, WBGENE00002017, WBGENE00002023, WBGENE00002020 803 10 4541 1.6965130759651308 1.0 1.0 99.99952670422809
Annotation Cluster 122 Enrichment Score: 0.5642603070889799
Category Term Count % PValue Genes List Total Pop Hits Pop Total Fold Enrichment Bonferroni Benjamini FDR
INTERPRO IPR001258:NHL repeat 5 0.16711229946524064 0.07984217375540417 WBGENE00017671, WBGENE00003598, WBGENE00003026, WBGENE00003599, WBGENE00020556 2142 11 13633 2.8930056871233343 1.0 0.9246198721498 76.58166506043375
INTERPRO IPR013017:NHL repeat, subgroup 4 0.1336898395721925 0.08266564273352109 WBGENE00017671, WBGENE00003026, WBGENE00003599, WBGENE00020556 2142 7 13633 3.6369214352407626 1.0 0.9264070136773469 77.80414052316118
UP_SEQ_FEATURE repeat:NHL 1 3 0.1002673796791444 0.32421437554574617 WBGENE00017671, WBGENE00003026, WBGENE00020556 747 5 3249 2.609638554216867 1.0 0.9999953511335413 99.84390810185917
UP_SEQ_FEATURE repeat:NHL 4 3 0.1002673796791444 0.32421437554574617 WBGENE00017671, WBGENE00003026, WBGENE00020556 747 5 3249 2.609638554216867 1.0 0.9999953511335413 99.84390810185917
UP_SEQ_FEATURE repeat:NHL 2 3 0.1002673796791444 0.32421437554574617 WBGENE00017671, WBGENE00003026, WBGENE00020556 747 5 3249 2.609638554216867 1.0 0.9999953511335413 99.84390810185917
UP_SEQ_FEATURE repeat:NHL 3 3 0.1002673796791444 0.32421437554574617 WBGENE00017671, WBGENE00003026, WBGENE00020556 747 5 3249 2.609638554216867 1.0 0.9999953511335413 99.84390810185917
INTERPRO IPR000315:Zinc finger, B-box 5 0.16711229946524064 0.42460710180262334 WBGENE00016191, WBGENE00003598, WBGENE00003026, WBGENE00003599, WBGENE00018384 2142 21 13633 1.515383931350318 1.0 0.9999301332022069 99.99350718585923
SMART SM00336:BBOX 5 0.16711229946524064 0.4904989074802485 WBGENE00016191, WBGENE00003598, WBGENE00003026, WBGENE00003599, WBGENE00018384 943 21 5537 1.39802050194415 1.0 0.9814211651273705 99.98933568227665
INTERPRO IPR011042:Six-bladed beta-propeller, TolB-like 6 0.2005347593582888 0.5497249764452034 WBGENE00017671, WBGENE00003598, WBGENE00003026, WBGENE00020481, WBGENE00003599, WBGENE00020556 2142 31 13633 1.231860486129936 1.0 0.9999942378414087 99.99990990347824
Annotation Cluster 123 Enrichment Score: 0.563844767420223
Category Term Count % PValue Genes List Total Pop Hits Pop Total Fold Enrichment Bonferroni Benjamini FDR
GOTERM_MF_FAT GO:0008565~protein transporter activity 9 0.30080213903743314 0.1573643396095568 WBGENE00002079, WBGENE00002075, WBGENE00002078, WBGENE00002077, WBGENE00001303, WBGENE00008857, WBGENE00017119, WBGENE00000163, WBGENE00022783 1293 28 6686 1.6620815379516074 1.0 0.8602248076532062 92.60649243115316
GOTERM_MF_FAT GO:0022884~macromolecule transmembrane transporter activity 3 0.1002673796791444 0.3280234325652244 WBGENE00001303, WBGENE00017119, WBGENE00022783 1293 6 6686 2.5854601701469453 1.0 0.9630989035517418 99.76354346962736
GOTERM_MF_FAT GO:0015450~P-P-bond-hydrolysis-driven protein transmembrane transporter activity 3 0.1002673796791444 0.3280234325652244 WBGENE00001303, WBGENE00017119, WBGENE00022783 1293 6 6686 2.5854601701469453 1.0 0.9630989035517418 99.76354346962736
GOTERM_MF_FAT GO:0008320~protein transmembrane transporter activity 3 0.1002673796791444 0.3280234325652244 WBGENE00001303, WBGENE00017119, WBGENE00022783 1293 6 6686 2.5854601701469453 1.0 0.9630989035517418 99.76354346962736
Annotation Cluster 124 Enrichment Score: 0.5565314283824632
Category Term Count % PValue Genes List Total Pop Hits Pop Total Fold Enrichment Bonferroni Benjamini FDR
SP_PIR_KEYWORDS cell division 17 0.5681818181818182 0.020843804470636263 WBGENE00000407, WBGENE00004208, WBGENE00003918, WBGENE00000871, WBGENE00003009, WBGENE00004304, WBGENE00003183, WBGENE00001358, WBGENE00003047, WBGENE00001747, WBGENE00004320, WBGENE00001748, WBGENE00000549, WBGENE00022697, WBGENE00001648, WBGENE00001051, WBGENE00017132 2849 65 19674 1.806075006075006 0.9994910074335221 0.13…
SP_PIR_KEYWORDS cell cycle 20 0.6684491978609626 0.026326010783057414 WBGENE00004208, WBGENE00003918, WBGENE00000871, WBGENE00003009, WBGENE00003037, WBGENE00000915, WBGENE00004304, WBGENE00003183, WBGENE00004166, WBGENE00001358, WBGENE00003047, WBGENE00001747, WBGENE00004320, WBGENE00001748, WBGENE00000549, WBGENE00022697, WBGENE00001648, WBGENE00001051, WBGENE00017132, WBGENE00003401 2849 83 19…
GOTERM_BP_FAT GO:0051301~cell division 44 1.4705882352941175 0.16660572446109478 WBGENE00021060, WBGENE00004208, WBGENE00001214, WBGENE00016837, WBGENE00004304, WBGENE00002363, WBGENE00001358, WBGENE00003048, WBGENE00006996, WBGENE00003047, WBGENE00004980, WBGENE00009551, WBGENE00001051, WBGENE00003372, WBGENE00001438, WBGENE00001007, WBGENE00018007, WBGENE00004357, WBGENE00000407, WBGENE00002245…
SP_PIR_KEYWORDS mitosis 9 0.30080213903743314 0.21426144072907144 WBGENE00003047, WBGENE00004208, WBGENE00001747, WBGENE00004320, WBGENE00001748, WBGENE00000549, WBGENE00001648, WBGENE00001051, WBGENE00004304 2849 40 19674 1.5537557037557037 1.0 0.5625248690397576 96.35461923579774
GOTERM_BP_FAT GO:0000819~sister chromatid segregation 6 0.2005347593582888 0.5267201018506305 WBGENE00004166, WBGENE00006996, WBGENE00004320, WBGENE00000549, WBGENE00001831, WBGENE00017132 1547 24 7838 1.2666451195862962 1.0 0.9853789967443933 99.99964964046988
GOTERM_BP_FAT GO:0007067~mitosis 12 0.4010695187165776 0.7427130116601182 WBGENE00004166, WBGENE00003047, WBGENE00004208, WBGENE00001747, WBGENE00004320, WBGENE00001748, WBGENE00000549, WBGENE00001648, WBGENE00001051, WBGENE00001831, WBGENE00017132, WBGENE00004304 1547 64 7838 0.9499838396897221 1.0 0.9986375652526359 99.999999987422
GOTERM_BP_FAT GO:0000280~nuclear division 12 0.4010695187165776 0.7615026269937536 WBGENE00004166, WBGENE00003047, WBGENE00004208, WBGENE00001747, WBGENE00004320, WBGENE00001748, WBGENE00000549, WBGENE00001648, WBGENE00001051, WBGENE00001831, WBGENE00017132, WBGENE00004304 1547 65 7838 0.9353687036944957 1.0 0.9989140532347284 99.99999999647974
GOTERM_BP_FAT GO:0000087~M phase of mitotic cell cycle 12 0.4010695187165776 0.7615026269937536 WBGENE00004166, WBGENE00003047, WBGENE00004208, WBGENE00001747, WBGENE00004320, WBGENE00001748, WBGENE00000549, WBGENE00001648, WBGENE00001051, WBGENE00001831, WBGENE00017132, WBGENE00004304 1547 65 7838 0.9353687036944957 1.0 0.9989140532347284 99.99999999647974
GOTERM_BP_FAT GO:0048285~organelle fission 12 0.4010695187165776 0.7793233475036169 WBGENE00004166, WBGENE00003047, WBGENE00004208, WBGENE00001747, WBGENE00004320, WBGENE00001748, WBGENE00000549, WBGENE00001648, WBGENE00001051, WBGENE00001831, WBGENE00017132, WBGENE00004304 1547 66 7838 0.9211964506082153 1.0 0.9992015870768644 99.99999999904453
GOTERM_BP_FAT GO:0000070~mitotic sister chromatid segregation 4 0.1336898395721925 0.7856485365281575 WBGENE00004166, WBGENE00000549, WBGENE00001831, WBGENE00017132 1547 20 7838 1.0133160956690368 1.0 0.9992592497615894 99.99999999941367
Annotation Cluster 125 Enrichment Score: 0.5542495958436563
Category Term Count % PValue Genes List Total Pop Hits Pop Total Fold Enrichment Bonferroni Benjamini FDR
INTERPRO IPR002130:Peptidyl-prolyl cis-trans isomerase, cyclophilin-type 7 0.2339572192513369 0.0807076723835248 WBGENE00000889, WBGENE00021201, WBGENE00000879, WBGENE00000877, WBGENE00000880, WBGENE00000883, WBGENE00000885 2142 20 13633 2.2276143790849674 1.0 0.9241591283441148 76.96298600060764
SP_PIR_KEYWORDS Rotamase 7 0.2339572192513369 0.21060467425213825 WBGENE00000889, WBGENE00021201, WBGENE00000879, WBGENE00000877, WBGENE00000880, WBGENE00000883, WBGENE00000885 2849 28 19674 1.7263952263952262 1.0 0.5659795647460244 96.11458502768758
UP_SEQ_FEATURE domain:PPIase cyclophilin-type 5 0.16711229946524064 0.2320085548581904 WBGENE00000879, WBGENE00000877, WBGENE00000880, WBGENE00000883, WBGENE00000885 747 11 3249 1.976998904709748 1.0 0.9999759286762395 98.71349119452125
SP_PIR_KEYWORDS Isomerase 11 0.3676470588235294 0.3268055848743514 WBGENE00000889, WBGENE00021201, WBGENE00006595, WBGENE00000879, WBGENE00000877, WBGENE00015168, WBGENE00000880, WBGENE00000883, WBGENE00000885, WBGENE00003963, WBGENE00003962 2849 58 19674 1.3096791372653442 1.0 0.7071515399527543 99.56381398601917
GOTERM_MF_FAT GO:0003755~peptidyl-prolyl cis-trans isomerase activity 7 0.2339572192513369 0.3502292727436088 WBGENE00000889, WBGENE00021201, WBGENE00000879, WBGENE00000877, WBGENE00000880, WBGENE00000883, WBGENE00000885 1293 25 6686 1.4478576952822892 1.0 0.9709606359983151 99.85817558822414
SP_PIR_KEYWORDS cis-trans-isomerase 3 0.1002673796791444 0.3823211191734394 WBGENE00000879, WBGENE00000877, WBGENE00000883 2849 9 19674 2.3018603018603017 1.0 0.7586881694880969 99.86624084139515
GOTERM_MF_FAT GO:0016859~cis-trans isomerase activity 7 0.2339572192513369 0.38803695902966473 WBGENE00000889, WBGENE00021201, WBGENE00000879, WBGENE00000877, WBGENE00000880, WBGENE00000883, WBGENE00000885 1293 26 6686 1.3921708608483552 1.0 0.9780994300986106 99.94302118157131
PIR_SUPERFAMILY PIRSF001467:peptidylprolyl isomerase 3 0.1002673796791444 0.5497599682526948 WBGENE00000879, WBGENE00000877, WBGENE00000883 803 10 4541 1.6965130759651308 1.0 1.0 99.99952670422809
Annotation Cluster 126 Enrichment Score: 0.5538693097294615
Category Term Count % PValue Genes List Total Pop Hits Pop Total Fold Enrichment Bonferroni Benjamini FDR
SP_PIR_KEYWORDS protein phosphatase 8 0.267379679144385 0.09944153815209317 WBGENE00004086, WBGENE00001747, WBGENE00021629, WBGENE00001748, WBGENE00006923, WBGENE00006460, WBGENE00007922, WBGENE00011953, WBGENE00020444 2849 28 19674 1.9730231158802587 1.0 0.3549628246353873 76.27184579785113
SP_PIR_KEYWORDS manganese 10 0.3342245989304813 0.2526955142222407 WBGENE00003911, WBGENE00004086, WBGENE00001747, WBGENE00005026, WBGENE00001748, WBGENE00007922, WBGENE00011953, WBGENE00020444, WBGENE00007993, WBGENE00009163, WBGENE00003068 2849 48 19674 1.4386626886626888 1.0 0.6246949465909315 98.16933632199053
UP_SEQ_FEATURE metal ion-binding site:Iron 7 0.2339572192513369 0.25735938137249603 WBGENE00000296, WBGENE00004086, WBGENE00001747, WBGENE00001748, WBGENE00007922, WBGENE00014203, WBGENE00000240 747 19 3249 1.602409638554217 1.0 0.9999839598055477 99.26037382044835
UP_SEQ_FEATURE metal ion-binding site:Manganese 5 0.16711229946524064 0.3475145178192853 WBGENE00004086, WBGENE00001747, WBGENE00005026, WBGENE00001748, WBGENE00007922 747 13 3249 1.6728452270620946 1.0 0.9999972639401595 99.91248368790761
GOTERM_MF_FAT GO:0030145~manganese ion binding 9 0.30080213903743314 0.7567895544488762 WBGENE00003911, WBGENE00004086, WBGENE00001747, WBGENE00005026, WBGENE00001748, WBGENE00007922, WBGENE00011953, WBGENE00020444, WBGENE00007993, WBGENE00009163 1293 49 6686 0.94976087882949 1.0 0.9995996544834899 99.99999995432222
Annotation Cluster 127 Enrichment Score: 0.5531622442867143
Category Term Count % PValue Genes List Total Pop Hits Pop Total Fold Enrichment Bonferroni Benjamini FDR
GOTERM_MF_FAT GO:0016405~CoA-ligase activity 4 0.1336898395721925 0.1882855255573261 WBGENE00009812, WBGENE00007969, WBGENE00007350, WBGENE00003179 1293 8 6686 2.5854601701469453 1.0 0.8851690025132852 95.8133755855971
GOTERM_MF_FAT GO:0016877~ligase activity, forming carbon-sulfur bonds 4 0.1336898395721925 0.24400872884310332 WBGENE00009812, WBGENE00007969, WBGENE00007350, WBGENE00003179 1293 9 6686 2.2981868179083955 1.0 0.9242025214577916 98.58085872090528
GOTERM_MF_FAT GO:0016878~acid-thiol ligase activity 3 0.1002673796791444 0.476750294204751 WBGENE00009812, WBGENE00007969, WBGENE00007350 1293 8 6686 1.9390951276102086 1.0 0.9904594536335323 99.9947390174234
Annotation Cluster 128 Enrichment Score: 0.5430180186506788
Category Term Count % PValue Genes List Total Pop Hits Pop Total Fold Enrichment Bonferroni Benjamini FDR
GOTERM_BP_FAT GO:0009991~response to extracellular stimulus 6 0.2005347593582888 0.19335838841500086 WBGENE00000296, WBGENE00000247, WBGENE00003185, WBGENE00001835, WBGENE00001648, WBGENE00001145 1547 16 7838 1.8999676793794442 1.0 0.8249018819901228 97.29004971537667
GOTERM_BP_FAT GO:0031667~response to nutrient levels 5 0.16711229946524064 0.29227033968848504 WBGENE00000296, WBGENE00000247, WBGENE00003185, WBGENE00001648, WBGENE00001145 1547 14 7838 1.8094930279804229 1.0 0.9156421024888141 99.69873986296052
GOTERM_BP_FAT GO:0032094~response to food 3 0.1002673796791444 0.41571738046193674 WBGENE00000296, WBGENE00001648, WBGENE00001145 1547 7 7838 2.1713916335765076 1.0 0.9639034462952933 99.98794731905198
Annotation Cluster 129 Enrichment Score: 0.5424354425854846
Category Term Count % PValue Genes List Total Pop Hits Pop Total Fold Enrichment Bonferroni Benjamini FDR
INTERPRO IPR019749:Band 4.1 domain 6 0.2005347593582888 0.16636210838933638 WBGENE00003593, WBGENE00006836, WBGENE00001488, WBGENE00002213, WBGENE00001496, WBGENE00002037 2142 19 13633 2.0098776352646324 1.0 0.9845237713065491 95.81781793402313
SMART SM00295:B41 6 0.2005347593582888 0.21083727325610724 WBGENE00003593, WBGENE00006836, WBGENE00001488, WBGENE00002213, WBGENE00001496, WBGENE00002037 943 19 5537 1.8542166657364514 1.0 0.85215449667154 95.97057230622357
INTERPRO IPR000299:FERM domain 5 0.16711229946524064 0.3482525298142859 WBGENE00003593, WBGENE00001488, WBGENE00002213, WBGENE00001496, WBGENE00002037 2142 19 13633 1.6748980293871936 1.0 0.9996937332906438 99.94291789991472
INTERPRO IPR019748:FERM central domain 4 0.1336898395721925 0.553811721062912 WBGENE00003593, WBGENE00006836, WBGENE00001488, WBGENE00002037 2142 18 13633 1.4143583359269634 1.0 0.9999945573657948 99.99992315269883
Annotation Cluster 130 Enrichment Score: 0.5385087768791774
Category Term Count % PValue Genes List Total Pop Hits Pop Total Fold Enrichment Bonferroni Benjamini FDR
SP_PIR_KEYWORDS methyltransferase 10 0.3342245989304813 0.0887135536194597 WBGENE00003040, WBGENE00004781, WBGENE00012298, WBGENE00016313, WBGENE00000765, WBGENE00007194, WBGENE00016603, WBGENE00015124, WBGENE00012802, WBGENE00019883 2849 38 19674 1.8172581330476067 0.999999999999997 0.3284281621381454 72.08110585612965
INTERPRO IPR001214:SET 9 0.30080213903743314 0.13479050355486 WBGENE00003040, WBGENE00004781, WBGENE00016313, WBGENE00012527, WBGENE00016603, WBGENE00007403, WBGENE00020920, WBGENE00012802, WBGENE00019883 2142 33 13633 1.7358034122740005 1.0 0.9695992995207946 92.00088389793699
UP_SEQ_FEATURE domain:SET 5 0.16711229946524064 0.17826453433732858 WBGENE00003040, WBGENE00004781, WBGENE00016313, WBGENE00007403, WBGENE00019883 747 10 3249 2.174698795180723 1.0 0.9999647534032495 96.07493891104446
SMART SM00317:SET 9 0.30080213903743314 0.18676464075850407 WBGENE00003040, WBGENE00004781, WBGENE00016313, WBGENE00012527, WBGENE00016603, WBGENE00007403, WBGENE00020920, WBGENE00012802, WBGENE00019883 943 33 5537 1.6013689385905718 1.0 0.8348280438144513 93.94324943155245
GOTERM_MF_FAT GO:0008276~protein methyltransferase activity 7 0.2339572192513369 0.24031345117142938 WBGENE00003040, WBGENE00020090, WBGENE00004781, WBGENE00016313, WBGENE00016603, WBGENE00016492, WBGENE00019883 1293 22 6686 1.6452928355480558 1.0 0.9231888878591754 98.4715933564789
SP_PIR_KEYWORDS s-adenosyl-l-methionine 6 0.2005347593582888 0.2611389635132936 WBGENE00004781, WBGENE00012298, WBGENE00017776, WBGENE00022363, WBGENE00016313, WBGENE00019883 2849 24 19674 1.7263952263952265 1.0 0.6286001056881669 98.43384983081594
INTERPRO IPR003616:Post-SET zinc-binding region 3 0.1002673796791444 0.3031505692722634 WBGENE00016603, WBGENE00012802, WBGENE00019883 2142 7 13633 2.727691076430572 1.0 0.9991427726586598 99.81657333691913
SMART SM00508:PostSET 3 0.1002673796791444 0.33994633099292804 WBGENE00016603, WBGENE00012802, WBGENE00019883 943 7 5537 2.5164369034994696 1.0 0.9395718331021459 99.64280413127454
GOTERM_MF_FAT GO:0016278~lysine N-methyltransferase activity 5 0.16711229946524064 0.3747982217857548 WBGENE00003040, WBGENE00004781, WBGENE00016313, WBGENE00016603, WBGENE00019883 1293 16 6686 1.6159126063418408 1.0 0.9751071477566726 99.92109455577318
GOTERM_MF_FAT GO:0016279~protein-lysine N-methyltransferase activity 5 0.16711229946524064 0.3747982217857548 WBGENE00003040, WBGENE00004781, WBGENE00016313, WBGENE00016603, WBGENE00019883 1293 16 6686 1.6159126063418408 1.0 0.9751071477566726 99.92109455577318
GOTERM_MF_FAT GO:0018024~histone-lysine N-methyltransferase activity 5 0.16711229946524064 0.3747982217857548 WBGENE00003040, WBGENE00004781, WBGENE00016313, WBGENE00016603, WBGENE00019883 1293 16 6686 1.6159126063418408 1.0 0.9751071477566726 99.92109455577318
GOTERM_MF_FAT GO:0042054~histone methyltransferase activity 5 0.16711229946524064 0.42274833283649593 WBGENE00003040, WBGENE00004781, WBGENE00016313, WBGENE00016603, WBGENE00019883 1293 17 6686 1.52085892361585 1.0 0.9835032644236615 99.97656078478244
GOTERM_MF_FAT GO:0008170~N-methyltransferase activity 5 0.16711229946524064 0.6390905570280515 WBGENE00003040, WBGENE00004781, WBGENE00016313, WBGENE00016603, WBGENE00019883 1293 22 6686 1.1752091682486112 1.0 0.9983340914014899 99.99998149686029
KEGG_PATHWAY cel00310:Lysine degradation 10 0.3342245989304813 0.7890651699290989 WBGENE00020347, WBGENE00003040, WBGENE00004781, WBGENE00001151, WBGENE00010052, WBGENE00016395, WBGENE00000107, WBGENE00016313, WBGENE00001523, WBGENE00019883 434 38 1534 0.930147950521465 1.0 0.9835918988758152 99.99999713745022
Annotation Cluster 131 Enrichment Score: 0.5374066973938052
Category Term Count % PValue Genes List Total Pop Hits Pop Total Fold Enrichment Bonferroni Benjamini FDR
GOTERM_MF_FAT GO:0016879~ligase activity, forming carbon-nitrogen bonds 23 0.768716577540107 0.12397523775961217 WBGENE00017777, WBGENE00016326, WBGENE00020762, WBGENE00000880, WBGENE00001089, WBGENE00007698, WBGENE00006732, WBGENE00006705, WBGENE00006706, WBGENE00016405, WBGENE00004259, WBGENE00004428, WBGENE00022358, WBGENE00009813, WBGENE00001606, WBGENE00021369, WBGENE00006720, WBGENE00006702…
GOTERM_MF_FAT GO:0016881~acid-amino acid ligase activity 16 0.53475935828877 0.1863174671103101 WBGENE00017777, WBGENE00020762, WBGENE00016326, WBGENE00000880, WBGENE00001089, WBGENE00006732, WBGENE00006705, WBGENE00006706, WBGENE00016405, WBGENE00022358, WBGENE00021369, WBGENE00006720, WBGENE00006702, WBGENE00015116, WBGENE00006731, WBGENE00007009 1293 61 6686 1.3563069745033156 1.0 0.8857422591…
GOTERM_MF_FAT GO:0019787~small conjugating protein ligase activity 12 0.4010695187165776 0.19472037206823656 WBGENE00006705, WBGENE00006706, WBGENE00016405, WBGENE00021369, WBGENE00006702, WBGENE00006720, WBGENE00016326, WBGENE00020762, WBGENE00006731, WBGENE00000880, WBGENE00001089, WBGENE00006732 1293 43 6686 1.4430475368262017 1.0 0.8843277307990884 96.29077357778903
INTERPRO IPR000608:Ubiquitin-conjugating enzyme, E2 6 0.2005347593582888 0.45469839073332813 WBGENE00006705, WBGENE00006706, WBGENE00006702, WBGENE00006720, WBGENE00006731, WBGENE00006732 2142 28 13633 1.363845538215286 1.0 0.999959446252114 99.99745629596343
SMART SM00212:UBCc 6 0.2005347593582888 0.5305068757019146 WBGENE00006705, WBGENE00006706, WBGENE00006702, WBGENE00006720, WBGENE00006731, WBGENE00006732 943 28 5537 1.2582184517497348 1.0 0.9834733483505979 99.99648259875254
INTERPRO IPR016135:Ubiquitin-conjugating enzyme/RWD-like 6 0.2005347593582888 0.5497249764452034 WBGENE00006705, WBGENE00006706, WBGENE00006702, WBGENE00006720, WBGENE00006731, WBGENE00006732 2142 31 13633 1.231860486129936 1.0 0.9999942378414087 99.99990990347824
Annotation Cluster 132 Enrichment Score: 0.5344000324507937
Category Term Count % PValue Genes List Total Pop Hits Pop Total Fold Enrichment Bonferroni Benjamini FDR
GOTERM_BP_FAT GO:0006396~RNA processing 39 1.303475935828877 0.17345246346629709 WBGENE00003389, WBGENE00015553, WBGENE00017855, WBGENE00000466, WBGENE00016837, WBGENE00004326, WBGENE00018146, WBGENE00007436, WBGENE00014177, WBGENE00017928, WBGENE00006566, WBGENE00019168, WBGENE00019241, WBGENE00018967, WBGENE00004920, WBGENE00013026, WBGENE00015581, WBGENE00011791, WBGENE00013143, WBGENE00017768…
GOTERM_CC_FAT GO:0005730~nucleolus 7 0.2339572192513369 0.20505231446341243 WBGENE00013144, WBGENE00004437, WBGENE00007708, WBGENE00015104, WBGENE00003063, WBGENE00044083, WBGENE00022765 1025 31 7912 1.7430055074744297 1.0 0.5954530543190425 95.18894005262037
GOTERM_BP_FAT GO:0006364~rRNA processing 10 0.3342245989304813 0.21404002271257025 WBGENE00013143, WBGENE00019168, WBGENE00017855, WBGENE00007708, WBGENE00015104, WBGENE00003063, WBGENE00009163, WBGENE00044083, WBGENE00013544, WBGENE00014177 1547 34 7838 1.490170728925054 1.0 0.8485673057844535 98.24796818911477
GOTERM_BP_FAT GO:0016072~rRNA metabolic process 10 0.3342245989304813 0.21404002271257025 WBGENE00013143, WBGENE00019168, WBGENE00017855, WBGENE00007708, WBGENE00015104, WBGENE00003063, WBGENE00009163, WBGENE00044083, WBGENE00013544, WBGENE00014177 1547 34 7838 1.490170728925054 1.0 0.8485673057844535 98.24796818911477
SP_PIR_KEYWORDS rrna processing 6 0.2005347593582888 0.2611389635132936 WBGENE00007708, WBGENE00015104, WBGENE00003063, WBGENE00009163, WBGENE00044083, WBGENE00014177 2849 24 19674 1.7263952263952265 1.0 0.6286001056881669 98.43384983081594
GOTERM_BP_FAT GO:0042254~ribosome biogenesis 13 0.4344919786096257 0.27191955228732745 WBGENE00004408, WBGENE00013143, WBGENE00007708, WBGENE00017855, WBGENE00003063, WBGENE00009163, WBGENE00013544, WBGENE00001234, WBGENE00014177, WBGENE00019168, WBGENE00004437, WBGENE00015104, WBGENE00044083 1547 50 7838 1.3173109243697478 1.0 0.9027997707809575 99.5150612466319
GOTERM_BP_FAT GO:0022613~ribonucleoprotein complex biogenesis 13 0.4344919786096257 0.3475585424148881 WBGENE00004408, WBGENE00013143, WBGENE00007708, WBGENE00017855, WBGENE00003063, WBGENE00009163, WBGENE00013544, WBGENE00001234, WBGENE00014177, WBGENE00019168, WBGENE00004437, WBGENE00015104, WBGENE00044083 1547 53 7838 1.2427461550657999 1.0 0.9417738438340412 99.92313252995918
GOTERM_BP_FAT GO:0034470~ncRNA processing 17 0.5681818181818182 0.38508577213216955 WBGENE00013026, WBGENE00015553, WBGENE00013143, WBGENE00007708, WBGENE00009452, WBGENE00017855, WBGENE00018146, WBGENE00003063, WBGENE00009163, WBGENE00013544, WBGENE00017928, WBGENE00001983, WBGENE00014177, WBGENE00006566, WBGENE00019168, WBGENE00015104, WBGENE00044083 1547 74 7838 1.163944163944164 1.0 0.9543734…
SP_PIR_KEYWORDS ribosome biogenesis 5 0.16711229946524064 0.39699781564394665 WBGENE00004437, WBGENE00007708, WBGENE00003063, WBGENE00009163, WBGENE00014177 2849 22 19674 1.5694502058138422 1.0 0.7724740774474735 99.90386382215996
GOTERM_BP_FAT GO:0034660~ncRNA metabolic process 22 0.7352941176470588 0.7366800025280428 WBGENE00000196, WBGENE00013026, WBGENE00015553, WBGENE00013143, WBGENE00017855, WBGENE00007708, WBGENE00009452, WBGENE00018146, WBGENE00003815, WBGENE00003063, WBGENE00009163, WBGENE00013544, WBGENE00017928, WBGENE00001983, WBGENE00003073, WBGENE00014177, WBGENE00006566, WBGENE00019168, WBGENE00015104, WBGEN…
Annotation Cluster 133 Enrichment Score: 0.5226700582777146
Category Term Count % PValue Genes List Total Pop Hits Pop Total Fold Enrichment Bonferroni Benjamini FDR
INTERPRO IPR002482:Peptidoglycan-binding Lysin subgroup 3 0.1002673796791444 0.17788393292423418 WBGENE00009665, WBGENE00018700, WBGENE00015008 2142 5 13633 3.818767507002801 1.0 0.9882325185241302 96.71937780761898
INTERPRO IPR018392:Peptidoglycan-binding lysin domain 3 0.1002673796791444 0.17788393292423418 WBGENE00009665, WBGENE00018700, WBGENE00015008 2142 5 13633 3.818767507002801 1.0 0.9882325185241302 96.71937780761898
SMART SM00257:LysM 3 0.1002673796791444 0.20289337156838072 WBGENE00009665, WBGENE00018700, WBGENE00015008 943 5 5537 3.5230116648992578 1.0 0.8540674454571178 95.38425728129167
GOTERM_BP_FAT GO:0044036~cell wall macromolecule metabolic process 3 0.1002673796791444 0.6159623991279701 WBGENE00009665, WBGENE00018700, WBGENE00015008 1547 10 7838 1.5199741435035552 1.0 0.9938393856498456 99.9999895114288
GOTERM_BP_FAT GO:0016998~cell wall macromolecule catabolic process 3 0.1002673796791444 0.6159623991279701 WBGENE00009665, WBGENE00018700, WBGENE00015008 1547 10 7838 1.5199741435035552 1.0 0.9938393856498456 99.9999895114288
Annotation Cluster 134 Enrichment Score: 0.5074693055276426
Category Term Count % PValue Genes List Total Pop Hits Pop Total Fold Enrichment Bonferroni Benjamini FDR
PIR_SUPERFAMILY PIRSF038109:Protein ariadne-2 3 0.1002673796791444 0.1459259173416768 WBGENE00016158, WBGENE00016157, WBGENE00020462 803 4 4541 4.241282689912827 1.0 0.9999999993725661 91.14024136256027
INTERPRO IPR002867:Zinc finger, C6HC-type 4 0.1336898395721925 0.4264738111123825 WBGENE00016158, WBGENE00016157, WBGENE00020462, WBGENE00018964 2142 15 13633 1.6972300031123562 1.0 0.9999236695905603 99.99386502268766
SMART SM00647:IBR 4 0.1336898395721925 0.4825777387829795 WBGENE00016158, WBGENE00016157, WBGENE00020462, WBGENE00018964 943 15 5537 1.5657829621774482 1.0 0.9810387117157754 99.98685360181031
Annotation Cluster 135 Enrichment Score: 0.4887676929292559
Category Term Count % PValue Genes List Total Pop Hits Pop Total Fold Enrichment Bonferroni Benjamini FDR
GOTERM_BP_FAT GO:0007267~cell-cell signaling 19 0.6350267379679144 0.2117644641149804 WBGENE00006364, WBGENE00006947, WBGENE00000296, WBGENE00006768, WBGENE00000407, WBGENE00003368, WBGENE00006365, WBGENE00015789, WBGENE00004507, WBGENE00001395, WBGENE00004764, WBGENE00003047, WBGENE00001794, WBGENE00004913, WBGENE00011230, WBGENE00006773, WBGENE00004363, WBGENE00000277, WBGENE00001008 1547 75 78…
GOTERM_BP_FAT GO:0019226~transmission of nerve impulse 16 0.53475935828877 0.2288432331692686 WBGENE00006364, WBGENE00000296, WBGENE00006768, WBGENE00000407, WBGENE00003368, WBGENE00015789, WBGENE00004507, WBGENE00001395, WBGENE00003047, WBGENE00004913, WBGENE00001794, WBGENE00011230, WBGENE00006773, WBGENE00004363, WBGENE00000277, WBGENE00001008 1547 62 7838 1.3075046395729506 1.0 0.864446334320…
GOTERM_BP_FAT GO:0007268~synaptic transmission 16 0.53475935828877 0.2288432331692686 WBGENE00006364, WBGENE00000296, WBGENE00006768, WBGENE00000407, WBGENE00003368, WBGENE00015789, WBGENE00004507, WBGENE00001395, WBGENE00003047, WBGENE00004913, WBGENE00001794, WBGENE00011230, WBGENE00006773, WBGENE00004363, WBGENE00000277, WBGENE00001008 1547 62 7838 1.3075046395729506 1.0 0.8644463343203564 98.…
GOTERM_BP_FAT GO:0050877~neurological system process 36 1.2032085561497325 0.9999999879042185 WBGENE00018061, WBGENE00000296, WBGENE00016005, WBGENE00006768, WBGENE00005149, WBGENE00003368, WBGENE00005976, WBGENE00005073, WBGENE00004507, WBGENE00003172, WBGENE00003854, WBGENE00003047, WBGENE00006527, WBGENE00003850, WBGENE00015568, WBGENE00006773, WBGENE00001008, WBGENE00002210, WBGENE00006364, W…
Annotation Cluster 136 Enrichment Score: 0.48799963264113205
Category Term Count % PValue Genes List Total Pop Hits Pop Total Fold Enrichment Bonferroni Benjamini FDR
SP_PIR_KEYWORDS dna repair 6 0.2005347593582888 0.20441087537797642 WBGENE00011814, WBGENE00006961, WBGENE00001974, WBGENE00004342, WBGENE00001574, WBGENE00004053 2849 22 19674 1.8833402469766107 1.0 0.5609845379250589 95.67431641087038
SP_PIR_KEYWORDS DNA damage 6 0.2005347593582888 0.2611389635132936 WBGENE00011814, WBGENE00006961, WBGENE00001974, WBGENE00004342, WBGENE00001574, WBGENE00004053 2849 24 19674 1.7263952263952265 1.0 0.6286001056881669 98.43384983081594
GOTERM_BP_FAT GO:0006281~DNA repair 14 0.4679144385026738 0.6436139193895016 WBGENE00006944, WBGENE00006961, WBGENE00000466, WBGENE00001974, WBGENE00004297, WBGENE00001574, WBGENE00008665, WBGENE00011814, WBGENE00001917, WBGENE00000520, WBGENE00007356, WBGENE00000264, WBGENE00044235, WBGENE00004053 1547 70 7838 1.0133160956690368 1.0 0.9950799551592634 99.99999700939904
Annotation Cluster 137 Enrichment Score: 0.48536970590881945
Category Term Count % PValue Genes List Total Pop Hits Pop Total Fold Enrichment Bonferroni Benjamini FDR
INTERPRO IPR000300:Inositol polyphosphate related phosphatase 3 0.1002673796791444 0.17788393292423418 WBGENE00016802, WBGENE00007620, WBGENE00012016 2142 5 13633 3.818767507002801 1.0 0.9882325185241302 96.71937780761898
SMART SM00128:IPPc 3 0.1002673796791444 0.20289337156838072 WBGENE00016802, WBGENE00007620, WBGENE00012016 943 5 5537 3.5230116648992578 1.0 0.8540674454571178 95.38425728129167
GOTERM_MF_FAT GO:0004437~inositol or phosphatidylinositol phosphatase activity 3 0.1002673796791444 0.5432478843068782 WBGENE00016802, WBGENE00007620, WBGENE00012016 1293 9 6686 1.7236401134312966 1.0 0.9951143576299127 99.99933451198255
INTERPRO IPR005135:Endonuclease/exonuclease/phosphatase 3 0.1002673796791444 0.5836043908941467 WBGENE00016802, WBGENE00007620, WBGENE00012016 2142 12 13633 1.591153127917834 1.0 0.9999975090605502 99.99997698290389
Annotation Cluster 138 Enrichment Score: 0.47432459999165005
Category Term Count % PValue Genes List Total Pop Hits Pop Total Fold Enrichment Bonferroni Benjamini FDR
GOTERM_MF_FAT GO:0033293~monocarboxylic acid binding 6 0.2005347593582888 0.181665830046502 WBGENE00004258, WBGENE00017864, WBGENE00009818, WBGENE00007680, WBGENE00011731, WBGENE00000114 1293 16 6686 1.9390951276102086 1.0 0.889460378235244 95.26279785834869
GOTERM_MF_FAT GO:0005504~fatty acid binding 4 0.1336898395721925 0.3601351675966373 WBGENE00009818, WBGENE00007680, WBGENE00011731, WBGENE00000114 1293 11 6686 1.8803346691977783 1.0 0.9712246650337347 99.88773106634308
GOTERM_MF_FAT GO:0000062~acyl-CoA binding 4 0.1336898395721925 0.3601351675966373 WBGENE00009818, WBGENE00007680, WBGENE00011731, WBGENE00000114 1293 11 6686 1.8803346691977783 1.0 0.9712246650337347 99.88773106634308
INTERPRO IPR014352:FERM/acyl-CoA-binding protein, 3-helical bundle 5 0.16711229946524064 0.42460710180262334 WBGENE00009818, WBGENE00003593, WBGENE00001488, WBGENE00007680, WBGENE00011731 2142 21 13633 1.515383931350318 1.0 0.9999301332022069 99.99350718585923
INTERPRO IPR000582:Acyl-CoA-binding protein, ACBP 3 0.1002673796791444 0.424800904949269 WBGENE00009818, WBGENE00007680, WBGENE00011731 2142 9 13633 2.121537503890445 1.0 0.999925313883011 99.99354523222586
Annotation Cluster 139 Enrichment Score: 0.4712562405837633
Category Term Count % PValue Genes List Total Pop Hits Pop Total Fold Enrichment Bonferroni Benjamini FDR
GOTERM_BP_FAT GO:0035150~regulation of tube size 3 0.1002673796791444 0.3378654314603967 WBGENE00001366, WBGENE00001368, WBGENE00004855 1547 6 7838 2.5332902391725924 1.0 0.9386156365168606 99.90153273533626
GOTERM_BP_FAT GO:0002064~epithelial cell development 3 0.1002673796791444 0.3378654314603967 WBGENE00001366, WBGENE00001368, WBGENE00004855 1547 6 7838 2.5332902391725924 1.0 0.9386156365168606 99.90153273533626
GOTERM_BP_FAT GO:0030855~epithelial cell differentiation 3 0.1002673796791444 0.3378654314603967 WBGENE00001366, WBGENE00001368, WBGENE00004855 1547 6 7838 2.5332902391725924 1.0 0.9386156365168606 99.90153273533626
Annotation Cluster 140 Enrichment Score: 0.4702501306234689
Category Term Count % PValue Genes List Total Pop Hits Pop Total Fold Enrichment Bonferroni Benjamini FDR
INTERPRO IPR011598:Helix-loop-helix DNA-binding 8 0.267379679144385 0.10102049920016344 WBGENE00001952, WBGENE00020930, WBGENE00001960, WBGENE00003378, WBGENE00003163, WBGENE00003511, WBGENE00000095, WBGENE00001955 2142 26 13633 1.958342311283488 1.0 0.9397044687053271 84.39956857897198
UP_SEQ_FEATURE DNA-binding region:Basic motif 4 0.1336898395721925 0.48025818934958975 WBGENE00001952, WBGENE00003378, WBGENE00004804, WBGENE00001955 747 11 3249 1.5815991237677982 1.0 0.999999906785366 99.99794384495024
UP_SEQ_FEATURE domain:Helix-loop-helix motif 3 0.1002673796791444 0.8005073405077276 WBGENE00001952, WBGENE00003378, WBGENE00001955 747 12 3249 1.0873493975903614 1.0 0.9999999999999805 99.99999999971483
Annotation Cluster 141 Enrichment Score: 0.45812784499413695
Category Term Count % PValue Genes List Total Pop Hits Pop Total Fold Enrichment Bonferroni Benjamini FDR
INTERPRO IPR013129:Transcription factor jumonji 5 0.16711229946524064 0.10541892082015251 WBGENE00012982, WBGENE00007387, WBGENE00020821, WBGENE00017046, WBGENE00004319 2142 12 13633 2.6519218798630564 1.0 0.9452005945658094 85.6789109068198
INTERPRO IPR003347:Transcription factor jumonji/aspartyl beta-hydroxylase 5 0.16711229946524064 0.1656839394834536 WBGENE00012982, WBGENE00007387, WBGENE00020821, WBGENE00017046, WBGENE00004319 2142 14 13633 2.2730758970254765 1.0 0.9848864877563931 95.75806527631843
SMART SM00558:JmjC 5 0.16711229946524064 0.20396953093282782 WBGENE00012982, WBGENE00007387, WBGENE00020821, WBGENE00017046, WBGENE00004319 943 14 5537 2.0970307529162246 1.0 0.8485765297644707 95.46806543615813
UP_SEQ_FEATURE domain:JmjC 3 0.1002673796791444 0.32421437554574617 WBGENE00012982, WBGENE00020821, WBGENE00004319 747 5 3249 2.609638554216867 1.0 0.9999953511335413 99.84390810185917
SP_PIR_KEYWORDS dioxygenase 3 0.1002673796791444 0.6963259233455996 WBGENE00012982, WBGENE00020821, WBGENE00004319 2849 16 19674 1.2947964197964197 1.0 0.9470647385819162 99.99999221322453
GOTERM_MF_FAT GO:0016702~oxidoreductase activity, acting on single donors with incorporation of molecular oxygen, incorporation of two atoms of oxygen 3 0.1002673796791444 0.8685540233116364 WBGENE00012982, WBGENE00020821, WBGENE00004319 1293 17 6686 0.91251535416951 1.0 0.9999667495526636 99.99999999999606
GOTERM_MF_FAT GO:0016701~oxidoreductase activity, acting on single donors with incorporation of molecular oxygen 3 0.1002673796791444 0.8889946392658428 WBGENE00012982, WBGENE00020821, WBGENE00004319 1293 18 6686 0.8618200567156483 1.0 0.9999810635935676 99.9999999999997
Annotation Cluster 142 Enrichment Score: 0.4544418530517767
Category Term Count % PValue Genes List Total Pop Hits Pop Total Fold Enrichment Bonferroni Benjamini FDR
INTERPRO IPR015915:Kelch-type beta propeller 5 0.16711229946524064 0.3099598095171492 WBGENE00006432, WBGENE00008975, WBGENE00006493, WBGENE00002186, WBGENE00002185 2142 18 13633 1.767947919908704 1.0 0.9992472652746957 99.84545159176739
INTERPRO IPR006652:Kelch repeat type 1 5 0.16711229946524064 0.3099598095171492 WBGENE00006432, WBGENE00008975, WBGENE00006493, WBGENE00002186, WBGENE00002185 2142 18 13633 1.767947919908704 1.0 0.9992472652746957 99.84545159176739
INTERPRO IPR006651:Kelch 3 0.1002673796791444 0.36510835466338487 WBGENE00006493, WBGENE00002186, WBGENE00002185 2142 8 13633 2.3867296918767504 1.0 0.9997698699477059 99.96386123200608
SMART SM00612:Kelch 5 0.16711229946524064 0.3674096145999569 WBGENE00006432, WBGENE00008975, WBGENE00006493, WBGENE00002186, WBGENE00002185 943 18 5537 1.6310239189348417 1.0 0.951757308975479 99.79928773534982
SP_PIR_KEYWORDS kelch repeat 4 0.1336898395721925 0.4145793594432836 WBGENE00006432, WBGENE00006493, WBGENE00002186, WBGENE00002185 2849 16 19674 1.7263952263952262 1.0 0.7886962592444936 99.93596867809457
Annotation Cluster 143 Enrichment Score: 0.4461966958496611
Category Term Count % PValue Genes List Total Pop Hits Pop Total Fold Enrichment Bonferroni Benjamini FDR
INTERPRO IPR013790:Dwarfin 3 0.1002673796791444 0.3031505692722634 WBGENE00000910, WBGENE00004857, WBGENE00000899 2142 7 13633 2.727691076430572 1.0 0.9991427726586598 99.81657333691913
INTERPRO IPR001132:SMAD domain, Dwarfin-type 3 0.1002673796791444 0.36510835466338487 WBGENE00000910, WBGENE00004857, WBGENE00000899 2142 8 13633 2.3867296918767504 1.0 0.9997698699477059 99.96386123200608
INTERPRO IPR017855:SMAD domain-like 3 0.1002673796791444 0.36510835466338487 WBGENE00000910, WBGENE00004857, WBGENE00000899 2142 8 13633 2.3867296918767504 1.0 0.9997698699477059 99.96386123200608
SMART SM00524:DWB 3 0.1002673796791444 0.40617322074426926 WBGENE00000910, WBGENE00004857, WBGENE00000899 943 8 5537 2.201882290562036 1.0 0.966036879718915 99.91486881093762
Annotation Cluster 144 Enrichment Score: 0.44501736027702804
Category Term Count % PValue Genes List Total Pop Hits Pop Total Fold Enrichment Bonferroni Benjamini FDR
INTERPRO IPR003877:SPla/RYanodine receptor SPRY 4 0.1336898395721925 0.2885953244972581 WBGENE00021597, WBGENE00008876, WBGENE00008939, WBGENE00021938 2142 12 13633 2.1215375038904454 1.0 0.998857382255435 99.73692165024947
INTERPRO IPR001870:B302 (SPRY)-like 4 0.1336898395721925 0.2885953244972581 WBGENE00021597, WBGENE00008876, WBGENE00008939, WBGENE00021938 2142 12 13633 2.1215375038904454 1.0 0.998857382255435 99.73692165024947
INTERPRO IPR018355:SPla/RYanodine receptor subgroup 3 0.1002673796791444 0.424800904949269 WBGENE00008876, WBGENE00008939, WBGENE00021938 2142 9 13633 2.121537503890445 1.0 0.999925313883011 99.99354523222586
SMART SM00449:SPRY 3 0.1002673796791444 0.4689931979178928 WBGENE00008876, WBGENE00008939, WBGENE00021938 943 9 5537 1.95722870272181 1.0 0.9793478470983189 99.98131638398876
Annotation Cluster 145 Enrichment Score: 0.4401834220645003
Category Term Count % PValue Genes List Total Pop Hits Pop Total Fold Enrichment Bonferroni Benjamini FDR
INTERPRO IPR018957:Zinc finger, C3HC4 RING-type 21 0.7018716577540107 0.1933655658198753 WBGENE00017342, WBGENE00022502, WBGENE00013674, WBGENE00014031, WBGENE00007666, WBGENE00010028, WBGENE00009164, WBGENE00020496, WBGENE00010476, WBGENE00004507, WBGENE00004829, WBGENE00007226, WBGENE00015796, WBGENE00018847, WBGENE00004320, WBGENE00016135, WBGENE00007529, WBGENE00007008, WBGENE00003599, WBGENE…
INTERPRO IPR001841:Zinc finger, RING-type 30 1.0026737967914439 0.27155891545349065 WBGENE00017342, WBGENE00022502, WBGENE00013674, WBGENE00014031, WBGENE00007666, WBGENE00010028, WBGENE00010476, WBGENE00004507, WBGENE00003827, WBGENE00015796, WBGENE00016191, WBGENE00016135, WBGENE00008876, WBGENE00007008, WBGENE00018964, WBGENE00019649, WBGENE00006976, WBGENE00018384, WBGENE00007048, WBGENE00009…
INTERPRO IPR017907:Zinc finger, RING-type, conserved site 18 0.6016042780748663 0.35120668280153766 WBGENE00022502, WBGENE00020462, WBGENE00013674, WBGENE00014031, WBGENE00010028, WBGENE00009164, WBGENE00003026, WBGENE00020496, WBGENE00010476, WBGENE00004829, WBGENE00015796, WBGENE00016191, WBGENE00021369, WBGENE00016135, WBGENE00007008, WBGENE00003598, WBGENE00003599, WBGENE00006976 2142 97 1363…
SMART SM00184:RING 30 1.0026737967914439 0.44124160024462245 WBGENE00017342, WBGENE00022502, WBGENE00013674, WBGENE00014031, WBGENE00007666, WBGENE00010028, WBGENE00010476, WBGENE00004507, WBGENE00003827, WBGENE00015796, WBGENE00016191, WBGENE00016135, WBGENE00008876, WBGENE00007008, WBGENE00018964, WBGENE00019649, WBGENE00006976, WBGENE00018384, WBGENE00007048, WBGENE00009164, WBGENE00003026, WB…
SP_PIR_KEYWORDS zinc-finger 58 1.9385026737967916 0.7737496467989763 WBGENE00017342, WBGENE00022502, WBGENE00020462, WBGENE00013674, WBGENE00003040, WBGENE00016191, WBGENE00003854, WBGENE00008876, WBGENE00018964, WBGENE00004034, WBGENE00003002, WBGENE00018384, WBGENE00000366, WBGENE00007048, WBGENE00001824, WBGENE00009164, WBGENE00020496, WBGENE00003026, WBGENE00016868, WBGENE00003084, WBGENE0000…
Annotation Cluster 146 Enrichment Score: 0.43895965714468327
Category Term Count % PValue Genes List Total Pop Hits Pop Total Fold Enrichment Bonferroni Benjamini FDR
GOTERM_BP_FAT GO:0006541~glutamine metabolic process 5 0.16711229946524064 0.1159346836224007 WBGENE00004259, WBGENE00001606, WBGENE00010912, WBGENE00008435, WBGENE00001602 1547 10 7838 2.533290239172592 1.0 0.6823567722515339 87.37143612904019
GOTERM_BP_FAT GO:0009064~glutamine family amino acid metabolic process 6 0.2005347593582888 0.27316255038369897 WBGENE00004259, WBGENE00001606, WBGENE00007197, WBGENE00010912, WBGENE00008435, WBGENE00001602 1547 18 7838 1.6888601594483947 1.0 0.9030025704044526 99.52877768092351
KEGG_PATHWAY cel00330:Arginine and proline metabolism 10 0.3342245989304813 0.48319931005628913 WBGENE00003844, WBGENE00012909, WBGENE00001606, WBGENE00018519, WBGENE00020146, WBGENE00007197, WBGENE00020145, WBGENE00000107, WBGENE00016652, WBGENE00008435, WBGENE00001602, WBGENE00014095 434 30 1534 1.1781874039938556 1.0 0.9479781265377951 99.9368503553281
KEGG_PATHWAY cel00250:Alanine, aspartate and glutamate metabolism 8 0.267379679144385 0.6330678383722677 WBGENE00004259, WBGENE00001606, WBGENE00020146, WBGENE00020145, WBGENE00001794, WBGENE00016652, WBGENE00008435, WBGENE00017565, WBGENE00001602, WBGENE00014095 434 26 1534 1.087557603686636 1.0 0.9680053147235477 99.99861866410187
KEGG_PATHWAY cel00910:Nitrogen metabolism 6 0.2005347593582888 0.6591596553959234 WBGENE00001606, WBGENE00009813, WBGENE00008435, WBGENE00001602, WBGENE00014206, WBGENE00014095 434 19 1534 1.1161775406257581 1.0 0.9687105076206233 99.99939360453448
Annotation Cluster 147 Enrichment Score: 0.4334686552815701
Category Term Count % PValue Genes List Total Pop Hits Pop Total Fold Enrichment Bonferroni Benjamini FDR
GOTERM_CC_FAT GO:0000776~kinetochore 4 0.1336898395721925 0.19576781015703876 WBGENE00015515, WBGENE00003047, WBGENE00000549, WBGENE00001831 1025 12 7912 2.5730081300813006 1.0 0.5869138113695928 94.39055587627644
GOTERM_CC_FAT GO:0000775~chromosome, centromeric region 4 0.1336898395721925 0.3058177272968877 WBGENE00015515, WBGENE00003047, WBGENE00000549, WBGENE00001831 1025 15 7912 2.0584065040650406 1.0 0.7302691749871779 99.19849478624229
GOTERM_CC_FAT GO:0000777~condensed chromosome kinetochore 3 0.1002673796791444 0.42634708167264324 WBGENE00003047, WBGENE00000549, WBGENE00001831 1025 11 7912 2.105188470066519 1.0 0.843145364569743 99.9356166194491
GOTERM_CC_FAT GO:0000779~condensed chromosome, centromeric region 3 0.1002673796791444 0.42634708167264324 WBGENE00003047, WBGENE00000549, WBGENE00001831 1025 11 7912 2.105188470066519 1.0 0.843145364569743 99.9356166194491
GOTERM_CC_FAT GO:0000793~condensed chromosome 3 0.1002673796791444 0.4724629359738617 WBGENE00003047, WBGENE00000549, WBGENE00001831 1025 12 7912 1.9297560975609755 1.0 0.8753456696086156 99.97874163513758
SP_PIR_KEYWORDS kinetochore 3 0.1002673796791444 0.4876293025858536 WBGENE00003047, WBGENE00000549, WBGENE00001831 2849 11 19674 1.8833402469766107 1.0 0.8452831773791218 99.98973370484168
Annotation Cluster 148 Enrichment Score: 0.4329172949098587
Category Term Count % PValue Genes List Total Pop Hits Pop Total Fold Enrichment Bonferroni Benjamini FDR
GOTERM_BP_FAT GO:0010648~negative regulation of cell communication 12 0.4010695187165776 0.3153335751796288 WBGENE00004109, WBGENE00003854, WBGENE00001746, WBGENE00004348, WBGENE00003035, WBGENE00000262, WBGENE00003043, WBGENE00010641, WBGENE00001995, WBGENE00001179, WBGENE00001996, WBGENE00000900 1547 47 7838 1.2935950157477067 1.0 0.9286730189715843 99.82728534172954
GOTERM_BP_FAT GO:0009968~negative regulation of signal transduction 12 0.4010695187165776 0.3153335751796288 WBGENE00004109, WBGENE00003854, WBGENE00001746, WBGENE00004348, WBGENE00003035, WBGENE00000262, WBGENE00003043, WBGENE00010641, WBGENE00001995, WBGENE00001179, WBGENE00001996, WBGENE00000900 1547 47 7838 1.2935950157477067 1.0 0.9286730189715843 99.82728534172954
GOTERM_BP_FAT GO:0051058~negative regulation of small GTPase mediated signal transduction 4 0.1336898395721925 0.43191192541696266 WBGENE00003043, WBGENE00010641, WBGENE00001995, WBGENE00001996 1547 12 7838 1.6888601594483947 1.0 0.9680417370253829 99.99248210619717
GOTERM_BP_FAT GO:0046580~negative regulation of Ras protein signal transduction 4 0.1336898395721925 0.43191192541696266 WBGENE00003043, WBGENE00010641, WBGENE00001995, WBGENE00001996 1547 12 7838 1.6888601594483947 1.0 0.9680417370253829 99.99248210619717
Annotation Cluster 149 Enrichment Score: 0.43158200952114695
Category Term Count % PValue Genes List Total Pop Hits Pop Total Fold Enrichment Bonferroni Benjamini FDR
SP_PIR_KEYWORDS nucleus 175 5.848930481283422 1.465632371359861E-4 WBGENE00003926, WBGENE00003100, WBGENE00003927, WBGENE00020463, WBGENE00003389, WBGENE00020462, WBGENE00019000, WBGENE00003036, WBGENE00003037, WBGENE00007436, WBGENE00006728, WBGENE00006727, WBGENE00000222, WBGENE00007444, WBGENE00000223, WBGENE00003040, WBGENE00000220, WBGENE00001435, WBGENE00017535, WBGENE00018866, WBGENE000014…
SP_PIR_KEYWORDS dna-binding 76 2.5401069518716577 0.9013095654176211 WBGENE00011257, WBGENE00001972, WBGENE00003100, WBGENE00000432, WBGENE00000464, WBGENE00000430, WBGENE00006961, WBGENE00019000, WBGENE00001974, WBGENE00001831, WBGENE00003037, WBGENE00019327, WBGENE00000222, WBGENE00000223, WBGENE00000220, WBGENE00001435, WBGENE00003854, WBGENE00017535, WBGENE00000908, WBGENE00006462, WBGENE0000…
GOTERM_MF_FAT GO:0003677~DNA binding 148 4.946524064171124 0.9926867470507497 WBGENE00003100, WBGENE00001029, WBGENE00009050, WBGENE00006394, WBGENE00013676, WBGENE00006396, WBGENE00019000, WBGENE00015091, WBGENE00007444, WBGENE00000222, WBGENE00000223, WBGENE00015776, WBGENE00000220, WBGENE00003040, WBGENE00001435, WBGENE00018514, WBGENE00004736, WBGENE00017535, WBGENE00012209, WBGENE00001438, W…
GOTERM_BP_FAT GO:0045449~regulation of transcription 135 4.512032085561497 0.9955267619129692 WBGENE00003100, WBGENE00016005, WBGENE00006434, WBGENE00013676, WBGENE00019000, WBGENE00003036, WBGENE00003037, WBGENE00003825, WBGENE00000222, WBGENE00000223, WBGENE00000220, WBGENE00003040, WBGENE00001435, WBGENE00017535, WBGENE00016610, WBGENE00000366, WBGENE00001438, WBGENE00016997, WBGENE00015296, W…
GOTERM_BP_FAT GO:0006355~regulation of transcription, DNA-dependent 91 3.0414438502673797 0.9999975189841125 WBGENE00000464, WBGENE00011257, WBGENE00003100, WBGENE00000432, WBGENE00006434, WBGENE00000430, WBGENE00016005, WBGENE00001585, WBGENE00019000, WBGENE00019327, WBGENE00004266, WBGENE00000901, WBGENE00000900, WBGENE00000222, WBGENE00000223, WBGENE00003040, WBGENE00000220, WBGENE00004117, WB…
GOTERM_BP_FAT GO:0051252~regulation of RNA metabolic process 91 3.0414438502673797 0.9999980975019735 WBGENE00000464, WBGENE00011257, WBGENE00003100, WBGENE00000432, WBGENE00006434, WBGENE00000430, WBGENE00016005, WBGENE00001585, WBGENE00019000, WBGENE00019327, WBGENE00004266, WBGENE00000901, WBGENE00000900, WBGENE00000222, WBGENE00000223, WBGENE00003040, WBGENE00000220, WBGENE00004117, WBGENE000…
GOTERM_MF_FAT GO:0030528~transcription regulator activity 89 2.9745989304812834 0.9999991403818729 WBGENE00000464, WBGENE00003100, WBGENE00000432, WBGENE00020930, WBGENE00000430, WBGENE00006394, WBGENE00019000, WBGENE00006396, WBGENE00019327, WBGENE00003825, WBGENE00000222, WBGENE00000223, WBGENE00015776, WBGENE00000220, WBGENE00001435, WBGENE00003854, WBGENE00017535, WBGENE00000908, WBGENE000022…
GOTERM_MF_FAT GO:0043565~sequence-specific DNA binding 47 1.570855614973262 0.9999999988142897 WBGENE00000464, WBGENE00000432, WBGENE00000430, WBGENE00019000, WBGENE00005006, WBGENE00019327, WBGENE00004804, WBGENE00000222, WBGENE00000223, WBGENE00001917, WBGENE00000220, WBGENE00003854, WBGENE00001435, WBGENE00017535, WBGENE00000908, WBGENE00006462, WBGENE00001311, WBGENE00006959, WBGENE00016997, …
GOTERM_MF_FAT GO:0003700~transcription factor activity 56 1.8716577540106951 0.9999999998099192 WBGENE00003100, WBGENE00000432, WBGENE00000464, WBGENE00000430, WBGENE00019000, WBGENE00019327, WBGENE00000222, WBGENE00000223, WBGENE00015776, WBGENE00000220, WBGENE00003854, WBGENE00001435, WBGENE00017535, WBGENE00000908, WBGENE00006462, WBGENE00006959, WBGENE00016997, WBGENE00006775, WBGENE00001438,…
Annotation Cluster 150 Enrichment Score: 0.4265070706457121
Category Term Count % PValue Genes List Total Pop Hits Pop Total Fold Enrichment Bonferroni Benjamini FDR
INTERPRO IPR013089:Kelch related 9 0.30080213903743314 0.050193502973651764 WBGENE00016803, WBGENE00011815, WBGENE00006493, WBGENE00015567, WBGENE00006415, WBGENE00004804, WBGENE00015463, WBGENE00002186, WBGENE00002185 2142 27 13633 2.121537503890445 1.0 0.8618727183858867 59.277804255483005
INTERPRO IPR013069:BTB/POZ 17 0.5681818181818182 0.5100020939077544 WBGENE00016803, WBGENE00016501, WBGENE00013569, WBGENE00015937, WBGENE00009064, WBGENE00002186, WBGENE00002185, WBGENE00045036, WBGENE00009137, WBGENE00009135, WBGENE00011815, WBGENE00006493, WBGENE00012825, WBGENE00015567, WBGENE00006415, WBGENE00022396, WBGENE00015463 2142 100 13633 1.0819841269841268 1.0 0.9999868004528845 99.…
INTERPRO IPR011333:BTB/POZ fold 25 0.8355614973262032 0.6048287522216867 WBGENE00016501, WBGENE00002185, WBGENE00045036, WBGENE00012825, WBGENE00015567, WBGENE00004825, WBGENE00016803, WBGENE00004822, WBGENE00013569, WBGENE00009064, WBGENE00004826, WBGENE00004827, WBGENE00004793, WBGENE00009137, WBGENE00018560, WBGENE00020721, WBGENE00009135, WBGENE00016871, WBGENE00011815, WBGENE00006493, WBGENE…
INTERPRO IPR000210:BTB/POZ-like 23 0.768716577540107 0.6191921138754046 WBGENE00016803, WBGENE00016501, WBGENE00013569, WBGENE00016540, WBGENE00015937, WBGENE00009064, WBGENE00002186, WBGENE00002185, WBGENE00004793, WBGENE00045036, WBGENE00019888, WBGENE00009137, WBGENE00020721, WBGENE00016871, WBGENE00009135, WBGENE00011815, WBGENE00006493, WBGENE00017792, WBGENE00015567, WBGENE00012825, WBGENE0…
SMART SM00225:BTB 23 0.768716577540107 0.7687539085470803 WBGENE00016803, WBGENE00016501, WBGENE00013569, WBGENE00016540, WBGENE00015937, WBGENE00009064, WBGENE00002186, WBGENE00002185, WBGENE00004793, WBGENE00045036, WBGENE00019888, WBGENE00009137, WBGENE00020721, WBGENE00016871, WBGENE00009135, WBGENE00011815, WBGENE00006493, WBGENE00017792, WBGENE00015567, WBGENE00012825, WBGENE00006415, WBGEN…
Annotation Cluster 151 Enrichment Score: 0.4262885395406863
Category Term Count % PValue Genes List Total Pop Hits Pop Total Fold Enrichment Bonferroni Benjamini FDR
GOTERM_BP_FAT GO:0009064~glutamine family amino acid metabolic process 6 0.2005347593582888 0.27316255038369897 WBGENE00004259, WBGENE00001606, WBGENE00007197, WBGENE00010912, WBGENE00008435, WBGENE00001602 1547 18 7838 1.6888601594483947 1.0 0.9030025704044526 99.52877768092351
GOTERM_BP_FAT GO:0008652~cellular amino acid biosynthetic process 9 0.30080213903743314 0.28756195656939515 WBGENE00009177, WBGENE00006510, WBGENE00001606, WBGENE00007197, WBGENE00007653, WBGENE00010912, WBGENE00010759, WBGENE00001602, WBGENE00013379 1547 32 7838 1.424975759534583 1.0 0.9134147633826933 99.66325722259906
GOTERM_BP_FAT GO:0009084~glutamine family amino acid biosynthetic process 3 0.1002673796791444 0.6698565257561713 WBGENE00001606, WBGENE00007197, WBGENE00001602 1547 11 7838 1.381794675912323 1.0 0.9965002709188784 99.9999991721445
Annotation Cluster 152 Enrichment Score: 0.42029621627679864
Category Term Count % PValue Genes List Total Pop Hits Pop Total Fold Enrichment Bonferroni Benjamini FDR
SP_PIR_KEYWORDS cell projection 5 0.16711229946524064 0.25767972293480823 WBGENE00004109, WBGENE00043992, WBGENE00003430, WBGENE00003850, WBGENE00003435, WBGENE00002196 2849 18 19674 1.9182169182169182 1.0 0.6262379544742817 98.33008737464452
SP_PIR_KEYWORDS cilium 4 0.1336898395721925 0.2881845479434818 WBGENE00004109, WBGENE00043992, WBGENE00003850, WBGENE00002196 2849 13 19674 2.124794124794125 1.0 0.6646744237808437 99.06156222718259
GOTERM_CC_FAT GO:0005929~cilium 3 0.1002673796791444 0.42634708167264324 WBGENE00004109, WBGENE00043992, WBGENE00002196 1025 11 7912 2.105188470066519 1.0 0.843145364569743 99.9356166194491
GOTERM_CC_FAT GO:0042995~cell projection 5 0.16711229946524064 0.6581136590526069 WBGENE00004109, WBGENE00001122, WBGENE00043992, WBGENE00003430, WBGENE00003435, WBGENE00002196 1025 34 7912 1.1351506456241034 1.0 0.963204898895181 99.99993132189114
Annotation Cluster 153 Enrichment Score: 0.41533275484119836
Category Term Count % PValue Genes List Total Pop Hits Pop Total Fold Enrichment Bonferroni Benjamini FDR
GOTERM_BP_FAT GO:0006790~sulfur metabolic process 9 0.30080213903743314 0.19831847966204524 WBGENE00006510, WBGENE00007653, WBGENE00015512, WBGENE00018146, WBGENE00004428, WBGENE00020146, WBGENE00020145, WBGENE00008721, WBGENE00004360, WBGENE00010809, WBGENE00016652, WBGENE00010759, WBGENE00004361 1547 29 7838 1.5723870450036779 1.0 0.8275452800551084 97.55668644999324
SP_PIR_KEYWORDS amino-acid biosynthesis 4 0.1336898395721925 0.24625975499408126 WBGENE00009177, WBGENE00006510, WBGENE00007653, WBGENE00010759 2849 12 19674 2.3018603018603017 1.0 0.6171601744995059 97.94052852813984
GOTERM_BP_FAT GO:0044272~sulfur compound biosynthetic process 7 0.2339572192513369 0.25610959222844076 WBGENE00004428, WBGENE00006510, WBGENE00007653, WBGENE00008721, WBGENE00010809, WBGENE00004360, WBGENE00018146, WBGENE00004361, WBGENE00010759 1547 22 7838 1.612093788564377 1.0 0.8917198211138755 99.30441318965121
GOTERM_BP_FAT GO:0000096~sulfur amino acid metabolic process 5 0.16711229946524064 0.29227033968848504 WBGENE00006510, WBGENE00020146, WBGENE00020145, WBGENE00007653, WBGENE00015512, WBGENE00016652, WBGENE00010759 1547 14 7838 1.8094930279804229 1.0 0.9156421024888141 99.69873986296052
GOTERM_BP_FAT GO:0006534~cysteine metabolic process 3 0.1002673796791444 0.41571738046193674 WBGENE00020146, WBGENE00020145, WBGENE00007653, WBGENE00016652, WBGENE00010759 1547 7 7838 2.1713916335765076 1.0 0.9639034462952933 99.98794731905198
GOTERM_BP_FAT GO:0009069~serine family amino acid metabolic process 5 0.16711229946524064 0.532979081044736 WBGENE00009177, WBGENE00020146, WBGENE00020145, WBGENE00007653, WBGENE00016652, WBGENE00010759, WBGENE00013379 1547 19 7838 1.3333106521961011 1.0 0.9862361940774709 99.99971982718525
GOTERM_BP_FAT GO:0000097~sulfur amino acid biosynthetic process 3 0.1002673796791444 0.6698565257561713 WBGENE00006510, WBGENE00007653, WBGENE00010759 1547 11 7838 1.381794675912323 1.0 0.9965002709188784 99.9999991721445
KEGG_PATHWAY cel00270:Cysteine and methionine metabolism 6 0.2005347593582888 0.8767597546833972 WBGENE00012909, WBGENE00020146, WBGENE00020145, WBGENE00007653, WBGENE00019322, WBGENE00016652, WBGENE00010759, WBGENE00002262 434 25 1534 0.8482949308755761 1.0 0.9888080303852949 99.99999999289113
Annotation Cluster 154 Enrichment Score: 0.4148563297515084
Category Term Count % PValue Genes List Total Pop Hits Pop Total Fold Enrichment Bonferroni Benjamini FDR
GOTERM_MF_FAT GO:0008135~translation factor activity, nucleic acid binding 15 0.5013368983957219 0.1142228102547908 WBGENE00002061, WBGENE00002065, WBGENE00016115, WBGENE00001234, WBGENE00016113, WBGENE00008920, WBGENE00018846, WBGENE00020993, WBGENE00009771, WBGENE00001168, WBGENE00014221, WBGENE00001169, WBGENE00001167, WBGENE00016496, WBGENE00007001, WBGENE00004090 1293 52 6686 1.4916116366232…
SP_PIR_KEYWORDS Initiation factor 6 0.2005347593582888 0.3514005140846044 WBGENE00002061, WBGENE00009771, WBGENE00014221, WBGENE00001234, WBGENE00016496, WBGENE00004090 2849 27 19674 1.5345735345735345 1.0 0.7360835493312046 99.73837710985472
GOTERM_MF_FAT GO:0003743~translation initiation factor activity 7 0.2339572192513369 0.6946901508522842 WBGENE00002061, WBGENE00009771, WBGENE00014221, WBGENE00001234, WBGENE00016113, WBGENE00016496, WBGENE00004090 1293 35 6686 1.034184068058778 1.0 0.9991666813370355 99.99999854789657
GOTERM_BP_FAT GO:0006413~translational initiation 4 0.1336898395721925 0.7856485365281575 WBGENE00002061, WBGENE00009771, WBGENE00016113, WBGENE00016496 1547 20 7838 1.0133160956690368 1.0 0.9992592497615894 99.99999999941367
Annotation Cluster 155 Enrichment Score: 0.4133266016478329
Category Term Count % PValue Genes List Total Pop Hits Pop Total Fold Enrichment Bonferroni Benjamini FDR
SP_PIR_KEYWORDS metal-binding 171 5.71524064171123 0.03713474860219504 WBGENE00016810, WBGENE00003100, WBGENE00017342, WBGENE00009050, WBGENE00020462, WBGENE00006433, WBGENE00021810, WBGENE00013674, WBGENE00021816, WBGENE00013095, WBGENE00017487, WBGENE00013532, WBGENE00004930, WBGENE00011884, WBGENE00016158, WBGENE00000802, WBGENE00016157, WBGENE00003040, WBGENE00016407, WBGENE00000536, WBGENE00…
SP_PIR_KEYWORDS zinc 136 4.545454545454546 0.04228060115223001 WBGENE00003100, WBGENE00017342, WBGENE00009050, WBGENE00020462, WBGENE00021810, WBGENE00013674, WBGENE00021816, WBGENE00013095, WBGENE00004930, WBGENE00002363, WBGENE00016158, WBGENE00000802, WBGENE00016157, WBGENE00003040, WBGENE00016407, WBGENE00006527, WBGENE00004034, WBGENE00000366, WBGENE00017671, WBGENE00007048, WBGENE00001037, …
GOTERM_MF_FAT GO:0008270~zinc ion binding 229 7.653743315508022 0.8250525788441531 WBGENE00003100, WBGENE00008417, WBGENE00009050, WBGENE00020462, WBGENE00011737, WBGENE00020465, WBGENE00010500, WBGENE00020839, WBGENE00003827, WBGENE00006725, WBGENE00016158, WBGENE00000802, WBGENE00016157, WBGENE00003040, WBGENE00016407, WBGENE00003045, WBGENE00003044, WBGENE00007048, WBGENE00011729, WBGENE000090…
GOTERM_MF_FAT GO:0046914~transition metal ion binding 271 9.057486631016044 0.9929814089560789 WBGENE00003100, WBGENE00008417, WBGENE00009050, WBGENE00020462, WBGENE00011737, WBGENE00006433, WBGENE00020465, WBGENE00010500, WBGENE00020839, WBGENE00003827, WBGENE00006725, WBGENE00002363, WBGENE00016158, WBGENE00000802, WBGENE00016157, WBGENE00003040, WBGENE00016407, WBGENE00006527, WBGENE00003045, …
GOTERM_MF_FAT GO:0046872~metal ion binding 333 11.129679144385026 0.995276379252073 WBGENE00003100, WBGENE00016810, WBGENE00008417, WBGENE00012868, WBGENE00009050, WBGENE00020462, WBGENE00011737, WBGENE00006433, WBGENE00020465, WBGENE00010317, WBGENE00010500, WBGENE00020839, WBGENE00003827, WBGENE00006725, WBGENE00011884, WBGENE00002363, WBGENE00016158, WBGENE00000802, WBGENE00016405, WBGENE00016…
GOTERM_MF_FAT GO:0043169~cation binding 334 11.163101604278076 0.9992504647128769 WBGENE00003100, WBGENE00016810, WBGENE00008417, WBGENE00012868, WBGENE00009050, WBGENE00020462, WBGENE00011737, WBGENE00006433, WBGENE00020465, WBGENE00010317, WBGENE00010500, WBGENE00020839, WBGENE00003827, WBGENE00006725, WBGENE00011884, WBGENE00002363, WBGENE00016158, WBGENE00000802, WBGENE00016405, WBGENE0001615…
GOTERM_MF_FAT GO:0043167~ion binding 334 11.163101604278076 0.9994276194545249 WBGENE00003100, WBGENE00016810, WBGENE00008417, WBGENE00012868, WBGENE00009050, WBGENE00020462, WBGENE00011737, WBGENE00006433, WBGENE00020465, WBGENE00010317, WBGENE00010500, WBGENE00020839, WBGENE00003827, WBGENE00006725, WBGENE00011884, WBGENE00002363, WBGENE00016158, WBGENE00000802, WBGENE00016405, WBGENE00016157, …
Annotation Cluster 156 Enrichment Score: 0.41220606211662203
Category Term Count % PValue Genes List Total Pop Hits Pop Total Fold Enrichment Bonferroni Benjamini FDR
GOTERM_CC_FAT GO:0015629~actin cytoskeleton 8 0.267379679144385 0.1763275720096631 WBGENE00000293, WBGENE00001978, WBGENE00002037, WBGENE00004034, WBGENE00003372, WBGENE00006803, WBGENE00002035, WBGENE00003370 1025 36 7912 1.715338753387534 1.0 0.5554410350789838 92.30734348487844
SP_PIR_KEYWORDS myosin 4 0.1336898395721925 0.5329494805765288 WBGENE00002037, WBGENE00003372, WBGENE00002035, WBGENE00003370 2849 19 19674 1.4538065064380852 1.0 0.8647382179064921 99.99712244190323
GOTERM_CC_FAT GO:0016459~myosin complex 4 0.1336898395721925 0.617128414250014 WBGENE00002037, WBGENE00003372, WBGENE00002035, WBGENE00003370 1025 24 7912 1.2865040650406503 1.0 0.9495533906077094 99.99969311198069
Annotation Cluster 157 Enrichment Score: 0.40690773159626226
Category Term Count % PValue Genes List Total Pop Hits Pop Total Fold Enrichment Bonferroni Benjamini FDR
GOTERM_MF_FAT GO:0015300~solute:solute antiporter activity 7 0.2339572192513369 0.20616793696599436 WBGENE00020798, WBGENE00009920, WBGENE00008273, WBGENE00003729, WBGENE00003735, WBGENE00003733, WBGENE00019844 1293 21 6686 1.7236401134312966 1.0 0.8935274762860241 97.01671035464715
GOTERM_BP_FAT GO:0055080~cation homeostasis 7 0.2339572192513369 0.25610959222844076 WBGENE00006921, WBGENE00004736, WBGENE00003729, WBGENE00001486, WBGENE00003735, WBGENE00003733, WBGENE00014025 1547 22 7838 1.612093788564377 1.0 0.8917198211138755 99.30441318965121
GOTERM_MF_FAT GO:0015297~antiporter activity 7 0.2339572192513369 0.2759744272565185 WBGENE00020798, WBGENE00009920, WBGENE00008273, WBGENE00003729, WBGENE00003735, WBGENE00003733, WBGENE00019844 1293 23 6686 1.573758364437271 1.0 0.9414557393796329 99.26445515719121
GOTERM_MF_FAT GO:0015299~solute:hydrogen antiporter activity 5 0.16711229946524064 0.27864641921439676 WBGENE00020798, WBGENE00008273, WBGENE00003729, WBGENE00003735, WBGENE00003733 1293 14 6686 1.8467572643906751 1.0 0.9414039153614167 99.30468209957859
GOTERM_BP_FAT GO:0050801~ion homeostasis 8 0.267379679144385 0.3079373266015824 WBGENE00006921, WBGENE00004736, WBGENE00003729, WBGENE00007744, WBGENE00001486, WBGENE00003735, WBGENE00003733, WBGENE00014025 1547 28 7838 1.4475944223843382 1.0 0.9248004079520855 99.79313439604441
GOTERM_BP_FAT GO:0055067~monovalent inorganic cation homeostasis 4 0.1336898395721925 0.3138499699958025 WBGENE00006921, WBGENE00003729, WBGENE00003735, WBGENE00003733 1547 10 7838 2.0266321913380736 1.0 0.9283966062765875 99.82089207258625
GOTERM_BP_FAT GO:0006885~regulation of pH 4 0.1336898395721925 0.3138499699958025 WBGENE00006921, WBGENE00003729, WBGENE00003735, WBGENE00003733 1547 10 7838 2.0266321913380736 1.0 0.9283966062765875 99.82089207258625
GOTERM_BP_FAT GO:0030003~cellular cation homeostasis 4 0.1336898395721925 0.3734388292965841 WBGENE00006921, WBGENE00004736, WBGENE00001486, WBGENE00014025 1547 11 7838 1.8423929012164304 1.0 0.950364897342209 99.96104457965976
GOTERM_BP_FAT GO:0048878~chemical homeostasis 9 0.30080213903743314 0.3845314974824794 WBGENE00006921, WBGENE00004736, WBGENE00001127, WBGENE00003729, WBGENE00007744, WBGENE00001486, WBGENE00003735, WBGENE00003733, WBGENE00014025 1547 35 7838 1.3028349801459045 1.0 0.9546586173698193 99.97113976366276
GOTERM_MF_FAT GO:0015298~solute:cation antiporter activity 5 0.16711229946524064 0.42274833283649593 WBGENE00020798, WBGENE00008273, WBGENE00003729, WBGENE00003735, WBGENE00003733 1293 17 6686 1.52085892361585 1.0 0.9835032644236615 99.97656078478244
INTERPRO IPR004709:Na+/H+ exchanger, subfamily 3 0.1002673796791444 0.424800904949269 WBGENE00003729, WBGENE00003735, WBGENE00003733 2142 9 13633 2.121537503890445 1.0 0.999925313883011 99.99354523222586
INTERPRO IPR018422:Cation/H+ exchanger, conserved region 3 0.1002673796791444 0.424800904949269 WBGENE00003729, WBGENE00003735, WBGENE00003733 2142 9 13633 2.121537503890445 1.0 0.999925313883011 99.99354523222586
INTERPRO IPR018406:Na+/H+ exchanger, conserved region 3 0.1002673796791444 0.424800904949269 WBGENE00003729, WBGENE00003735, WBGENE00003733 2142 9 13633 2.121537503890445 1.0 0.999925313883011 99.99354523222586
GOTERM_BP_FAT GO:0006873~cellular ion homeostasis 5 0.16711229946524064 0.4396086935988983 WBGENE00006921, WBGENE00004736, WBGENE00007744, WBGENE00001486, WBGENE00014025 1547 17 7838 1.490170728925054 1.0 0.9702024131094826 99.99402119523573
GOTERM_BP_FAT GO:0055082~cellular chemical homeostasis 5 0.16711229946524064 0.4871647345152845 WBGENE00006921, WBGENE00004736, WBGENE00007744, WBGENE00001486, WBGENE00014025 1547 18 7838 1.4073834662069955 1.0 0.9790416986351199 99.9986513867002
SP_PIR_KEYWORDS antiport 3 0.1002673796791444 0.4876293025858536 WBGENE00003729, WBGENE00003735, WBGENE00003733 2849 11 19674 1.8833402469766107 1.0 0.8452831773791218 99.98973370484168
GOTERM_MF_FAT GO:0015385~sodium:hydrogen antiporter activity 3 0.1002673796791444 0.5432478843068782 WBGENE00003729, WBGENE00003735, WBGENE00003733 1293 9 6686 1.7236401134312966 1.0 0.9951143576299127 99.99933451198255
GOTERM_MF_FAT GO:0005451~monovalent cation:hydrogen antiporter activity 3 0.1002673796791444 0.5432478843068782 WBGENE00003729, WBGENE00003735, WBGENE00003733 1293 9 6686 1.7236401134312966 1.0 0.9951143576299127 99.99933451198255
INTERPRO IPR006153:Cation/H+ exchanger 3 0.1002673796791444 0.5836043908941467 WBGENE00003729, WBGENE00003735, WBGENE00003733 2142 12 13633 1.591153127917834 1.0 0.9999975090605502 99.99997698290389
GOTERM_MF_FAT GO:0015491~cation:cation antiporter activity 3 0.1002673796791444 0.7057216314999852 WBGENE00003729, WBGENE00003735, WBGENE00003733 1293 12 6686 1.2927300850734726 1.0 0.9992062077168218 99.99999917038637
Annotation Cluster 158 Enrichment Score: 0.4062344993254473
Category Term Count % PValue Genes List Total Pop Hits Pop Total Fold Enrichment Bonferroni Benjamini FDR
INTERPRO IPR000340:Dual specificity phosphatase, catalytic domain 6 0.2005347593582888 0.05538841503873468 WBGENE00000466, WBGENE00003043, WBGENE00006923, WBGENE00011953, WBGENE00020444, WBGENE00009142, WBGENE00007697 2142 14 13633 2.727691076430572 1.0 0.8756205700048234 62.993498737704165
INTERPRO IPR000387:Protein-tyrosine phosphatase 13 0.4344919786096257 0.14436728506789745 WBGENE00015929, WBGENE00000466, WBGENE00006923, WBGENE00044348, WBGENE00016942, WBGENE00020035, WBGENE00022753, WBGENE00011755, WBGENE00003043, WBGENE00020444, WBGENE00011953, WBGENE00017647, WBGENE00013304, WBGENE00016356 2142 55 13633 1.504362957304134 1.0 0.9748643925683762 93.41263531489486
GOTERM_MF_FAT GO:0008138~protein tyrosine/serine/threonine phosphatase activity 8 0.267379679144385 0.1940512892657501 WBGENE00000466, WBGENE00003043, WBGENE00006923, WBGENE00011953, WBGENE00020444, WBGENE00016942, WBGENE00009142, WBGENE00017428, WBGENE00007697 1293 25 6686 1.654694508894045 1.0 0.886704871627024 96.24361485154208
INTERPRO IPR000340:Protein-tyrosine phosphatase, dual specificity 4 0.1336898395721925 0.198357846351854 WBGENE00000466, WBGENE00003043, WBGENE00006923, WBGENE00011953, WBGENE00020444 2142 10 13633 2.5458450046685344 1.0 0.9919455239556281 97.88708731643985
INTERPRO IPR016130:Protein-tyrosine phosphatase, active site 12 0.4010695187165776 0.2766648046938274 WBGENE00015929, WBGENE00003476, WBGENE00000466, WBGENE00006923, WBGENE00044348, WBGENE00016942, WBGENE00022753, WBGENE00004214, WBGENE00011755, WBGENE00020444, WBGENE00011953, WBGENE00009142, WBGENE00017647 2142 57 13633 1.3399184235097548 1.0 0.9984974335663116 99.64836448815983
INTERPRO IPR000387:Dual-specific/protein-tyrosine phosphatase, conserved region 16 0.53475935828877 0.37222113098142345 WBGENE00015929, WBGENE00000466, WBGENE00006923, WBGENE00044348, WBGENE00016942, WBGENE00020035, WBGENE00022753, WBGENE00004214, WBGENE00007697, WBGENE00011755, WBGENE00003043, WBGENE00020444, WBGENE00011953, WBGENE00009142, WBGENE00017647, WBGENE00013304, WBGENE00016356 2142 86 …
GOTERM_MF_FAT GO:0016791~phosphatase activity 45 1.5040106951871657 0.491999633577743 WBGENE00001404, WBGENE00015929, WBGENE00009079, WBGENE00021629, WBGENE00000466, WBGENE00044348, WBGENE00007054, WBGENE00020035, WBGENE00012016, WBGENE00017428, WBGENE00002363, WBGENE00011755, WBGENE00010481, WBGENE00006527, WBGENE00009146, WBGENE00003043, WBGENE00006460, WBGENE00020444, WBGENE00009142, WBGENE000…
GOTERM_MF_FAT GO:0004721~phosphoprotein phosphatase activity 33 1.1029411764705883 0.6405959578497562 WBGENE00015929, WBGENE00009079, WBGENE00021629, WBGENE00000466, WBGENE00044348, WBGENE00020035, WBGENE00017428, WBGENE00011755, WBGENE00002363, WBGENE00006527, WBGENE00003043, WBGENE00020444, WBGENE00006460, WBGENE00009142, WBGENE00013304, WBGENE00016356, WBGENE00003858, WBGENE00003476, WBGENE000…
GOTERM_BP_FAT GO:0016311~dephosphorylation 24 0.8021390374331552 0.8038068893815479 WBGENE00015929, WBGENE00000466, WBGENE00044348, WBGENE00020035, WBGENE00017428, WBGENE00011755, WBGENE00003043, WBGENE00006460, WBGENE00020444, WBGENE00009142, WBGENE00013304, WBGENE00016356, WBGENE00003858, WBGENE00003476, WBGENE00010136, WBGENE00003477, WBGENE00006923, WBGENE00016942, WBGENE00022753, WBGENE00004…
GOTERM_BP_FAT GO:0006470~protein amino acid dephosphorylation 22 0.7352941176470588 0.8262630200491184 WBGENE00015929, WBGENE00010136, WBGENE00000466, WBGENE00006923, WBGENE00044348, WBGENE00016942, WBGENE00020035, WBGENE00022753, WBGENE00004214, WBGENE00017428, WBGENE00007697, WBGENE00011755, WBGENE00022379, WBGENE00003043, WBGENE00012665, WBGENE00020444, WBGENE00011953, WBGENE00006460, WBGENE00…
INTERPRO IPR000242:Protein-tyrosine phosphatase, receptor/non-receptor type 12 0.4010695187165776 0.8829537077196319 WBGENE00015929, WBGENE00010136, WBGENE00044348, WBGENE00016942, WBGENE00020035, WBGENE00022753, WBGENE00004214, WBGENE00011755, WBGENE00020444, WBGENE00011953, WBGENE00017647, WBGENE00013304, WBGENE00016356 2142 93 13633 0.8212403240866238 1.0 0.9999999999887281 99.99999999999999
SMART SM00194:PTPc 12 0.4010695187165776 0.9364229530934398 WBGENE00015929, WBGENE00010136, WBGENE00044348, WBGENE00016942, WBGENE00020035, WBGENE00022753, WBGENE00004214, WBGENE00011755, WBGENE00020444, WBGENE00011953, WBGENE00017647, WBGENE00013304, WBGENE00016356 943 93 5537 0.7576369171826361 1.0 0.9999852286662304 99.99999999999999
GOTERM_MF_FAT GO:0004725~protein tyrosine phosphatase activity 17 0.5681818181818182 0.9543637326907901 WBGENE00015929, WBGENE00003476, WBGENE00010136, WBGENE00000466, WBGENE00006923, WBGENE00044348, WBGENE00016942, WBGENE00020035, WBGENE00022753, WBGENE00004214, WBGENE00011755, WBGENE00022379, WBGENE00020444, WBGENE00011953, WBGENE00009142, WBGENE00017647, WBGENE00013304, WBGENE00016356 1293 116…
Annotation Cluster 159 Enrichment Score: 0.40245761683766995
Category Term Count % PValue Genes List Total Pop Hits Pop Total Fold Enrichment Bonferroni Benjamini FDR
UP_SEQ_FEATURE domain:Helicase C-terminal 10 0.3342245989304813 0.23507835464598717 WBGENE00007444, WBGENE00003389, WBGENE00000479, WBGENE00012896, WBGENE00006944, WBGENE00006961, WBGENE00001840, WBGENE00018967, WBGENE00016868, WBGENE00001601 747 30 3249 1.4497991967871486 1.0 0.9999723519888492 98.79571908671365
INTERPRO IPR002464:DNA/RNA helicase, ATP-dependent, DEAH-box type, conserved site 5 0.16711229946524064 0.3482525298142859 WBGENE00003389, WBGENE00006944, WBGENE00006961, WBGENE00018967, WBGENE00016868 2142 19 13633 1.6748980293871936 1.0 0.9996937332906438 99.94291789991472
UP_SEQ_FEATURE domain:Helicase ATP-binding 9 0.30080213903743314 0.38119604112826766 WBGENE00007444, WBGENE00003389, WBGENE00000479, WBGENE00006944, WBGENE00006961, WBGENE00001840, WBGENE00018967, WBGENE00016868, WBGENE00001601 747 30 3249 1.3048192771084337 1.0 0.9999982739402015 99.96348232633277
INTERPRO IPR011709:Region of unknown function DUF1605 3 0.1002673796791444 0.424800904949269 WBGENE00003389, WBGENE00018967, WBGENE00016868 2142 9 13633 2.121537503890445 1.0 0.999925313883011 99.99354523222586
INTERPRO IPR007502:Helicase-associated region 3 0.1002673796791444 0.48141166959548526 WBGENE00003389, WBGENE00018967, WBGENE00016868 2142 10 13633 1.9093837535014004 1.0 0.9999760045784254 99.99894097250053
UP_SEQ_FEATURE short sequence motif:DEAH box 4 0.1336898395721925 0.6029717262045673 WBGENE00003389, WBGENE00006944, WBGENE00006961, WBGENE00018967 747 13 3249 1.3382761816496755 1.0 0.9999999992476447 99.99997578041989
Annotation Cluster 160 Enrichment Score: 0.3983332922641328
Category Term Count % PValue Genes List Total Pop Hits Pop Total Fold Enrichment Bonferroni Benjamini FDR
INTERPRO IPR014811:Region of unknown function DUF1785 3 0.1002673796791444 0.17788393292423418 WBGENE00000106, WBGENE00000105, WBGENE00011910 2142 5 13633 3.818767507002801 1.0 0.9882325185241302 96.71937780761898
INTERPRO IPR003165:Stem cell self-renewal protein Piwi 5 0.16711229946524064 0.5679703848028689 WBGENE00018862, WBGENE00020707, WBGENE00000106, WBGENE00000105, WBGENE00011910 2142 25 13633 1.272922502334267 1.0 0.9999963568418633 99.99995621664142
INTERPRO IPR003100:Argonaute and Dicer protein, PAZ 5 0.16711229946524064 0.6317390297137212 WBGENE00018862, WBGENE00020707, WBGENE00000106, WBGENE00000105, WBGENE00011910 2142 27 13633 1.1786319466058028 1.0 0.9999991563162132 99.99999730027741
Annotation Cluster 161 Enrichment Score: 0.39319259185669336
Category Term Count % PValue Genes List Total Pop Hits Pop Total Fold Enrichment Bonferroni Benjamini FDR
PIR_SUPERFAMILY PIRSF002584:molecular chaperone t-complex-type 3 0.1002673796791444 0.3581836971534642 WBGENE00000377, WBGENE00000378, WBGENE00000380 803 7 4541 2.423590108521615 1.0 1.0 99.89013836858787
INTERPRO IPR017998:Chaperone, tailless complex polypeptide 1 3 0.1002673796791444 0.36510835466338487 WBGENE00000377, WBGENE00000378, WBGENE00000380 2142 8 13633 2.3867296918767504 1.0 0.9997698699477059 99.96386123200608
INTERPRO IPR002194:Chaperonin TCP-1, conserved site 3 0.1002673796791444 0.424800904949269 WBGENE00000377, WBGENE00000378, WBGENE00000380 2142 9 13633 2.121537503890445 1.0 0.999925313883011 99.99354523222586
INTERPRO IPR002423:Chaperonin Cpn60/TCP-1 3 0.1002673796791444 0.48141166959548526 WBGENE00000377, WBGENE00000378, WBGENE00000380 2142 10 13633 1.9093837535014004 1.0 0.9999760045784254 99.99894097250053
Annotation Cluster 162 Enrichment Score: 0.39288515991293416
Category Term Count % PValue Genes List Total Pop Hits Pop Total Fold Enrichment Bonferroni Benjamini FDR
INTERPRO IPR002017:Spectrin repeat 3 0.1002673796791444 0.3031505692722634 WBGENE00004951, WBGENE00004855, WBGENE00006803 2142 7 13633 2.727691076430572 1.0 0.9991427726586598 99.81657333691913
INTERPRO IPR018159:Spectrin/alpha-actinin 3 0.1002673796791444 0.424800904949269 WBGENE00004951, WBGENE00004855, WBGENE00006803 2142 9 13633 2.121537503890445 1.0 0.999925313883011 99.99354523222586
GOTERM_BP_FAT GO:0010172~embryonic body morphogenesis 6 0.2005347593582888 0.44406750558061103 WBGENE00017162, WBGENE00004951, WBGENE00004855, WBGENE00001978, WBGENE00003372, WBGENE00006803 1547 22 7838 1.381794675912323 1.0 0.9712364940609276 99.99477174629807
SMART SM00150:SPEC 3 0.1002673796791444 0.4689931979178928 WBGENE00004951, WBGENE00004855, WBGENE00006803 943 9 5537 1.95722870272181 1.0 0.9793478470983189 99.98131638398876
Annotation Cluster 163 Enrichment Score: 0.38886196136498924
Category Term Count % PValue Genes List Total Pop Hits Pop Total Fold Enrichment Bonferroni Benjamini FDR
GOTERM_BP_FAT GO:0051728~cell cycle switching, mitotic to meiotic cell cycle 7 0.2339572192513369 0.408449189522785 WBGENE00001329, WBGENE00004765, WBGENE00000479, WBGENE00001898, WBGENE00004980, WBGENE00000189, WBGENE00003401 1547 26 7838 1.364079359554473 1.0 0.9619867238732445 99.98516653930669
GOTERM_BP_FAT GO:0060184~cell cycle switching 7 0.2339572192513369 0.408449189522785 WBGENE00001329, WBGENE00004765, WBGENE00000479, WBGENE00001898, WBGENE00004980, WBGENE00000189, WBGENE00003401 1547 26 7838 1.364079359554473 1.0 0.9619867238732445 99.98516653930669
GOTERM_BP_FAT GO:0051729~germline cell cycle switching, mitotic to meiotic cell cycle 7 0.2339572192513369 0.408449189522785 WBGENE00001329, WBGENE00004765, WBGENE00000479, WBGENE00001898, WBGENE00004980, WBGENE00000189, WBGENE00003401 1547 26 7838 1.364079359554473 1.0 0.9619867238732445 99.98516653930669
Annotation Cluster 164 Enrichment Score: 0.38418013262962697
Category Term Count % PValue Genes List Total Pop Hits Pop Total Fold Enrichment Bonferroni Benjamini FDR
GOTERM_BP_FAT GO:0032774~RNA biosynthetic process 10 0.3342245989304813 0.24118285952030216 WBGENE00021281, WBGENE00006385, WBGENE00010054, WBGENE00006394, WBGENE00006396, WBGENE00001900, WBGENE00004180, WBGENE00016115, WBGENE00004136, WBGENE00015296 1547 35 7838 1.4475944223843382 1.0 0.8778728565609514 99.02895926128717
GOTERM_CC_FAT GO:0005667~transcription factor complex 6 0.2005347593582888 0.26610316228957176 WBGENE00006385, WBGENE00010054, WBGENE00006396, WBGENE00004136, WBGENE00004857, WBGENE00000899 1025 27 7912 1.7153387533875337 1.0 0.6801317657414276 98.3274531768558
GOTERM_BP_FAT GO:0006351~transcription, DNA-dependent 9 0.30080213903743314 0.28756195656939515 WBGENE00021281, WBGENE00006385, WBGENE00010054, WBGENE00006394, WBGENE00006396, WBGENE00001900, WBGENE00016115, WBGENE00004136, WBGENE00015296 1547 32 7838 1.424975759534583 1.0 0.9134147633826933 99.66325722259906
GOTERM_CC_FAT GO:0016591~DNA-directed RNA polymerase II, holoenzyme 4 0.1336898395721925 0.3058177272968877 WBGENE00006385, WBGENE00010054, WBGENE00006396, WBGENE00004136 1025 15 7912 2.0584065040650406 1.0 0.7302691749871779 99.19849478624229
GOTERM_BP_FAT GO:0006352~transcription initiation 7 0.2339572192513369 0.33118789671587723 WBGENE00006385, WBGENE00010054, WBGENE00006394, WBGENE00006396, WBGENE00001900, WBGENE00004136, WBGENE00015296 1547 24 7838 1.4777526395173457 1.0 0.9372402329982311 99.88346134326397
GOTERM_BP_FAT GO:0006366~transcription from RNA polymerase II promoter 5 0.16711229946524064 0.4871647345152845 WBGENE00021281, WBGENE00010054, WBGENE00006394, WBGENE00004136, WBGENE00015296 1547 18 7838 1.4073834662069955 1.0 0.9790416986351199 99.9986513867002
GOTERM_BP_FAT GO:0070271~protein complex biogenesis 16 0.53475935828877 0.49952859352433665 WBGENE00004357, WBGENE00002079, WBGENE00010054, WBGENE00001127, WBGENE00006385, WBGENE00006394, WBGENE00002075, WBGENE00002078, WBGENE00006396, WBGENE00002077, WBGENE00004136, WBGENE00001831, WBGENE00006751, WBGENE00001900, WBGENE00015296, WBGENE00016981 1547 74 7838 1.0954768601827425 1.0 0.98102144725295…
[truncated: 831 more rows]
